# Supplementary material for: Taxonomic and functional analyses of intact microbial communities thriving in extreme, astrobiology-relevant, anoxic sites
Source: Microbiome. 2021 Feb 18;9:50. doi: 10.1186/s40168-020-00989-5 (PMC7893877; doi:10.1186/s40168-020-00989-5)
Supplement: Supplementary file 3 — Additional file 2: Supplementary Table 1: Description of the MASE sampling sites. Supplementary Table 2: RSV table resulted by the "universal" primer approach. Supplementary Table 3: RSV table resulted by the "Archaea" primer approach. Supplementary Table 4: RSV table resulted by the "universal" primer approach (including negative controls). Supplementary Table 5: RSV resulted by the "Archaea" primer approach (including negative controls). Supplementary Table 6: Diversity calculations based on the archaea-targeted approach for each sampling site and biotope. Supplementary Table 7: Diversity calculations based on the microbiome data (universal dataset) for each sampling site and environment. Supplementary Table 8: Bacterial, archaeal and eukaryotic taxonomic information derived from the metagenomics dataset. Supplementary Table 9: Comparison with metagenomic datasets from non-MASE sites. Supplementary table 10: Comprehensive information on isolates obtained within the frame of the MASE project and their respective environmental source. Supplementary Table 11: Core genome of retrieved genome bins. [file 40168_2020_989_MOESM3_ESM.xlsx]

## Sheet: Supplementary Table 1
Supplementary Table 1: Description of the MASE sampling sites
Sampling site	Sampling sites	Abbreviation in main article	GPS	Brief description of Mars analogue sites
Sulfidic spring	Islinger Mühlbach (IM)	sulfidic spring IM	489857	The sulfidic springs are located in Bavaria, Germany, in close proximity to the city Regensburg. In general, both springs are pH- neutral and show a temperature of ~10°C throughout the year. They are characterized by a high H2S content and a low amount of organic compounds.
		sulfidic spring IM*	121272
	Sippenauer Moor (SM)	sulfidic spring SM	488685
		sulfidic spring SM*	119563
Hypersaline environment	Boulby mine	hypersaline environment	545540	The hypersaline environment is located in the north-east of UK and part of the Boulby mine (~1100m in the depth). Its formation is dated 250 Ma years ago and contains mainly halite and sulfate salts. The environment is characterized by an extremely high salt content, no access to sunlight, moderate temperatures (~30°C) and pH-neutral conditions.
			-0.8218
Acidic lake	Sampling site 1	acidic lake SS1	638857	The acidic lake is located in Iceland, near Reykjavík, also refered to as “lake Grænavatn”. The lake is a result of volcanic explosion in the early postglacial period22 and contains several springs. It is characterized by an acidic pH, cold temperatures and a poor amount of organics.
		acidic lake SS1*	-220544
	Sampling site 3	acidic lake SS3	638830
		acidic lake SS3*	-220565
Acidic river	Lago Peligroso (LP)	acidic river LP	37721408	Lago Peligroso: Area belonging to the Rio Tinto system, which arose from a great pyritic belt (the Iberian Pyritic Belt) and where the water of the river course stagnates. The riverbed in this area is composed of quicksands with several layers of deposition in the shore which became anaerobic sediments.
		acidic river LP*	-6557553
	Galdieras (Gal)	acidic river Gal	37725631	Galdieras: Area belonging to the Rio Tinto System. A side arm of the river containing anaerobic sediments.
		acidic river Gal*	-6563214
Glacier	Sampling site 1	glacier SS1	46.859910, 10.710220	The sampling campaign was embedded in the AMADEE-15 mission25. The environment represents a cold, permafrost like environment in a high attitude (~2800m) and therefore a high exposure of radiation. The samples were, in contrast to all other sampling sites (except of the permafrost samples), not sediment but soil samples close to melted glacier-ice and are therefore considered as samples with high…
		glacier SS1*
	Sampling site 2	glacier SS2	46.859690, 10.709800
		glacier SS2*
References
Sulfidic springs
Henneberger, R., Moissl, C., Amann, T., Rudolph, C., and Huber, R. (2006) New insights into the lifestyle of the cold-loving SM1 euryarchaeon: natural growth as a monospecies biofilm in the subsurface. Appl Environ Microbiol 72: 192–199.
Perras, A.K., Daum, B., Ziegler, C., Takahashi, L.K., Ahmed, M., Wanner, G., et al. (2015) S-layers at second glance? Altiarchaeal grappling hooks (hami) resemble archaeal S-layer proteins in structure and sequence. Front Microbiol 6: 543.
Perras, A.K., Wanner, G., Klingl, A., Mora, M., Auerbach, A.K., Heinz, V., et al. (2014) Grappling archaea: Ultrastructural analyses of an uncultivated, cold-loving archaeon, and its biofilm. Front Microbiol 5: 1–10.
Probst, A.J., Holman, H.-Y.N., DeSantis, T.Z., Andersen, G.L., Birarda, G., Bechtel, H. a, et al. (2013) Tackling the minority: sulfate-reducing bacteria in an archaea-dominated subsurface biofilm. ISME J 7: 635–51.
Probst, A.J. and Moissl-Eichinger, C. (2015) “Altiarchaeales”: uncultivated archaea from the subsurface. Life 5: 1381–95.
Probst, A.J., Weinmaier, T., Raymann, K., Perras, A., Emerson, J.B., Rattei, T., et al. (2014) Biology of a widespread uncultivated archaeon that contributes to carbon fixation in the subsurface. Nat Commun 5: 5497.
Boulby mine
Norton, C.F., McGenity, T.J., and Grant, W.D. (1993) Archaeal halophiles (halobacteria) from two British salt mines. Microbiology 139: 1077–1081.
Payler, S.J., Biddle, J.F., Coates, A.J., Cousins, C.R., Cross, R.E., Cullen, D.C., et al. (2017) Planetary science and exploration in the deep subsurface: results from the MINAR Program, Boulby Mine, UK. Int J Astrobiol 16: 114–129.
Woods, P.J.E. (1979) The geology of Boulby mine. Econ Geol 74: 409–418.
Woolman, P.F., Pearson, V.K., Cockell, C.S., and Olsson, K. (2015) Subsurface Halophiles: An Analogue for Potential Life on Mars.
Acidic lake
Thorarinsson, S. (1953) Grænavatn and Gestsstadavatn. Geogr Tidsskr 52:.
Cockell, C.S., Schwendner, P., Perras, A., Rettberg, P., Beblo-Vranesevic, K., Bohmeier, M., et al. (2017) Anaerobic microorganisms in astrobiological analogue environments: from field site to culture collection. Int J Astrobiol 1–15.
Acidic river
Sánchez-Andrea, I., Rodríguez, N., Amils, R., and Sanz, J.L. (2011) Microbial diversity in anaerobic sediments at Rio Tinto, a naturally acidic environment with a high heavy metal content. Appl Environ Microbiol 77: 6085–6093.
Sanz, J.L., Rodríguez, N., Díaz, E.E., and Amils, R. (2011) Methanogenesis in the sediments of Rio Tinto, an extreme acidic river. Environ Microbiol 13: 2336–2341.
Glacier
Groemer, G., Losiak, A., Soucek, A., Plank, C., Zanardini, L., Sejkora, N., and Sams, S. (2016) The AMADEE-15 Mars simulation. Acta Astronaut 129: 277–290.

## Sheet: Supplementary Table 2 _universa
Supplementary Table 2: RSV table resulted by the "universal" primer approach. The symbol * marks PMA treatment
RSV	hypersaline environment	acidic river Gal	acidic river Gal*	acidic lake SS1	acidic lake SS1*	acidic lake SS3	acidic lake SS3*	sulfidic spring IM	sulfidic spring IM*	acidic river LP	acidic river LP*	glacier SS1*	glacier SS1	glacier SS2*	glacier SS2	permafrost SlpD14-1	permafrost SlpD14-1*	permafrost SlpD14-3	permafrost SlpD14-3*	sulfidic spring SM	sulfidic spring SM*	permafrost SOB	permafrost SOB*	permafrost TSD	permafrost TSD*	taxonomy
CCGCGGTAATACGGAGGGTGCAAGCGTTAATCGGAATTACTGGGCGTAAAGCGCACGCAGGCGGTTTGTTAAGTCAGATGTGAAATCCCCGGGCTCAACCTGGGAACTGCATCTGATACTGGCAAGCTTGAGTCTCGTAGAGGGGGGCAGAATTCCAGGTGTAGCGGTGAAATGCGTAGAGATCTGGAGGAATACCGGTGGCGAAGGCGGCCCCCTGGACGAAGACTGACGCTCAGGTGCGAAAGCGTGGGGAGCAAACAGGATTAGAAACC	0	0	0	0	0	0	0	0	0	0	0	0	0	0	0	0	0	0	0	0	0	0	0	0	0	Bacteria	Proteobacteria	Gammaproteobacteria	Enterobacteriales	Enterobacteriaceae	Escherichia-Shigella
CCGCGGTAATACGTAGGGCGCAAGCGTTGTCCGGATTTATTGGGCGTAAAGAGCTCGTAGGCGGTTTGTCGCGTCTGCTGTGAAAACCCGAGGCTCAACCTCGGGCCTGCAGTGGGTACGGGCAGACTAGAGTGCGGTAGGGGAGACTGGAATTCCTGGTGTAGCGGTGGAATGCGCAGATATCAGGAGGAACACCGATGGCGAAGGCAGGTCTCTGGGCCGCAACTGACGCTGAGGAGCGAAAGCATGGGGAGCGAACAGGATTAGAAACC	0	0	0	0	0	0	0	0	0	0	0	0	0	0	0	2783	3879	12363	1625	0	0	212	231	1165	491	Bacteria	Actinobacteria	Actinobacteria	Micrococcales	Cellulomonadaceae	Actinotalea
CCGCGGTAACACCGGCGGCCCGAGTGGTAGCCGTTATTATTGGGTTTAAAGGGTCCGTAGCCGGCCTATTAAGTCTCTTGGGAAATCTGGCGACTCAATCGTCAGGCGTCCAAGAGATACTGGTAGGCTTGGGACCGGGAGAGGTGGGAGGTACTCCAGGGGTAGGGGTGAAATCTCGTAATCCTTGGGGGACCACCGATGGCGAAGGCATCCCACCAGAACGGGTCCGACGGTGAGGGACGAAAGCTGGGGGCACGAACCGGATTAGAAACC	0	0	0	0	0	0	0	0	0	0	0	0	0	0	0	9787	10997	0	0	0	0	38	50	0	0	Archaea	Euryarchaeota	Methanomicrobia	Methanosarcinales	GOM_Arc_I	Candidatus_Methanoperedens
CCGCGGTAATACGTAGGGTGCGAGCGTTAATCGGAATTACTGGGCGTAAAGCGTGCGCAGGCGGTTTTGTAAGACAGGCGTGAAATCCCCGGGCTTAACCTGGGAACTGCGTTTGTGACTGCAAGACTAGAGTACGGCAGAGGGGGGTAGAATTCCACGTGTAGCAGTGAAATGCGTAGATATGTGGAGGAATACCGATGGCGAAGGCAGCCCCCTGGGTCGATACTGACGCTCATGCACGAAAGCGTGGGGAGCAAACAGGATTAGAAACC	0	0	0	1149	1037	10577	7334	0	0	0	41	0	0	0	0	0	0	0	0	0	0	0	0	0	0	Bacteria	Proteobacteria	Betaproteobacteria	Nitrosomonadales	Gallionellaceae	Sideroxydans
CCGCGGTAATACGGAGGATCCAAGCGTTATCCGGAATCATTGGGTTTAAAGGGTCCGTAGGCGGTCAGATAAGTCAGTGGTGAAAGCCCATCGCTCAACGGTGGAACGGCCATTGATACTGTCTGACTTGAATTATTAGGAAGTAACTAGAATATGTAGTGTAGCGGTGAAATGCTTAGAGATTACATGGAATACCAATTGCGAAGGCAGGTTACTACTAATTGATTGACGCTGATGGACGAAAGCGTGGGTAGCGAACAGGATTAGAAACC	0	0	0	0	0	0	0	0	0	0	0	0	0	0	0	0	0	0	0	0	0	8214	9622	0	0	Bacteria	Bacteroidetes	Flavobacteriia	Flavobacteriales	Flavobacteriaceae	Flavobacterium
CCGCGGTAATACGGAGGATCCGAGCGTTATCCGGATTTATTGGGTTTAAAGGGTGCGTAGGCGGGTTGATAAGTCAGTGGTGAAAGGTTTGCGCTCAACGTAGACATTGCCATTGAAACTGTCAGTCTTGAGTACAAATGAGGTAGGCGGAATGTGTTGTGTAGCGGTGAAATGCATAGATATGACACAGAACACCAATTGCGAAGGCAGCTTACTGGGATGTAACTGACGCTGAGGCACGAAAGCGTGGGGATCAAACAGGATTAGAAACC	0	16177	774	0	0	0	13	118	0	0	0	0	0	0	0	0	0	0	0	0	0	0	0	0	0	Bacteria	Bacteroidetes	Bacteroidia	Bacteroidales	Porphyromonadaceae	Microbacter
CCGCGGTAATACAGAGGGTGCAAGCGTTAATCGGAATTACTGGGCGTAAAGCGTGCGTAGGCGGTAAATTAAGTCTGATGTGAAATCCCCGAGCTTAACTTGGGAACTGCATCAGATACTGGTTTGCTAGAGTAAGGTAGAGGAAAGCGGAATTCCAGGTGTAGCGGTGAAATGCGTAGATATCTGGAGGAACACCGGTGGCGAAGGCGGCTTTCTGGACTTATACTGACGCTGAGGCACGAAAGCGTGGGGATCAAACAGGATTAGAAACC	57	0	0	0	0	0	0	66	282	0	0	0	0	0	0	0	0	0	0	4479	10310	0	0	0	0	Bacteria	Proteobacteria	Gammaproteobacteria	Thiotrichales	Thiotrichaceae	Beggiatoa
CCGCGGTAATACAGAGGTCCCAAGCGTTGTTCGGATTCACTGGGCGTAAAGGGTGCGTAGGTGGCCGGGTAAGTCTGTTGTGAAATCTCCGAGCTTAACTCGGAAATGGCAGTGGATACTATCCGGCTCGAGGAATGGAGGGGAGACTGGAATACTTGGTGTAGCAGTGAAATGCGTAGATATCAAGTGGAACACCAGTGGCGAAGGCGAGTCTCTGGACATTTCCTGACGCTGAGGCACGAAAGCCAGGGGAGCAAACGGGATTAGAAACC	0	3604	11313	0	0	0	0	89	0	0	0	0	0	0	0	0	0	0	0	0	0	0	0	0	0	Bacteria	Verrucomicrobia	OPB35_soil_group	NA	NA	NA
CCGCGGTAATACAGAGGGTGCGAGCGTTAATCGGAATTACTGGGCGTAAAGCGCACGTAGGCGGCGTGATAAGTTGGATGTGAAATACCCGGGCTTAACTTGGGAATTGCATTCAAGACTGTCGCGCTGGAGTATGGGAGAGAGAAGTGGAATTCCAGGTGTAGCGGTGAAATGCGTAGATATCTGGAGGAACACCAGTGGCGAAGGCGGCTTCTTGGCCCAATACTGACGCTGAGGTGCGAAAGCGTGGGGATCAAACAGGATTAGAAACC	0	5318	8041	0	0	0	0	53	0	0	0	0	0	0	0	0	0	0	0	0	0	0	0	0	0	Bacteria	Proteobacteria	Gammaproteobacteria	Xanthomonadales	NA	NA
CCGCGGTAATACGAAGGGGGCTAGCGTTGCTCGGAATGACTGGGCGTAAAGGGCGCGTAGGCGGCTTACACAGTCAGGCGTGAAATTCCTGGGCTCAACCTGGGGACTGCGTCTAATACATGTAGGCTTGAGTGTGAAAGAGGGTCGTGGAATTTCCAGTGTAGAGGTGAAATTCGTAGATATTGGAAAGAACACCGGTGGCGAAGGCGGCGACCTGGTTCATTACTGACGCTGAGGCGCGAAAGCGTGGGGAGCAAACAGGATTAGAAACC	0	0	0	70	0	9987	3099	0	0	0	37	0	0	0	0	0	0	0	0	0	0	0	0	0	0	Bacteria	Proteobacteria	Alphaproteobacteria	Rhodospirillales	Acetobacteraceae	Acidiphilium
CCGCGGTAATACGGAGGGTGCAAGCGTTACTCGGAATCACTGGGCGTAAAGCGCGCGCAGGCGGCTTTTCAAGTTGGATGTGAAATCCTATGGCTCAACCATAGAACTGCATCCAAAACTGTTAAGCTAGAGTCTGGGAGGGGAAGATGGAATTAGTTGTGTAGGGGTAAAATCCGTAGAGATAACTAGGAATACCAAAAGCGAAGGCGATCTTCTGGAACAGTACTGACGCTGAGGCGCGAAAGCGTGGGGAGCAAACAGGATTAGAAACC	16	0	7	0	0	0	0	711	817	0	0	0	0	0	0	0	0	0	0	10103	871	0	0	0	0	Bacteria	Proteobacteria	Epsilonproteobacteria	Campylobacterales	Helicobacteraceae	Sulfurovum
CCGCGGTAATACCTGCGGCCCGAGTTGTGACCATTATTATTGAGTCTAAAGCGTTCGTAGCTGGTTTGGATAGTTCGTGCTTAAATCTTTTCGTTTAACGGAAAGGCATGGTATGAATACTTCCAGACTAGAGGCCGGGAGGGGAGATGGGAACTTTTCGGGTAGGAGTAAAATCCTTTAATCCGAAAAAGACCACCAATAGCGAAGGCACATCTCCAGAACGGACCTGACGGTGAGGGACGAAGGCTAGGAGAACAAACCGGATTAGAAACC	0	0	0	0	0	0	0	0	0	884	11454	0	0	0	0	0	0	0	0	62	0	0	0	0	0	Archaea	NA	NA	NA	NA	NA
CCGCGGTAATACGTAGGTGGCAAGCGTTGTCCGGAATTATTGGGCGTAAAGGGAGCGCAGGTGGGAATGTAAGTCAGTCTTAAAAGTGCGGGGCTCAACCCCGTGATGGGACAGAAACTACATTTCTTGAGTGCAGGAGAGGAAAGTGGAATTCCTAGTGTAGCGGTGAAATGCGTAGATATTAGGAGGAACACCAGTGGCGAAGGCGACTTTCTGGACTGTAACTGACACTGAGGCTCGAAAGCTAGGGGAGCGAACGGGATTAGAAACC	0	0	0	0	0	0	3	0	0	0	0	0	0	0	0	0	0	0	0	0	0	7575	4485	0	0	Bacteria	Firmicutes	Negativicutes	Selenomonadales	Veillonellaceae	Zymophilus
CCGCGGTAAGACAGGGGATGCAAGCGTTATCCGGAATGATTGGGCGTAAAGCGTCTGTAGGTGGCTTTTTAAGTCTGCCGTCAAATCCCAGGGCTCAACCCTGGCCAGGCGGTGGAGACTACTAAGCTGGAGTACGGTAGGGGCAGAGGGAATTTCCGGTGGAGCGGTGAAATGCGTAGATATCGGAAAGAACACCAAGGGCGAAGGCACTCTGCTGGGCCGAAACTGACACTGAGAGACGAGAGCTAGGGGAGCAAATGGGATTAGAAACC	0	10896	197	0	0	0	0	80	0	0	0	0	0	0	0	0	0	0	0	0	0	0	0	0	0	Bacteria	Cyanobacteria	Chloroplast	NA	NA	NA
CCGCGGTAATACGGAGGGTGCAAGCGTTAATCGGAATTACTGGGCGTAAAGCGCACGCAGGCGGTTTGTTAAGTCAGATGTGAAATCCCCAGGCTCAACCTGGGAACTGCATCTGATACTGGCAAGCTTGAGTCTCGTAGAGGGGGGTAGAATTCCAGGTGTAGCGGTGAAATGCGTAGAGATCTGGAGGAATACCGGTGGCGAAGGCGGCCCCCTGGACGAAGACTGACGCTCAGGTGCGAAAGCGTGGGGAGCAAACAGGATTAGAAACC	0	0	0	0	0	0	0	0	0	0	0	0	0	0	0	0	0	0	0	0	0	0	0	0	0	Bacteria	Proteobacteria	Gammaproteobacteria	Enterobacteriales	Enterobacteriaceae	Escherichia-Shigella
CCGCGGTAATACGTAGGGGGCGAGCGTTGTCCGGAATCATTGGGCGTAAAGCGCGTGTAGGCGGCCATCCAAGTCCGATGTGAAAGCTCGGGGCTCAACCCCGAGTCTGCATTGGAAACTGGCTGGCTAGAGTCCGGAAGAGGAGACTGGAATTCCTGGTGTAGCGGTGAAATGCGCAGATATCAGGAAGAACACCGGTGGCGAAGGCGGGTCTCTGGGACGGTACTGACGCTGAGACGCGAAAGCGTGGGGAGCAAACAGGATTAGAAACC	0	0	0	0	0	0	0	0	0	0	0	0	0	0	0	3012	3574	3055	515	0	0	71	0	42	26	Bacteria	Actinobacteria	Thermoleophilia	Gaiellales	NA	NA
CCGCGGTAATACGTAGGTGGCGAGCGTTGTCCGGATTTACTGGGCGTAAAGAGCGCGCAGGCGGCCGGTCAAGTCCGATGTGAAAGCTCCCGGCTTAACTGGGAAATTGCATCGGAAACTGTTCGGCTTGAAGGTGGGAGAGGGTAGCGGAATTCCCGGTGTAGTGGTGAAATGCGTAGATATCGGGAGGAACACCAGTGGCGAAAGCGGCTACCTGGCCCATTCTTGACGCTGAGGCGCGAAAGCTAGGGGAGCAAACGGGATTAGAAACC	0	0	0	67	0	0	0	0	0	0	0	0	0	0	0	4359	5165	0	0	0	0	0	47	0	0	Bacteria	Chloroflexi	Gitt-GS-136	NA	NA	NA
CCGCGGTAATACGGAGGGTGCAAGCGTTAATCGGAATTACTGGGCGTAAAGCGCACGCAGGCGGTTTGTTAAGTCAGATGTGAAATCCCCGGGCTCAACCTGGGAACTGCATCTGATACTGGCAAGCTTGAGTCTCGTAGAGGGGGGGAGAATTCCAGGTGTAGCGGTGAAATGCGTAGAGATCTGGAGGAATACCGGTGGCGAAGGCGGCCCCCTGGACGAAGACTGACGCTCAGGTGCGAAAGCGTGGGGAGCAAACAGGATTAGAAACC	0	0	0	0	0	0	0	0	0	0	0	0	0	0	0	0	0	0	0	0	0	0	0	0	0	Bacteria	Proteobacteria	Gammaproteobacteria	Enterobacteriales	Enterobacteriaceae	Escherichia-Shigella
CCGCGGTAATACGTAGGGTGCGAGCGTTAATCGGAATTACTGGGCGTAAAGCGTGCGCAGGCGGTTATATAAGACAGATGTGAAATCCCCGGGCTCAACCTGGGACCTGCATTTGTGACTGTATAGCTAGAGTACGGTAGAGGGGGATGGAATTCCGCGTGTAGCAGTGAAATGCGTAGATATGCGGAGGAACACCGATGGCGAAGGCAATCCCCTGGACCTGTACTGACGCTCATGCACGAAAGCGTGGGGAGCAAACAGGATTAGAAACC	0	0	0	72	174	0	0	33	35	0	0	750	1484	3287	1678	402	655	0	0	0	134	54	40	213	0	Bacteria	Proteobacteria	Betaproteobacteria	Burkholderiales	Comamonadaceae	Rhodoferax
CCGCGGTAATACGGAGGGTGTAAGCGTTATCCGGAATCATTGGGTTTAAAGGGTCCGTAGGCGGACTAATAAGTCAGAGGTGAAATCCCACAGCTTAACTGTGGAACTGCCTTTGATACTGTTAGTCTTGAGTTATATTGAAGTAGATGGAATGTGTAGTGTAGCGGTGAAATGCTTAGATATTACACAGAACACCGATTGCGAAGGCAGTCTACTAAGTATATACTGACGCTGAGGGACGAAAGCGTGGGGATCAAACAGGATTAGAAACC	0	0	0	0	0	0	0	1059	690	0	0	0	0	0	0	0	0	0	0	3692	2787	0	0	0	0	Bacteria	Bacteroidetes	Flavobacteriia	Flavobacteriales	Flavobacteriaceae	NA
CCGCGGTAATACGGGGGGGGCGAGTGTTATTCGGAATGACTAGGCGTAAAGGGCATGTAGGCAGTGTATTTGGCTGAAAGCAAAAGCCACTAGCTTCACTAGTGGGTGACTTTTTCACATTTTTGAAAAATGGTACCAATTCACTGGAGTAAGATAGAGGAAAATGGAATTTCGTGTGTAGAGATAAAATGCATAGATATACGAAGGAACGCCAAAAGCGAAGGCAATTTTCTAAGTCTTTACTGACGCTGAGGTGCGAAAGCATGGGGAGCAAACAGGATTAGAAACC	0	8125	41	0	0	0	0	45	0	3	0	0	0	0	0	0	0	0	0	0	0	0	0	0	0	Bacteria	Proteobacteria	Alphaproteobacteria	Rickettsiales	Mitochondria	NA
CCGCGGTAATACGTAGGTGGCGAGCGTTGTCCGGAATCATTGGGCGTAAAGCGCGCGTAGGCGGCTTGTCAGGTCTGATGTGAAACCTTGGGGCTTAACCCCAAGCGTGCATCGGAAACCGGCTGGCTAGAGTCTGGGAGAGGAGAGTGGAATTCCTGGTGTAGCGGTGAAATGCGTAGATATCAGGAGGAACACCAGTAGCGAAGGCGGCTCTCTGGAACAGTACTGACGCTGAGGCGCGAAAGCTAGGGGAGCAAACAGGATTAGAAACC	0	0	0	0	0	0	0	0	0	0	0	0	0	0	0	0	0	1163	264	0	0	0	0	4090	2522	Bacteria	NA	NA	NA	NA	NA
CCGCGGTAATACGTAGGTGGCGAGCGTTGTCCGGAATCATTGGGCGTAAAGCGCGCGTAGGCGGCTTGTCAGGTCTGATGTGAAACCTTGGGGCTTAACTCCAAGCGTGCATCGGAAACCGGCTGGCTAGAGTCTGGGAGAGGAGAGTGGAATTCCTGGTGTAGCGGTGAAATGCGTAGATATCAGGAGGAACACCAGTAGCGAAGGCGGCTCTCTGGAACAGTACTGACGCTGAGGCGCGAAAGCTAGGGGAGCAAACAGGATTAGAAACC	0	0	0	0	0	0	0	0	0	0	0	0	0	0	0	0	0	2772	625	0	0	0	0	2699	1825	Bacteria	NA	NA	NA	NA	NA
CCGCGGTAATACGTAGGGTGCAAGCGTTGTCCGGAATTATTGGGCGTAAAGAGCTTGTAGGCGGTTTGTCGCGTCTGCTGTGAAATTTCGGGGCTCAACCCCGAACTTGCAGTGGGTACGGGCAGACTAGAGTGTGGTAGGGGAGACTGGAATTCCTGGTGTAGCGGTGAAATGCGCAGATATCAGGAGGAACACCGATGGCGAAGGCAGGTCTCTGGGCCACTACTGACGCTGAGAAGCGAAAGCATGGGGAGCGAACAGGATTAGAAACC	0	0	0	269	119	0	0	0	0	0	0	0	0	0	87	2276	2601	219	89	0	0	322	439	491	337	Bacteria	Actinobacteria	Actinobacteria	Micrococcales	Intrasporangiaceae	Oryzihumus
CCGCGGTAATACGAGGGGTGCAAGCGTTATTCGGAATTATTGGGCGTAAAGGGTGCGTAGACGGCATATTAAGTCAACTGTTAAAACCTCCAGCCTAACTGGAGATCAGCGGTAGATACTGGTAAGCTAGAGGATGGAAGAGAGAAGTGGAATTCTTGGAGTAGCGGTGGAATGCGTAGATCTCAAGAGGAACACCAATGGCGAAGGCAGCTTCTTAGGCCATTTCTGACGTTGAGGCACGAAAGCGTGGGGAGCAAACAGGATTAGAAACC	0	0	0	0	0	0	0	0	0	0	7027	0	0	0	0	0	0	0	0	40	0	0	0	0	0	Bacteria	TM6	NA	NA	NA	NA
CCGCGGTAAGACGAACCGTGCGAACGTTATTCGGAATCACTGGGCTTAAAGCGCGTGTAGGCGGGACGGCACGTCGGTCGTTGAAAGCCCCCGGCTCAACCGGGGAACCGGCGCCGATACGACCGTCCTGGAGGGACGTAGGGGGACCTGGAACTTCCGGTGGAGCGGTGAAATGCGTTGAGATCGGAAGGAACGCCCGTGGCGAAAGCGAGGTCCTGGACGTTTTCTGACGCTGAGACGCGAAAGCCAGGGGAGCGAACGGGATTAGAAACC	0	0	0	0	0	4291	2353	0	0	0	40	0	0	0	0	0	0	0	0	0	0	0	0	0	0	Bacteria	Planctomycetes	Planctomycetacia	Planctomycetales	Planctomycetaceae	Candidatus_Nostocoida
CCGCGGTAATACGGAGGATGCGAGCGTTATCCGGATTCATTGGGTTTAAAGGGTGCGTAGGCGGACTAATAAGTCAGTGGTGAAATCCTGCAGCTTAACTGCAGAACTGCCATTGATACTGTTAGTCTTGAGTTTGGTTAAGGTAGGCGGAATGTGTAATGTAGCGGTGAAATGCTTAGATATTACACAGAACACCAATTGCGTAGGCAGCTTACTGGACCGACACTGACGCTGAGGCACGAAAGCGTGGGGATCGAACAGGATTAGAAACC	0	0	0	0	0	0	0	798	948	0	0	0	0	0	0	0	0	0	0	3822	577	71	101	41	17	Bacteria	Bacteroidetes	Bacteroidetes_vadinHA17	NA	NA	NA
CCGCGGTAATACGTAGGGGGCGAGCGTTGTCCGGAGTTACTGGGCGTAAAGGGCACGCAGGCGGTCCTGTGCGTTCGTGGTCACAGCTCCCGGCTTCACTGGGAGAGCGTCACGAAGACGGCAGGACTTGAGGACTCAAGAGGGAACGGGAACTCCTGGTGGAGCGGTGAAATGCGTAGAGATCAGGAAGAACACCAAAGGCGAAGGCACGTTCCTGGGGAGTGACTGACGCTCATGTGCGAGAGCTAGGGGAGCAAACGGGATTAGAAACC	0	4125	2172	0	0	0	0	50	0	0	0	0	0	0	0	0	0	0	0	0	0	0	0	0	0	Bacteria	Chloroflexi	Ktedonobacteria	Ktedonobacterales	Ktedonobacteraceae	NA
CCGCGGTAATACGAGGGATGCAAGCGTTATCCGGAATTATTGGGCGTAAAGCGTCCGCAGGTGGCTTTGTAAGTCTGTCGTTAAAGCGTGGAGCTCAACTCCATATCGGCGATGGAAACTACAAGACTAGAGTTTGGTAGGGGTCACGGGAATTCCTAGTGTAGCGGTGAAATGCGTAGATATTAGGAAGAACACCAGCGGCGAAAGCGCGTGACTGGGCCAATACTGACACTCATGGACGAAAGCTAGGGGAGCGAAAGGGATTAGAAACC	0	0	0	0	0	0	0	0	0	0	0	1471	3746	329	714	0	0	0	0	0	0	0	0	0	0	Bacteria	Cyanobacteria	Cyanobacteria	SubsectionIII	FamilyI	Leptolyngbya
CCGCGGTAATACGTAGGGGGCAAGCGTTGTCCGGATTTATTGGGCGTAAAGAGCGTGTAGGCGGCCTGTCAAGTCCGATGTGAAATTTCACGGCTTAACCGTGAACCTGCATTGGAAACTGCCAGGCTAGAGTCTGGATGAGGAGAATGGAATTCCTGGTGTAGCGGTGAAATGCGCAGATATCAGGAGGAACACCGGTGGCGAAGGCGGTTCTCTAGGACAGTACTGACGCTGAGACGCGAAAGCGTGGGGAGCAAACAGGATTAGAAACC	0	0	0	0	0	0	0	0	0	0	0	0	0	0	0	153	173	4818	1098	0	0	0	0	0	11	Bacteria	Actinobacteria	Thermoleophilia	Gaiellales	NA	NA
CCGCGGTAATACGAGGGGGGCAAGCGTTGTTCGGAATTATTGGGCGTAAAGGGTGCGTAGGCGGTTTGACAAGTCTTGTGTGAAATCTACAGGCTCAACCTGTAGTCTGCATGGGAAACTGTCGGGCTTGAGTGTGGGAGAGGTGAGTGGAATTCCCGGTGTAGCGGTGAAATGCGTAGATATCGGGAGGAACACCTGTGGCGAAAGCGGCTCACTGGACCACAACTGACGCTGAGGCACGAAAGCTAGGGGAGCAAACAGGATTAGAAACC	0	0	0	45	0	2035	3779	0	0	0	42	0	0	0	0	0	0	0	0	0	0	0	0	0	0	Bacteria	Acidobacteria	Acidobacteria	Acidobacteriales	Acidobacteriaceae_(Subgroup_1)	Acidobacterium
CCGCGGTAATACGTAGGGTGCGAGCGTTAATCGGAATTACTGGGCGTAAAGCGTGCGCAGGCGGTTTTGTAAGACAGATGTGAAATCCCCGGGCTTAACCTGGGAACTGCATTTGTGACTGCAAGGCTAGAGTACGGCAGAGGGGGGTAGAATTCCACGTGTAGCAGTGAAATGCGTAGATATGTGGAGGAATACCGATGGCGAAGGCAGCCCCCTGGGTCGATACTGACGCTCATGCACGAAAGCGTGGGGAGCAAACAGGATTAGAAACC	0	0	0	96	22	0	0	57	44	0	0	0	27	3832	1194	86	122	39	0	181	57	0	0	55	43	Bacteria	Proteobacteria	Betaproteobacteria	Nitrosomonadales	Gallionellaceae	Candidatus_Nitrotoga
CCGCGGTAATACGAGGGGGGCAAGCGTTGTTCGGAATTATTGGGCGTAAAGGGTGCGTAGGTGGTTCGGCAAGTCTTGTGTGAAATCTTCAGGCTCAACTTGAAGTCTGCACAAGAAACTGCCGGGCTTGAGTATGGGAGAGGTGAGTGGAATTTCCGGTGTAGCGGTGAAATGCGTAGATATCGGAAGGAACACCTGTGGCGAAAGCGGCTCACTGGACCATTACTGACACTGAGGCACGAAAGCTAGGGGAGCAAACAGGATTAGAAACC	0	30	117	71	0	1804	3328	0	14	0	36	0	0	0	0	0	0	0	0	92	61	0	0	0	0	Bacteria	Acidobacteria	Acidobacteria	Acidobacteriales	Acidobacteriaceae_(Subgroup_1)	NA
CCGCGGTAATACGTAGGGAGCGAGCGTTGTCCGAAGTTACTGGGCGTAAAGCGCGCGTAGGCGGGGGATTAAGTGAGAAGTGAAAGGCTGGGGCTCAACCCCATGCAGTGCTCCTCATACTGGTTCTCTTGAGGGCGGTAGGGAGAAGTGGAATGGCTGGTGTAGCGGTGAAATGCGTAGATATCAGTCGGAACACCGGTGGCGAAGGCGGCTTCTTGGGCCGTACCTGACGCTGAGGCGCGAAAGCCAGGGGAGCGAACGGGATTAGAAACC	0	551	4949	0	0	0	0	0	0	0	0	0	0	0	0	0	0	0	0	0	0	0	0	0	0	Bacteria	Armatimonadetes	Chthonomonadetes	Chthonomonadales	NA	NA
CCGCGGTAAAACGTAGGATGCGAGCGTTGTCCGGAAGTATTGGGCGTAAAGGGCGTGTAGGCGGTTTAGTAAGTTCAGTGTGAAATCCCTTAACTTAAATAAGGAAGTGCACTGAATACTGCTAAGCTAGAGTATGGGAGAGGGAGGCGGAATTCCCGGTGTAGAGGTGAAATTCGTAGATATCGGGAAGAACATCCTTGGCGAAGGCGGCCTCCTGGAACAATACTGACGCTGAGGCGCGAAAGCGTGGGGAGCAAACAGGATTAGAAACC	0	1866	3516	0	0	0	0	0	0	0	0	0	0	0	0	0	0	0	0	0	0	0	0	0	0	Bacteria	NA	NA	NA	NA	NA
CCGCGGTAATACGTAGGGTGCGAGCGTTAATCGGAATTACTGGGCGTAAAGCGTGCGCAGGCGGTTATATAAGACAGTTGTGAAATCCCCGGGCTCAACCTGGGAATTGCATCTGTGACTGTATAGCTAGAGTACGGTAGAGGGGGATGGAATTCCGCGTGTAGCAGTGAAATGCGTAGATATGCGGAGGAACACCGATGGCGAAGGCAATCCCCTGGACCTGTACTGACGCTCATGCACGAAAGCGTGGGGAGCAAACAGGATTAGAAACC	0	0	0	0	0	0	0	0	0	0	0	1049	1766	1650	694	0	0	0	0	0	0	0	0	0	0	Bacteria	Proteobacteria	Betaproteobacteria	Burkholderiales	Comamonadaceae	Polaromonas
CCGCGGTAATACGGAGGGTGCAAGCGTTGTTCGGAATTACTGGGCGTAAAGCGCGCGTAGGCGGTTTGTTAAGTCAGATGTGAAAGCCCAGGGCTTAACCCTGGACGTGCATTTGAAACTGGCAGACTTGAGTATTGGAGGGGGTGGTGGAATTCCCGGTGTAGAGGTGAAATTCGTAGATATCGGGAGGAATACCGGTGGCGAAGGCGACCACCTGGCCAAATACTGACGCTGAGGTGCGAAGGCGTGGGGAGCAAACAGGATTAGAAACC	0	0	0	0	0	0	0	664	1015	0	0	0	0	0	0	0	0	0	0	1508	1948	0	0	0	0	Bacteria	Proteobacteria	Deltaproteobacteria	Desulfobacterales	Desulfobulbaceae	Desulfocapsa
CCGCGGTAATACGAAGGGGGCTAGCGTTGCTCGGAATGACTGGGCGTAAAGGGCGCGTAGGCGGATTATTCAGTCAGGCGTGAAATTCCTGGGCTCAACCTGGGGACTGCGTTTGAGACGGATAGTCTGGAGTTCGGAAGAGGGTCGTGGAATTCCCAGTGTAGAGGTGAAATTCGTAGATATTGGGAAGAACACCGGTGGCGAAGGCGGCGACCTGGTCCGATACTGACGCTGAGGCGCGAAAGCGTGGGGAGCAAACAGGATTAGAAACC	0	0	0	89	31	2074	2841	0	0	0	25	0	0	0	0	0	0	0	0	0	0	0	0	0	0	Bacteria	Proteobacteria	Alphaproteobacteria	Rhodospirillales	Acetobacteraceae	NA
CCGCGGTAATACGGAGGGTGCAAGCGTTATCCGGATTCACTGGGTTTAAAGGGTGCGTAGGCGGGTAAGTAAGTCCGTGGTGAAATCTCTGAGCTTAACTCAGAAACTGCCGTGGATACTATTTGCCTTGAATATTGTGGAGGTGAGCGGAATATGTCATGTAGCGGTGAAATGCTTAGATATGACATAGAACACCAATTGCGAAGGCAGCTCACTACACAATTATTGACGCTGAGGCACGAAAGCGTGGGGATCAAACAGGATTAGAAACC	0	0	0	3998	634	0	0	0	0	0	0	48	73	0	30	108	107	0	0	44	0	0	0	0	0	Bacteria	Bacteroidetes	Sphingobacteriia	Sphingobacteriales	Chitinophagaceae	NA
CCGCGGTAATACGAGTGCCTCGAGCGTTATCCGGAATCATTGGGCGTAAAGGGTGTGCAGGCGGCGATGTTAGTCTCTCGTTAAATTCTTCGGCTCAACCGGGGGCATGCGAGGGAAACGGCATCGCTAGAAGATGGTAGGGGTCACTGGAACTCTAGGTGTAGCGGTGAAATGCGTTGATATCTAGGGGAACACCAAAAGCGAAGGCAGGTGACTGGGCCATTCTTGACGCTGAAACACGAAAGCGTGGGTCGCGAAAGGGATTAGAAACC	0	422	4610	0	0	0	0	4	0	0	0	0	0	0	0	0	0	0	0	0	0	0	0	0	0	Bacteria	Parcubacteria	NA	NA	NA	NA
CCGCGGTAATACGTATGGGGCAAGCGTTATCCGGATTCATTGGGCGTAAAGAGCGCGTAGGCGGATTGTTAAGTCAGATGTGAAAACCGGGGGCTCAACCCGCGGCCTGCATCTGAAACTGGCAGTCTTGAGTCTGGTAGAGGAAAGTGGAATTCCTAGTGTAGCGGTGAAATGCGCAGATATTAGGAGGAACACCAGTGGCGAAGGCGGCTTTCTGGGCCACGACTGACGCTGAGGCGCGAAAGCTAGGGGAGCAAACAGGATTAGAAACC	0	0	0	0	0	0	0	0	0	0	0	0	0	0	0	0	0	2899	602	0	0	0	0	953	531	Bacteria	Actinobacteria	Coriobacteriia	Coriobacteriales	Coriobacteriaceae	NA
CCGCGGTAATACAGAGGGTGCGAGCGTTAATCGGAATTACTGGGCGTAAAGCGCGCGTAGGCGGCTTGTTAAGTCAAATGTGAAATCCCCGAGCTTAACTTGGGCATTGCATTCGATACTGGCAAGCTAGAGTATGGGAGAGGAAGGTAGAATTCCAGGTGTAGCGGTGAAATGCGTAGAGATCTGGAGGAATACCGATGGCGAAGGCAGCCTTCTGGCCTAATACTGACGCTGAGGTGCGAAAGCATGGGGAGCAAACAGGATTAGAAACC	0	0	0	0	0	0	0	0	0	0	0	1050	1865	144	1651	0	0	0	0	0	0	0	0	13	0	Bacteria	Proteobacteria	Gammaproteobacteria	Pseudomonadales	Moraxellaceae	Alkanindiges
CCGCGGTAATACGTAGAAGACTAGTGTTATTCATCTTTATTAGGTTTAAAGGGTACCTAGACGGCATTATTAGCCCAAATTTGGGTACGATATTGCTAGAGTTTTATAAGAGAAGGGGAGTATTTCTGGAGTAGAGATGAAATTTTTTGATACCATGAAGACTGATAACGGCGAAAGCAACCTTCTATCTAATAACTGACGTTGAGGGACGAAGGCTTGGGTAGCAAACAGGATTAGAAACC	0	0	0	0	0	4060	650	0	0	0	0	0	0	0	0	0	0	0	0	0	0	0	0	0	0	Bacteria	Proteobacteria	Alphaproteobacteria	Rickettsiales	Mitochondria	NA
CCGCGGTAATACGTAGGTGGCAAGCGTTGTCCGGAATTATTGGGCGTAAAGCGCGCGCAGGTGGTTCCTTAAGTCTGATGTGAAAGCCCACGGCTCAACCGTGGAGGGTCATTGGAAACTGGGGAACTTGAGTGCAGAAGAGGAAAGTGGAATTCCAAGTGTAGCGGTGAAATGCGTAGAGATTTGGAGGAACACCAGTGGCGAAGGCGACTTTCTGGTCTGTAACTGACACTGAGGCGCGAAAGCGTGGGGAGCAAACAGGATTAGAAACC	0	0	0	0	0	0	0	64	55	0	4523	0	0	0	0	0	0	0	0	56	0	0	0	0	0	Bacteria	Firmicutes	Bacilli	Bacillales	Planococcaceae	Solibacillus
CCGCGGTAATACGTAGGGGGCAAGCGTTGTCCGGAATTATTGGGCGTAAAGGGCGCGTAGGCGGATAGTTAAGTCCGGTGTGAAAGATCAGGGCTCAACCCTGAGAGTGCATCGGAAACTGGATATCTTGAGGACAGGAGAGGAAAGTGGAATTCCACGTGTAGCGGTGAAATGCGTAGATATGTGGAGGAACACCAGTGGCGAAGGCGACTTTCTGGACTGTAACTGACGCTGAGGCGCGAAAGCGTGGGGAGCAAACAGGATTAGAAACC	0	0	0	0	0	0	0	0	0	0	0	0	0	0	0	111	89	3846	572	0	0	0	0	0	0	Bacteria	Firmicutes	Clostridia	Clostridiales	Peptococcaceae	Desulfosporosinus
CCGCGGTAATACGTAGGGGGCAAGCGTTGTCCGGATTTACTGGGTGTAAAGGGCGCGTAGGCGGACTTATAAGTCGGTGGTGAAAACCTGCAGCTTAACTGCAGACCTGCCATTGATACTGTAAGCCTTGAGTGCGGAAGAGAGAGACGGAATTCCAGGTGTAGTGGTGAAATACGTAGATATCTGGAAGAACATCAGTTGCGAAGGCGGTCTCTTGGTCCGTTACTGACGCTGAGGCGCGAAAGCGTGGGTAGCAAACAGGATTAGAAACC	0	1486	2935	0	0	0	0	0	0	0	0	0	0	0	0	0	0	0	0	0	0	0	0	0	0	Bacteria	Chlorobi	Ignavibacteria	Ignavibacteriales	LD-RB-34	NA
CCGCGGTAATACGTAGGGTGCGAGCGTTAATCGGAATTACTGGGCGTAAAGCGTGCGCAGGTGGTTTTGTAAGACAGATGTGAAATCCCCGGGCTTAACCTGGGAACTGCGTTTGTGACTGCAAGACTCGAGTGCGGCAGAGGGGGGTGGAATTCCACGTGTAGCAGTGAAATGCGTAGAGATGTGGAGGAACACCGATGGCGAAGGCAGCCCCCTGGGTCGACACTGACGCTCATGCACGAAAGCGTGGGTAGCAAACAGGATTAGAAACC	0	0	0	0	0	0	0	0	0	0	0	0	0	0	0	0	0	0	0	3398	866	0	0	0	0	Bacteria	Proteobacteria	Betaproteobacteria	Rhodocyclales	Rhodocyclaceae	Georgfuchsia
CCGCGGTAATACGTAGGGGGCAAGCGTTATCCGGAATCATTGGGCGTAAAGGGTGCGTAGGCGGCTGATTAGGTCAGAGGTGAAAGGCAATAGCTCAACTATTGTAAGCCTTTGAAACTGGTCAGCTTGAGTGCAGGAGAGGAAAGTGGAATTCCTAGTGTAGCGGTGAAATGCGTAGATATTAGGAGGAACACCAGTGGCGAAGGCGACTTTCTGGACTGTAACTGACGCTGAGGCACGAAAGCGTGGGGAGCGAACAGGATTAGAAACC	0	0	0	0	0	0	0	0	0	0	0	0	0	0	0	0	0	27	0	0	0	0	0	2784	1416	Bacteria	Firmicutes	Clostridia	Clostridiales	Family_XII	NA
CCGCGGTAAGACGGAGGGGGCTAGCGTTGTTCGGAATCACTGGGCGTAAAGGGCGCGTAGGCGGTCCATCAAGTCAGGGGTGAAAGGCCTGGGCTCAACCTGGGAACTGCCCTTGAAACTGGTGGACTCGAGTCCGGGAGAGGGTAGCGGAATTCCCAGTGTAGAGGTGAAATTCGTAGATATTGGGAAGAACACCAGTGGCGAAGGCGGCTACCTGGACCGGGACTGACGCTGAGGCGCGAAAGCGTGGGGAGCAAACAGGATTAGAAACC	4123	0	0	0	0	0	0	0	0	0	0	0	0	0	0	0	0	0	0	0	0	0	0	0	0	Bacteria	Proteobacteria	Alphaproteobacteria	Rhodospirillales	Rhodospirillaceae	Limimonas
CCGCGGTAATACGTAGGGGGCAAGCGTTGTCCGGAATTATTGGGCGTAAAGGGCGCGTAGGCGGATAGTTAAGTCCGGTGTGAAAGATCAGGGCTCAACCCTGAGAGTGCATCGGAAACTGGTTATCTTGAGGACAGGAGAGGAAAGTGGAATTCCACGTGTAGCGGTGAAATGCGTAGATATGTGGAGGAACACCAGTGGCGAAGGCGACTTTCTGGACTGTAACTGACGCTGAGGCGCGAAAGCGTGGGGAGCAAACAGGATTAGAAACC	0	47	0	36	0	0	0	0	0	0	0	16	36	0	0	91	102	1662	340	0	0	40	0	861	819	Bacteria	Firmicutes	Clostridia	Clostridiales	Peptococcaceae	Desulfosporosinus
CCGCGGTAATACGGAGGATGCGAGCGTTATCCGGATTTATTGGGTTTAAAGGGTGCGTAGGCGGATTAATAAGTCAGTGGTGAAAACCTTCAGCTTAACTGGAGACTTGCCATTGATACTGTTAGTCTTGAGTACGGTCAAGGTAGGCGGAATGTGTAATGTAGCGGTGAAATGCTTAGATATTACACAGAACACCGATTGCGAAGGCAGCTTACTGGGCCATTACTGACGCTGATGCACGAAAGCGTGGGGAGCGAACAGGATTAGAAACC	0	68	1839	87	0	0	0	99	137	0	0	0	0	66	0	404	628	0	0	49	38	287	336	0	0	Bacteria	Bacteroidetes	Bacteroidetes_vadinHA17	NA	NA	NA
CCGCGGTAATACGTAGGGGGCAAGCGTTGTCCGGATTTATTGGGCGTAAAGAGCTCGTAGGCGGTTTGATAAGTCGGGTGTGAAATCTCCAGGCTCAACCTGGAGTCGCCACTCGATACTGTCATGACTAGAGTCCGGTAGAGGAGCGCGGAATTCCTGGTGTAGCGGTGAAATGCGCTGATATCAGGAGGAACACCAGCAGCGAAGGCGGCGCTCTGGGCCGGTACTGACGCTGAGGAGCGAAAGCGTGGGTAGCAAACAGGATTAGAAACC	0	0	0	0	0	0	0	0	0	89	3831	0	0	0	0	0	0	0	0	81	0	0	0	0	0	Bacteria	Actinobacteria	Acidimicrobiia	Acidimicrobiales	NA	NA
CCGCGGTAATACGTAGGGTGCAAGCGTTAATCGGAATTACTGGGCGTAAAGCGTGCGCAGGCGGCTTTGCAAGACAGATGTGAAATCCCCGGGCTCAACCTGGGAACTGCATTTGTGACTGCATGGCTAGAGTACGGTAGAGGGGGATGGAATTCCGCGTGTAGCAGTGAAATGCGTAGATATGCGGAGGAACACCGATGGCGAAGGCAATCCCCTGGACCTGTACTGACGCTCATGCACGAAAGCGTGGGGAGCAAACAGGATTAGAAACC	0	9	0	1591	570	0	12	32	56	0	0	502	721	173	232	0	0	0	0	31	36	0	0	0	0	Bacteria	Proteobacteria	Betaproteobacteria	Burkholderiales	Comamonadaceae	Rhizobacter
CCGCGGTAATACCGGCAGCACAAGTGGTGTCCACGATTATTGGGCTTAAAGCGCTCGTAGCCGGCCGATGCCGTCTCGCGTGAAATATTGGCGCTCAACGTCAATGCGTGCGCGAGATACCCATCGGCTAGGGAGCGGGTGAGGTCAGGAGTACTTATGGGGGAGGGGTTAAATCCTGTAATCCTATAAGGACTAACGGTGGCGAAGGCGCCTGACTAGAACGCATCCGACGGTGAGGAGCGAAGGCTAGGAGAACGAATCGGATTAGAAACC	0	0	0	0	0	0	0	0	0	49	3856	0	0	0	0	0	0	0	0	26	0	0	0	0	0	Archaea	Parvarchaeota	Parvarchaeota_Incertae_Sedis	Unknown_Order	Unknown_Family	Candidatus_Micrarchaeum
CCGCGGTAATACAGAGGTCCCAAGCGTTGTTCGGATTCACTGGGCGTAAAGGGTGCGTAGGCGGTTGGGTAAGTCTGACGTGAAATCTCCGGGCCTAACCCGGAAACTGCGTTGGATACTATCCGGCTGGAGGAATGGAGGGGAGACTGGAATACTTGGTGTAGCAGTGAAATGCGTAGATATCAAGTGGAACACCAGTGGCGAAGGCGAGTCTCTGGACATTTCCTGACGCTGAGGCACGAAAGCCAGGGGAGCAAACGGGATTAGAAACC	0	832	3074	0	0	0	0	0	0	0	0	0	0	0	0	0	0	0	0	0	0	0	0	0	0	Bacteria	Verrucomicrobia	OPB35_soil_group	NA	NA	NA
CCGCGGTAAGACGTAGGGGGCAAGCGTTGTCCGGAATTATTGGGCGTAAAGCGCTCGTAGGCGGATCAGCAAGTCTGTGAAGAAAGACCCGGGCTCAACTCGGGGAACGGCATAGATACTGCTGATCTTGAGGCAATCAGAGGATGATGGAATTCCCGGTGTAGCGGTGAAATGCGTAGATATCGGGAGGAACACCAGTGGCGAAGGCGATCATCTGGGGTTGTTCTGACGCTGAGGAGCGAAAGCTAGGGGAGCAAACGGGATTAGAAACC	0	0	0	0	0	1173	2568	0	0	0	63	0	0	0	0	0	0	0	0	0	0	0	0	0	0	Bacteria	WD272	NA	NA	NA	NA
CCGCGGTAATACGTAGGGGGCAAGCGTTGTCCGGATTTATTGGGCGTAAAGAGCGTGTAGGCGGCCTGTCAAGTCCGATGTGAAATCTTGCGGCTTAACCGCAAACCTGCATTGGAAACTGTCAGGCTAGAGTCTGGATGAGGAAGGTGGAATTCCTGGTGTAGCGGTGAAATGCGCAGATATCAGGAGGAACACCGGTGGCGAAGGCGGCCTTCTAGGACAGTACTGACGCTGAGACGCGAAAGCGTGGGGAGCAAACAGGATTAGAAACC	0	0	0	0	0	0	0	0	0	0	0	0	0	0	0	191	294	2230	552	0	0	0	0	285	209	Bacteria	Actinobacteria	Thermoleophilia	Gaiellales	NA	NA
CCGCGGTAAAACGTAGGGGGCAAGCGTTGTTCGGAATTACTGGGCGTAAAGCGCGTGTAGGCGGCTAGGTAAGTCGGAAGTGAAAGCCCTCGGCTCAACCGAGGAACTGCTTTCGATACTGCTTGGCTTGAATGCGGGAGGGGAGAGCGGAATTCCCGGTGTAGCGGTGAAATGCGTAGATATCGGGAAGAACACCGGTGGCGAAGGCGGCTCTCTGGACCGTGATTGACGCTGAGACGCGAAAGCGTGGGTAGCAAACAGGATTAGAAACC	0	981	2710	0	0	0	0	18	0	0	0	0	0	0	0	0	0	0	0	0	0	0	0	0	0	Bacteria	Acidobacteria	Holophagae	TPD-58	NA	NA
CCGCGGTAATACAGAGGGTGCAAGCGTTAATCGGAATTACTGGGCGTAAAGCGCGCGTAGGCGGTTGTGTAAGTTGGAGGTGAAATCCCCGGGCTTAACCTGGGCACTGCCTTCAAAACTGCACGGCTAGAGTATGGGAGAGGAAGGTAGAATTCCAGGTGTAGCGGTGAAATGCGTAGAGATCTGGAGGAATACCGATGGCGAAGGCAGCCTTCTGGCCTAATACTGACGCTGAGGTGCGAAAGCATGGGGAGCAAACAGGATTAGAAACC	0	0	0	0	0	0	0	0	0	0	0	1390	2151	162	0	0	0	0	0	0	0	0	0	0	0	Bacteria	Proteobacteria	Gammaproteobacteria	Pseudomonadales	Moraxellaceae	Perlucidibaca
CCGCGGTAATACGTAGGGGGCTAGCGTTGTCCGGAATCATTGGGCGTAAAGCGCGCGTAGGCGGCCCGGTAAGTCCGCTCTGAAAGTCCAGGGCTCAACCCTGGAAAGCGGGTGGATACTGCCGGGCTAGAATCCGGAAGAGGCGAGTGGAATTCCTGGTGTAGCGGTGGAATGCGCAGATATCAGGAGGAACACCAATAGCGAAGGCAGCTCGCTGGGACGGTATTGACGCTGAGGCGCGAAAGCGTGGGGAGCAAACAGGATTAGAAACC	0	0	0	0	0	0	0	0	0	0	0	0	0	0	0	0	0	0	0	0	0	1679	1819	91	56	Bacteria	Actinobacteria	Thermoleophilia	Solirubrobacterales	Elev-16S-1332	NA
CCGCGGTAAGACAGAGGGTGCAAACGTTGTTCGGAATTACTGGGCGTAAAGCGCGTGTAGGCGGCTACGTAAGTCGGACGTGAAATCCCACGGCTCAACCGTGGAAGAGCGCTCGAAACTGCGCAGCTTGAGTCCTGGAGAGGAAAGCGGAATACTTGGTGTAGAGGTGAAATTCGTAGATATCAGGTAGAACACCAGTGGCGAAGGCGGCTTTCTGGACAGTGACTGACGCTGAGACGCGAAAGCGTGGGGAGCAAACAGGATTAGAAACC	0	0	0	0	0	0	0	3496	117	0	0	0	0	0	0	0	0	0	0	0	0	0	0	0	0	Bacteria	Proteobacteria	Deltaproteobacteria	Myxococcales	BIrii41	NA
CCGCGGTAATACGAAGGGTGCAAGCGTTAATCGGAATTACTGGGCGTAAAGCGTGCGTAGGCGGTACGTTAAGTCTGCCGTGAAAGCCCTGGGCTCAACCTGGGAACTGCGGTGGATACTGGCGTGCTCGAGTGCGGTAGAGGAGGGTGGAATTCCCGGTGTAGCGGTGAAATGCGTAGAGATCGGGAGGAACATCAGTGGCGAAGGCGGCCCTCTGGACCAGCACTGACGCTGAGGCACGAAAGCGTGGGGAGCAAACAGGATTAGAAACC	0	0	0	137	61	2065	1313	0	0	0	0	0	0	0	0	0	0	0	0	0	0	0	0	0	0	Bacteria	Proteobacteria	Gammaproteobacteria	Xanthomonadales	Xanthomonadaceae	NA
CCGCGGTAATACGTAGGTGGCGAGCGTTGTCCGGAATTATTGGGCGTAAAGGATGCGTAGGTGGATATTTAAGTGAGATGTGAAATCCCCGGGCTCAACCCGGGAACTGCATTTCAAACTGGATGTCTAGAGTGCAGGAGAGGAAAGCGGAATTCCTAGTGTAGCGGTGAAATGCGTAGATATTAGGAGGAACACCAGTGGCGAAGGCGGCTTTCTGGACTGTAACTGACACTGAGGCATGAAAGCGTGGGTAGCAAACAGGATTAGAAACC	0	0	0	0	0	0	0	0	0	0	0	0	0	0	0	0	0	413	83	0	0	0	0	1327	1741	Bacteria	Firmicutes	Clostridia	Clostridiales	Clostridiaceae_1	Proteiniclasticum
CCGCGGTAATACGTAGGGTGCGAGCGTTAATCGGAATTACTGGGCGTAAAGCGTGCGCAGGCGGTTCTGTAAGACAGACGTGAAATCCCCGGGCTTAACCTGGGAACTGCGTTTGTGACTGCAAGACTAGAGTGCGGCAGAGGGGGGTAGAATTCCACGTGTAGCAGTGAAATGCGTAGATATGTGGAGGAATACCGATGGCGAAGGCAGCCCCCTGGGTCGACACTGACGCTCATGCACGAAAGCGTGGGGAGCAAACAGGATTAGAAACC	0	21	0	2192	1242	0	0	0	0	0	0	0	0	0	0	0	0	0	0	0	0	0	0	0	0	Bacteria	Proteobacteria	Betaproteobacteria	Nitrosomonadales	Gallionellaceae	NA
CCGCGGTAATACGAGGGGGGCAAGCGTTGTTCGGAATTATTGGGCGTAAAGGGTGCGTAGGCGGTCTGGTAAGTCTTGTGTGAAATCTTCAGGCTCAACCTGAAGTCTGCATGGGAAACTACCGGGCTTGAGTATGGGAGAGGTGAGTGGAATTTCCGGTGTAGCGGTGAAATGCGTAGATATCGGAAGGAACACCTGTGGCGAAAGCGGCTCACTGGACCATAACTGACGCTGAGGCACGAAAGCTAGGGGAGCAAACAGGATTAGAAACC	0	9	0	31	0	1675	1728	0	0	0	0	0	0	0	0	0	0	0	0	0	0	0	0	0	0	Bacteria	Acidobacteria	Acidobacteria	Acidobacteriales	Acidobacteriaceae_(Subgroup_1)	NA
CCGCGGTAATACGTAGGGGGCAAGCGTTGTCCGGAATTATTGGGCGTAAAGGGTGCGTAGGCGGCCGACTAAGTCAGATGTGAAATACCAGGGCTCAACCTTGGGGGTGCATTTGAAACTGGTTGGCTTGAGTGCAGGAGAGGAAAGTGGAATTCCTAGTGTAGCGGTGAAATGCGTAGAGATTAGGAGGAACACCAGTGGCGAAGGCGACTTTCTGGACTGTAACTGACGCTGAGGCACGAAAGCGTGGGGAGCAAACAGGATTAGAAACC	0	0	0	0	0	0	0	0	0	0	0	0	0	0	0	0	0	1352	0	0	0	0	0	492	1509	Bacteria	Firmicutes	Clostridia	Clostridiales	Caldicoprobacteraceae	Caldicoprobacter
CCGCGGTAATACGTAGGGGGCAAACGTTGCTCGGAATTACTGGGCGTAAAGGGTGTGTAGGCGGCTGAGCAAGTCAACGATGAAATCCCGAGGCTTAACTTCGGAACTGTCTTTGAAACTGCTTAGCTTGAGGATAGTTGAAGAGAATGGAATTCCCGGTGGAGCGGTGAAATGCGTAGATATCGGGAGGAACACCTGAGGCGAAGGCGATTCTCTAAGCTACTCCTGACGCTGAAACACGAAAGCTAGGGGAGCAAACGGGATTAGAAACC	0	0	0	0	0	0	0	0	0	0	0	0	0	0	0	0	0	3062	243	0	0	0	0	13	0	Bacteria	Aminicenantes	NA	NA	NA	NA
CCGCGGTAACACGAGGGGAACGAGCGATATCCTGGCATGACTGGGCGTTAAAGAGTTTTAAGCAGTCAACGCATGTTTTGGGGTAAAAGTAAAGTATATTACATCTTTCATGCCGCGACTTAGAGGACGAAAGAAGATTGCAGGTACTCTCTAATTTTAGGGGTGACATCCCAAAAACATTAGATGGGAACTTCATTGGGTGATTACGGCTTTCTTGTATCGTTTTATTTTAAACCTGACGCTGTACAACGAAAGTGTGGGGAGCAAACAGATTAGAAACC	0	0	0	0	0	1482	1780	0	0	0	0	0	0	0	0	0	0	0	0	0	0	0	0	0	0	NA	NA	NA	NA	NA	NA
CCGCGGTAATACGTAGGGTGCAAGCGTTGTCCGGAATTATTGGGCGTAAAGAGCTCGTAGGCGGTTTGTCGCGTCGAATGTGAAAACCCGGGGCTCAACTCCGGGCCTGCATTCGATACGGGCAGACTAGAGTTCGGTAGGGGAGACTGGAATTCCTGGTGTAGCGGTGAAATGCGCAGATATCAGGAGGAACACCGGTGGCGAAGGCGGGTCTCTGGGCCGATACTGACGCTGAGGAGCGAAAGCGTGGGGAGCAAACAGGATTAGAAACC	0	0	0	0	0	0	0	0	0	0	0	0	0	0	0	0	0	0	0	0	0	1671	1535	43	0	Bacteria	Actinobacteria	Actinobacteria	Frankiales	Nakamurellaceae	Nakamurella
CCGCGGTAATACGGAGGGTGCAAGCGTTACTCGGAATCACTGGGCGTAAAGCGCGCGCAGGCGGCCTGATAAGTTGGATGTGAAATCCTATGGCTCAACCATAGAACTGCATCCAAAACTGTCAGGCTAGAGTCTGGGAGGGGAAGATGGAATTAGTTGTGTAGGGGTAAAATCCGTAGAGATAACTAGGAATACCAAAAGCGAAGGCGATCTTCTGGAACAGTACTGACGCTGAGGCGCGAAAGCGTGGGGAGCAAACAGGATTAGAAACC	0	0	0	0	0	0	0	274	325	0	0	0	0	0	0	0	0	0	0	2236	383	0	0	0	0	Bacteria	Proteobacteria	Epsilonproteobacteria	Campylobacterales	Helicobacteraceae	Sulfurovum
CCGCGGTAACACGTAGGGGGCGAGCGTTGTTCGGAATTACTGGGCGTAAAGGGCATGTAGGCGGCCTTATAAGCCTGGCGTGAAAGTCACCGGCTCAACCGGTGGATTGCGTTGGGAACTGCAGGGCTTGAATCATGGAGAGGGAGCTAGAATTCCTGGTGTAGGGGTGAAATCTGTAGAGATCAGGAAGAATACCAGTGGCGAAGGCGAGCTCCTGGCCAATGATTGACGCTGAGGTGCGAAAGTGTGGGGATCAAACAGGATTAGAAACC	0	789	2329	0	0	0	0	0	0	0	0	0	0	0	0	0	0	0	0	0	0	0	0	0	0	Bacteria	Spirochaetae	Spirochaetes	Spirochaetales	Spirochaetaceae	NA
CCGCGGTAATACGTAGGAGGCGAGCGTTGTCCGGAGTTACTGGGCGTAAAGCGTGTGCAGGCGGCTCGTTGCGTCCCGTGTGAAATCTCCCGGCTCAACCGGGAGGGGGCACGAGATACGGGCGGGCTTGAGGGCGTGAGAGGTAGATAGAACTCCCGGTGGAGCAGTGAAATGTGTAGAGATCGGGAAGAATACCCGTGGGGAAGCCGGTCTACTGGCGCGCACCTGACGCTCAGACACGACCGCGTGGGGAGCAAACAGGATTAGAAACC	0	2817	206	0	0	8	0	27	0	0	0	0	0	0	0	0	0	0	0	0	0	0	0	0	0	Bacteria	NA	NA	NA	NA	NA
CCGCGGTAATACGTAGGGAGCGAGCGTTGTCCGGAGTTACTGGGCGTAAAGCGCACGCAGGCGGTCTTTCGCGTTCGTGCCGACAGCGACTCGCCTAACGAGTCGAGGAGTACGGAAACGGGGAGACTTGAGGGCCAGAGAGGGACACGGAACTCCGGGTGGAGTGGTGAAATGCGTAGAGATCCGGAAGAACACCAAAGGCGAAGGCAGTGTCCTGGTTGGTACCTGACGCTCAGAGGCGACAGCTAGGGGAGCGAACGGGATTAGAAACC	0	0	0	106	94	735	2090	0	0	0	17	0	0	0	0	0	0	0	0	0	0	0	0	0	0	Bacteria	Chloroflexi	Ktedonobacteria	Ktedonobacterales	Thermosporotrichaceae	NA
CCGCGGTAATACGGAGGGTGCAAGCGTTACTCGGAATCACTGGGCGTAAAGGGTGCGTAGGCTGGCTTTTAAGTCAGATGTGAAATCCAATGGCTCAACCATTGAACTGCATTTGAAACTGGGAGCCTAGAGTTCAGAAGGGGCAGATGGAATTAGTGGTGTAGGGGTAAAATCCGTAGATATCACTAGGAATATCAAAAGCGAAGGCGATCTGCTGGGATGATACTGACGCTGAGGCACGAAAGCGTGGGGAGCAAACAGGATTAGAAACC	0	0	0	0	0	0	0	0	0	0	0	0	0	1710	1328	0	0	0	0	0	0	0	0	0	0	Bacteria	Proteobacteria	Epsilonproteobacteria	Campylobacterales	Helicobacteraceae	Sulfuricurvum
CCGCGGTAATACGGAGGATGCAAGCGTTATCCGGATTCATTGGGTTTAAAGGGTGCGCAGGCGGAGTGATAAGTCAGTGGTGAAAGCCTACAGCTTAACTGTAGAACTGCCATTGATACTGTCATTCTTGAGTATTGTTGAGGTAGGCGGAATGTGTCATGTAGCGGTGAAATGCTTAGATATGACACAGAACACCGATCGCGAAGGCAGCTTACCAAGCAATAACTGACGCTCATGCACGAAAGCGTGGGGATCAAACAGGATTAGAAACC	0	0	0	50	0	0	0	328	297	0	0	0	0	0	0	60	85	0	0	460	837	476	400	0	0	Bacteria	Bacteroidetes	Sphingobacteriia	Sphingobacteriales	WCHB1-69	NA
CCGCGGTAATACGTAGGGTGCGAGCGTTAATCGGAATTACTGGGCGTAAAGCGTGCGCAGGCGGTTATGTAAGACAGTTGTGAAATCCCCGGGCTCAACCTGGGAATTGCATCTGTGACTGCATAGCTAGAGTACGGTAGAGGGGGATGGAATTCCGCGTGTAGCAGTGAAATGCGTAGATATGCGGAGGAACACCGATGGCGAAGGCAATCCCCTGGACCTGTACTGACGCTCATGCACGAAAGCGTGGGGAGCAAACAGGATTAGAAACC	0	0	0	116	87	0	0	0	0	0	0	0	36	389	110	783	1258	47	0	0	0	53	53	48	0	Bacteria	Proteobacteria	Betaproteobacteria	Burkholderiales	Comamonadaceae	Polaromonas
CCGCGGTAATACAGAGGTCCCAAGCGTTACTGAGATTCACTGGGTTTAAAGGGTGCGTAGGTGGTGCGTTAAGTCAGTTGTGAAATCCCCGGGCTCAACCCGGGAATAGCTTCTGATACTGGCGTGCTTGAGGCCGGTATAGGTTACTGGAACGGACGGTGGAGCGGTGAAATGCGTAGATATCGTCTGGAACGCCAGTGGTGAAGACGGGTAACTAGGCCGGTTCTGACACTGAGGCACGAAAGCGTGGGGAGCGAACGGGATTAGAAACC	0	913	141	0	0	928	977	0	0	0	0	0	0	0	0	0	0	0	0	0	0	0	0	0	0	Bacteria	Planctomycetes	Phycisphaerae	CPla-3_termite_group	NA	NA
CCGCGGTAATCGTGTCTGATCTGAGCGGGCTGGCAAGGCGCATAGGCGGCTTACACAGTCAGGCGTGAAATTCCTGGGCTCAACCTGGGGACTGCGTCTAATACATGTAGGCTTGAGTGTGAAAGAGGGTCGTGGAATTTCCAGTGTAGAGGTGAAATTCGTAGATATTGGAAAGAACACCGGTGGCGAAGGCGGCGACCTGGTTCATTACTGACGCTGAGGCGCGAAAGCGTGGGGAGCAAACAGGATTAGAAACC	0	0	0	7	0	1765	1144	0	0	0	23	0	0	0	0	0	0	0	0	0	0	0	0	0	0	Bacteria	Proteobacteria	Alphaproteobacteria	Rhodospirillales	Acetobacteraceae	Acidiphilium
CCGCGGTAATACGTAGGGGGCGAGCGTTGTCCGAAGTTACTGGGCGTAAAGCGCGCGTAGGCGGGAAATTAAGTGAGAAGTGAAAGGCTGGGGCTCAACCCCATGCAGTGCTACTCATACTGGTTTTCTTGAGGGCGGTAGGGAGAAGTGGAATGGCTGGTGTAGCGGTGAAATGCGTAGATATCAGTCGGAACACCGGTGGCGAAGGCGGCTTCTTGGGCCGTACCTGACGCTGAGGCGCGAAAGCCAGGGGAGCGAACGGGATTAGAAACC	0	387	2537	0	0	0	0	0	0	0	0	0	0	0	0	0	0	0	0	0	0	0	0	0	0	Bacteria	Armatimonadetes	Chthonomonadetes	Chthonomonadales	NA	NA
CCGCGGTAATACGTAGGGGGCGAGCGTTGTCCGGAATCACTGGGTGTAAAGGGTCTTCAAGCTGACTGGCAAGTCAGAGGTGAAATCCTGCAGCCTAACTGCAGAACTGCCTTTGAAACTGTCGGTCTTGAGTCCGGGAGAGGATGGCGGAATTCCTGGTGTAGCGGTGAAATGCGTAGATATCAGGAAGAACACCGGTGGCGAAGGCGGCCATCTGGACCGGTACTGACGCCCGAAGACGAAAGCGTGGGTAGCAAACAGGATTAGAAACC	0	554	2297	0	0	0	0	0	0	0	0	0	0	0	0	0	0	0	0	0	0	0	0	0	0	Bacteria	NA	NA	NA	NA	NA
CCGCGGTAATACGGGGGGTGCAAGCGTTGTTCGGAATTATTGGGCGTAAAGCGCGTGTAGGCGGTCTGATTAGTCTGATGTGAAAGCCCTGGGCTCAACCCAGGAAGTGCATTGGATACTGTCAGACTTGAATACGGGAGAGGGTAGTGGAATTCCTAGTGTAGGAGTGAAATCCGTAGATATTAGGAGGAACACCGGTGGCGAAGGCGGCTACCTGGACCGATATTGACGCTGAGACGCGAAAGCGTGGGTAGCAAACAGGATTAGAAACC	0	0	0	87	0	0	0	357	510	0	0	246	1117	0	3	94	115	0	0	88	189	0	0	0	0	Bacteria	Proteobacteria	Deltaproteobacteria	Desulfuromonadales	BVA18	NA
CCGCGGTAATACGTAGGTGGCAAGCGTTGTCCGGATTTACTGGGCGTAAAGGGAGCGTAGGTGGATATTTAAGTGGGATGTGAAATACTCGGGCTTAACCTGAGTGCTGCATTCCAAACTGGATATCTAGAGTGCAGGAGAGGAAAGTAGAATTCCTAGTGTAGCGGTGAAATGCGTAGAGATTAGGAAGAATACCAGTGGCGAAGGCGACTTTCTGGACTGTAACTGACACTGAGGCTCGAAAGCGTGGGGAGCAAACAGGATTAGAAACC	0	0	0	0	0	0	0	21	0	0	0	0	0	0	0	0	0	0	0	0	0	1508	1217	0	0	Bacteria	Firmicutes	Clostridia	Clostridiales	Clostridiaceae_1	Clostridium_sensu_stricto_1
CCGCGGTAATACCGGCAGTTCGAGTGATGGCCGCTCTTATTGGGCCTAAAGCGTTCGTAGCCGGCCACGCAAGTTCGTCGGGAAATCTGCCCGCTTAACGGGCAGGCGTCCGGCGAAAACTGCGTGGCTTGGGACCGGGAGACTCGAGAAGTACGTTCGGGGTAGGAGTGAAATCCCATAATCCCGAACGGACTACCGATGGCGAAAGCATCTCGAGAGCACGGATCCGACGGTGAGGAACGAAAGCTGGGGTCTCGAACCGGATTAGAAACC	2730	0	0	0	0	0	0	0	0	0	0	0	0	0	0	0	0	0	0	0	0	0	0	0	0	Archaea	Euryarchaeota	Halobacteria	Halobacteriales	Halobacteriaceae	Halovenus
CCGCGGTAATACGTAGGTGGCGAGCGTTATCCGGATTTACTGGGCGTAAAGAGCGCGCAGGCGGTCGTGCAAGTCGGATGTGAAAGCCCCCGGCTCAACTGGGGAAGGTCATTCGATACTGCTCGACTTGAAGGCGGGAGAGGGAAGCGGAATTCCCGGTGTAGTGGTGAAATGCGTAGATATCGGGAGGAACACCAGTGGCGAAGGCGGCTTCCTGGCCCGTTCTTGACGCTGAGGCGCGAAAGCTAGGGGAGCAAACGGGATTAGAAACC	0	0	0	0	0	0	0	0	0	0	0	0	0	0	32	65	65	2147	283	0	0	0	0	86	27	Bacteria	Chloroflexi	KD4-96	NA	NA	NA
CCGCGGTAATACAGAGGGTGCGAGCGTTAATCGGAATTACTGGGCGTAAAGCGCGCGTAGACGGTTTTGTAAGTCAGATGTGAAATCCCTGGGCTCAACCTGGGAACTGCATTTGAGACTGCATGGCTAGAGTATGGAAGAGGGAAGTGGAATTTCCGGTGTAGCGGTGAAATGCGTAGATATCGGAAGGAACACCAGTGGCGAAAGCGACTTCCTGGTCCAATACTGACGTTCATGTGCGAAAGCGTGGGGAGCAAACAGGATTAGAAACC	0	0	0	579	118	1178	803	0	0	0	0	0	0	0	0	0	0	0	0	16	0	0	0	0	0	Bacteria	Proteobacteria	Gammaproteobacteria	Xanthomonadales	NA	NA
CCGCGGTAATACGGAGGGTGCAAGCGTTAATCGGAATTACTGGGCGTAAAGCGTGCGTAGGCGGTTTATTAAGTCAGATGTGAAATCCCCGGGCTCAACCTGGGAACTGCATCTGATACTGGTAGACTAGAGTGTGGGAGAGGAGAGTGGAATTTCCGGTGTAGCGGTGAAATGCATAGAGATCGGAAGGAACATCAGTGGCGAAGGCGACTCTCTGGACCAACACTGACGCTGAGGCACGAAAGCGTGGGTAGCAAACAGGATTAGAAACC	18	0	0	0	41	0	0	112	94	0	0	0	0	0	0	0	0	0	0	362	2050	0	0	0	0	Bacteria	Proteobacteria	Gammaproteobacteria	Thiotrichales	Thiotrichaceae	Thiothrix
CCGCGGTAATACGTAGGGTGCGAGCGTTAATCGGAATTACTGGGCGTAAAGGGTGCGCAGGCGGCTCGACAAGTCTGATGTGAAATCCCCGGGCTTAACCTGGGAACTGCGTTGGAAACTGTTGGGCTAGAGTGCGGCAGAGGGGGGTGGAATTCCACGTGTAGCAGTGAAATGCGTAGATATGTGGAGGAACACCGATGGCGAAGGCAGCCCCCTGGGTCGACACTGACGCTCAGGCACGAAAGCGTGGGTAGCAAACAGGATTAGAAACC	0	14	0	1275	1376	0	0	0	0	0	0	0	0	0	0	0	0	0	0	0	0	0	0	0	0	Bacteria	Proteobacteria	Betaproteobacteria	Hydrogenophilales	Hydrogenophilaceae	NA
CCGCGGTAATACAGAGGTCCCAAGCGTTGTTCGGATTCATTGGGCGTAAAGGGTGCGTAGGTGGCGCCGTAAGTCGGGTGTGAAATTTCGGAGCTTAACTCCGAAACTGCATTCGATACTGCGGTGCTTGAGGACTGGAGAGGAGACTGGAATTCATGGTGTAGCAGTGAAATGCGTAGAGATCATGAGGAAGACCAGTGGCGAAGGCGGGTCTCTGGACAGTTCCTGACACTGAGGCACGAAGGCCAGGGGAGCAAACGGGATTAGAAACC	0	0	0	0	0	33	66	0	48	0	0	0	0	0	0	133	166	0	0	0	0	1012	949	178	28	Bacteria	Verrucomicrobia	Spartobacteria	Chthoniobacterales	DA101_soil_group	NA
CCGCGGTAATACAGAGGGTGCAAGCGTTAATCGGAATTACTGGGCGTAAAGCGCGCGTAGGCGGTTGTGTAAGTTGGATGTGAAATCCCCGGGCTTAACCTGGGAATGGCATTCAAAACTGCACGGCTAGAGTATGGGAGAGGAAGGTAGAATTCCAGGTGTAGCGGTGAAATGCGTAGATATCTGGAGGAATACCGATGGCGAAGGCAGCCTTCTGGCCTAATACTGACGCTGAGGTGCGAAAGCATGGGGAGCAAACAGGATTAGAAACC	0	0	0	0	0	0	0	0	0	0	0	0	79	871	1661	0	0	0	0	0	0	0	0	0	0	Bacteria	Proteobacteria	Gammaproteobacteria	Pseudomonadales	Moraxellaceae	Perlucidibaca
CCGCGGTAAGACGAAGGATGCAAGCGTTATCCGGATTCATTGGGTTTAAAGGGTGCGTAGGCGGACTGATAAGTCAGTGGTGAAATCTCTCGGCTTAACCGAGAAACTGCCATTGATACTGTTAGTCTAGAGTATAGATGACGTTGGCGGAATATGACATGTAGTGGTGAAATACTTAGATATGTCATAGAACACCGATTGCGAAGGCAGCTAACGAAACTATAACTGACGCTGAGGCACGAAAGTGCGGGGATCAAACAGGATTAGAAACC	0	0	0	38	58	0	0	0	0	0	0	835	1552	104	9	0	0	0	0	0	0	0	0	0	0	Bacteria	Bacteroidetes	Sphingobacteriia	Sphingobacteriales	env.OPS_17	NA
CCGCGGTAATACAGAGGGTGCAAGCGTTAATCGGAATTACTGGGCGTAAAGCGCGCGTAGGTGGTTCGTTAAGTTGGATGTGAAAGCCCCGGGCTCAACCTGGGAACTGCATCCAAAACTGGCGAGCTAGAGTATGGTAGAGGGTGGTGGAATTTCCTGTGTAGCGGTGAAATGCGTAGATATAGGAAGGAACACCAGTGGCGAAGGCGACCACCTGGACTGATACTGACACTGAGGTGCGAAAGCGTGGGGAGCAAACAGGATTAGAAACC	0	0	0	0	0	0	0	0	0	0	2569	0	0	0	0	0	0	0	0	0	0	0	0	0	0	Bacteria	Proteobacteria	Gammaproteobacteria	Pseudomonadales	Pseudomonadaceae	Pseudomonas
CCGCGGTAAGACGTAGGGGGCAAGCGTTGTCCGGAATTATTGGGCGTAAAGCGCTCGTAGGCGGATCAACAAGTCTGTGAAGAAAGACCCGGGCTCAACTCGGGGAACGGCATGGATACTGTTGATCTTGAGGCAATCAGAGGATGATGGAATTCCCGGTGTAGCGGTGAAATGCGTAGATATCGGGAGGAACACCAGTGGCGAAGGCGATCATCTGGGGTTGTTCTGACGCTGAGGAGCGAAAGCTAGGGGAGCAAACGGGATTAGAAACC	0	0	0	0	0	1424	1143	0	0	0	0	0	0	0	0	0	0	0	0	0	0	0	0	0	0	Bacteria	WD272	NA	NA	NA	NA
CCGCGGTAATACCTGCGGCCCGAGTTGTGACCATTATTATTGAGTCTAAAGCGTTCGTAGCTGGTTTGGATAGTTTGTGCTTAAATCTTTTCGTTTAACGGAAAGGCACGGTATAAATACTTCTAGACTAGAGGCCGGGAGGGGAGATGGGAACTTTTCGGGTAGGAGTAAAATCCTTTAATCCGAAAAAGACCACCAATAGCGAAGGCACATCTCCAGAACGGACCTGACGGTGAGGGACGAAGGCTAGGAGAACAAACCGGATTAGAAACC	0	0	0	0	0	0	0	0	0	2051	496	0	0	0	0	0	0	0	0	0	0	0	0	0	0	Archaea	NA	NA	NA	NA	NA
CCGCGGTAATACGTAGGGGGCAAGCGTTGTCCGGATTTATTGGGCGTAAAGAGCTCGTAGGCGGTTTGATAAGTCGGGTGTGAAATCTCCAGGCTCAACCTGGAGTCGCCACTCGATACTGTCATGACTAGAGTCCGGTAGAGGAGCGCGGAATTCCTGGTGTAGCGGTGAAATGCGCTGATATCAGGAGGAACACCAGCAGCGAAGGCGGCGCTCTGGGCCGGAACTGACGCTGAGGAGCGAAAGCGTGGGTAGCAAACAGGATTAGAAACC	0	0	0	0	0	0	0	0	0	0	2499	0	0	0	0	0	0	0	0	0	0	0	0	0	0	Bacteria	Actinobacteria	Acidimicrobiia	Acidimicrobiales	NA	NA
CCGCGGTAATACCGGCAGCTCAAGTGATGACCGATATTATTGGGCCTAAAGCGTCCGTAGCCGGCCATGAAGGTTCATCGGGAAATCCGCCAGCTCAACTGGCGGGCGTCCGGTGAAAACCACATGGCTTGGGACCGGAAGGCTCGAGGGGTACGTCTGGGGTAGGAGTGAAATCCTGTAATCCTGGACGGACCACCGATGGCGAAAGCACCTCGAGAAGACGGATCCGACGGTGAGGGACGAAAGCTAGGGTCTCGAACCGGATTAGAAACC	0	0	0	0	0	0	0	0	0	0	2432	0	0	0	0	0	0	0	0	25	0	0	0	0	0	Archaea	Euryarchaeota	Halobacteria	Halobacteriales	Halobacteriaceae	Haloferax
CCGCGGTAATACGTAGGGTGCGAGCGTTAATCGGAATTACTGGGCGTAAAGCGTGCGTAGGTGGTTCTGCAAGTCAGATGTGAAATCCCCGGGCTTAACCTGGGAACTGCGTTTGAAACTACAGAGCTAGAGTGTGGCAGAGGGGGGTGGAATTCCACGTGTAGCAGTGAAATGCGTAGATATGTGGAGGAACACCGATGGCGAAGGCAACCCCCTGGGCCAACACTGACGCTGAGGCACGAAAGCGTGGGGAGCAAACAGGATTAGAAACC	0	41	0	1455	955	0	0	0	0	0	0	0	0	0	0	0	0	0	0	0	0	0	0	0	0	Bacteria	Proteobacteria	Betaproteobacteria	Nitrosomonadales	Nitrosomonadaceae	NA
CCGCGGTAATACGTAGGGCGCAAGCGTTGTCCGGATTTATTGGGCGTAAAGAGCTCGTAGGCGGCCTGTTGCGTCCGCTGTGAAATCCCGGGGCTTAACCCCGGGCCTGCAGTGGATACGGGCAGGCTAGAGGCAGGCAGGGGAGAACGGAATTCCCGGTGTAGCGGTGAAATGCGCAGATATCGGGAGGAACACCGGTGGCGAAGGCGGTTCTCTGGGCCTGTTCTGACGCTGAGGAGCGAAAGCGTGGGGAGCAAACAGGATTAGAAACC	0	0	0	93	376	664	1303	0	0	0	0	0	0	0	0	0	0	0	0	0	0	0	0	0	0	Bacteria	Actinobacteria	Actinobacteria	Frankiales	Acidothermaceae	Acidothermus
CCGCGGTAATACGAAGGGGGCTAGCGTTGCTCGGAATGACTGGGCGTAAAGGGCGCGTAGGCGGACTGCACAGTCAGGCGTGAAATTCCTGGGCTTAACCTGGGGACTGCGTCTGAGACGTGTGATCTAGAGTGAGGAAGAGGGTCGTGGAATTTCCAGTGTAGAGGTGAAATTCGTAGATATTGGAAAGAACACCGGTGGCGAAGGCGGCGACCTGGTCCTTGACTGACGCTGAGGCGCGAAAGCGTGGGGAGCAAACAGGATTAGAAACC	0	1914	52	23	0	206	221	18	0	0	0	0	0	0	0	0	0	0	0	0	0	0	0	0	0	Bacteria	Proteobacteria	Alphaproteobacteria	Rhodospirillales	Acetobacteraceae	Acidiphilium
CCGCGGTAATACGAGGGGGGCAAGCGTTGTTCGGAATTATTGGGCGTAAAGGGAGTGTAGGCGGTTTGGTAAGTCTCGTGTGAAATCTTCAGGCTCAACCTGAAGTCTGCACGAGAAACTGCCGGGCTTGAGTATGGGAGAGGTGAGTGGAATTCCTGGTGTAGCGGTGAAATGCGTAGATATCAGGAGGAACACCTGTGGCGAAAGCGGCTCACTGGACCATAACTGACGCTGAGACTCGAAAGCTAGGGGAGCAAACAGGATTAGAAACC	0	2344	47	0	0	0	0	28	0	0	0	0	0	0	0	0	0	0	0	0	0	0	0	0	0	Bacteria	Acidobacteria	Acidobacteria	Acidobacteriales	Acidobacteriaceae_(Subgroup_1)	Acidicapsa
CCGCGGTAATACGTAGGGGGCGAGCGTTGTCCGGAGTTACTGGGCGTAAAGCGCACGCAGGCGGTCGGGTAAGTTTGGGGTGACAGTGGTCGGCTTAACTGACCAAGTGCCTCAAAGACTGCCGGACTTGAGGGCCAGAGAGGGACACGGAACTCCAGGTGTAGTGGTGAAATGCGTAGATATCTGGAAGAACACCAAAGGCGAAGGCAGTGTCCTGGGTGGTACCTGACGCTCAGGTGCGAAAGCTAGGGGAGCGAACGGGATTAGAAACC	0	0	0	0	0	993	1393	0	0	0	0	0	0	0	0	0	0	0	0	0	0	0	0	0	0	Bacteria	Chloroflexi	Ktedonobacteria	Ktedonobacterales	JG30a-KF-32	NA
CCGCGGTAATACGTAGGGTGCGAGCGTTAATCGGAATTACTGGGCGTAAAGCGTGCGCAGGCGGTTTTGTAAGACAGGCGTGAAATCCCCGAGCTCAACTTGGGAATGGCGCTTGTGACTGCAAGGCTAGAGTATGTCAGAGGGGGGTAGAATTCCACGTGTAGCAGTGAAATGCGTAGAGATGTGGAGGAATACCGATGGCGAAGGCAGCCCCCTGGGACGTCACTGACGCTCATGCACGAAAGCGTGGGGAGCAAACAGGATTAGAAACC	0	0	0	0	0	0	0	0	0	0	2372	0	0	0	0	0	0	0	0	0	0	0	0	0	0	Bacteria	Proteobacteria	Betaproteobacteria	Burkholderiales	Burkholderiaceae	Cupriavidus
CCGCGGTAATACGTAGGGTGCGAGCGTTAATCGGAATTACTGGGCGTAAAGCGTGCGCAGGCGGTTTTGTAAGTCAGATGTGAAAGCCCCGGGCTTAACCTGGGAACTGCGTTTGAAACTACAAGGCTAGAGTCTGGCAGAGGGGGGTAGAATTCCACGTGTAGCAGTGAAATGCGTAGAGATGTGGAGGAATACCGATGGCGAAGGCAGCCCCCTGGGTCAAGACTGACGCTCATGCACGAAAGCGTGGGGAGCAAACAGGATTAGAAACC	0	1836	501	0	0	0	0	31	0	0	0	0	0	0	0	0	0	0	0	0	0	0	0	0	0	Bacteria	Proteobacteria	Betaproteobacteria	Hydrogenophilales	Hydrogenophilaceae	Ferritrophicum
CCGCGGTAATACGTAGGTGGCAAGCGTTGTCCGGATTTACTGGGTGTAAAGGGCGTGTAGGCGGGAATTTAAGTCAGATGTGAAAGCCCATGGCTCAACTGTGGAATTGCATCTGAAACTAAGTTTCTTGAGTGTTGGAGAGGAAAGTGGAATTCCTAGTGTAGCGGTGAAATGCGTAGATATTAGGAGGAACACCAGTGGCGAAGGCGACTTTCTGGACAATAACTGACGCTGAGGCGCGAAAGTGTGGGGAGCAAACAGGATTAGAAACC	0	148	2211	0	0	0	0	0	0	0	0	0	0	0	0	0	0	0	0	0	0	0	0	0	0	Bacteria	Firmicutes	Clostridia	Clostridiales	Ruminococcaceae	Ruminiclostridium_1
CCGCGGTAATACGTAGGTGACAAGCGTTGTCCGGATTTACTGGGCGTAAAGAGCGCGCAGGCGGTCGTTCAAGTCGAGTGTGAAAGCCCCCGGCTCAACTGGGGAGGGTCACTCGATACTGATCGACTCGAAGGCAGGAGAGGGAAGTGGAATTCCCGGTGTAGTGGTGAAATGCGTAGATATCGGGAGGAACACCAGTGGCGAAGGCGACTTCCTGGCCTGTTCTTGACGCTGAGGCGCGAAAGCTAGGGGAGCAAACGGGATTAGAAACC	0	0	0	544	338	108	236	0	14	0	0	0	0	0	0	0	76	0	0	0	0	502	444	47	0	Bacteria	Chloroflexi	KD4-96	NA	NA	NA
CCGCGGTAAGACGGAGGATGCAAGCGTTATCCGGAATGATTGGGCGTAAAGCGTCTGTAGGTGGTTTAGTAAGTCTCCTGTTAAAGATCAGGGCTTAACCCTGAGTCGGCAGTAGAAACTACTGAGCTTGAGTACGGTAGGGGCAGAGGGAATTCCCGGTGTAGCGGTGAAATGCGTAGAGATCGGGAAGAACACCAATGGCGAAAGCACTCTGCTGGGCCGAAACTGACACTCAGAGACGAAAGCTAGGGGAGCGAATGGGATTAGAAACC	0	0	0	30	0	0	0	0	0	0	0	676	1025	157	406	0	0	0	0	0	0	0	0	0	0	Bacteria	Cyanobacteria	Chloroplast	NA	NA	NA
CCGCGGTAATACGTAGGTGGCAAGCGTTGTCCGGATTTACTGGGCGTAAAGGATGCGTAGGTGGATATTTAAGTCAGATGTGAAATACCCGAGCTCAACTTGGGTGCTGCATTTGAAACTGGATATCTAGAGTGCAGGAGAGGTAAGTGGAATTCCTAGTGTAGCGGTGAAATGCGTAGAGATTAGGAAGAACACCAGTGGCGAAGGCGACTTACTGGACTGTAACTGACACTGAGGCATGAAAGCGTGGGGAGCAAACAGGATTAGAAACC	0	0	0	0	0	0	0	0	0	0	0	0	0	0	0	352	835	0	0	0	0	521	553	0	0	Bacteria	Firmicutes	Clostridia	Clostridiales	Clostridiaceae_1	Clostridium_sensu_stricto_9
CCGCGGTAATACGGAGGGGACTAGCGTTGTTCGGAATTACTGGGCGTAAAGCGCACGTAGGCGGATTTGTAAGTCAGGGGTGAAATCCCGGGGCTCAACCTCGGAACTGCCTTTGATACTGCAAATCTCGAGTCCGGAAGAGGTGAGTGGAATTCCTAGTGTAGAGGTGAAATTCGTAGATATTAGGAAGAACACCAGTGGCGAAGGCGGCTCACTGGTCCGGTACTGACGCTGAGGTGCGAAAGCGTGGGGAGCAAACAGGATTAGAAACC	0	0	0	30	0	0	0	326	506	0	0	0	0	0	0	0	34	0	0	0	0	554	532	132	105	Bacteria	Proteobacteria	Alphaproteobacteria	Rhizobiales	Hyphomicrobiaceae	Hyphomicrobium
CCGCGGTAATACGTAGGGCGCAAGCGTTATCCGGAATTATTGGGCGTAAAGAGCTCGTAGGCGGTTTGTCGCGTCTGCCGTGAAAGTCCGGGGCTCAACTCCGGATCTGCGGTGGGTACGGGCAGACTAGAGTGATGTAGGGGAGACTGGAATTCCTGGTGTAGCGGTGAAATGCGCAGATATCAGGAGGAACACCGATGGCGAAGGCAGGTCTCTGGGCATTAACTGACGCTGAGGAGCGAAAGCATGGGGAGCGAACAGGATTAGAAACC	0	0	47	137	40	0	0	270	354	0	0	0	0	0	0	0	0	84	41	0	0	165	69	558	451	Bacteria	Actinobacteria	Actinobacteria	Micrococcales	Micrococcaceae	Arthrobacter
CCGCGGTAATACGTAGGTGGCAAGCGTTGTCCGGATTTACTGGGCGTAAAGGGAGCGTAGGTGGATATTTAAGTGGGATGTGAAATACTCGGGCTCAACCTGAGTGCTGCATTCCAAACTGGATATCTAGAGTGCAGGAGAGGAAAGTAGAATTCCTAGTGTAGCGGTGAAATGCGTAGAGATTAGGAAGAATACCAGTGGCGAAGGCGACTTTCTGGACTGTAACTGACACTGAGGCTCGAAAGCGTGGGGAGCAAACAGGATTAGAAACC	0	0	0	0	0	0	0	0	0	0	0	0	0	0	0	112	212	0	0	0	0	1065	827	0	0	Bacteria	Firmicutes	Clostridia	Clostridiales	Clostridiaceae_1	Clostridium_sensu_stricto_1
CCGCGGTAATACAGAGGGGGCAAGCGTTATTCGGAATTATTGGGCGTAAAGGGCGCGTAGGCGGTTTTTTAAGTCAGATGTGTAATCCCCGAGCTTAACTTGGGAACTGCATCTGAGACTGGAAGGCTAGAGTACTGGAGAGGGTGGTGGAATTCCTCGTGTAGCGGTGAAATGCGTAGAGATGAGGAGGAACACCAGTGGCGAAGGCGGCCACCTGGACAGTAACTGACGCTGAGGCGCGAAAGTGTGGGTAGCAAACAGGATTAGAAACC	0	27	0	958	1213	0	0	0	0	0	0	0	0	0	0	0	0	0	0	0	0	0	0	0	0	Bacteria	Acidobacteria	Holophagae	Holophagales	Holophagaceae	Geothrix
CCGCGGTAATACGGAGGGTGCGAGCGTTGTTCGGAATTACTGGGCGTAAAGCGCGTGTAGGCGGCCTTGCAAGTCAGGCGTGAAAGCCCTCGGCTTAACCGGGGAAGTGCGTCTGAAACTGCTTGGCTTGAGTACGGGAGAGGGAGGCGGAATTCCCAGTGTAGAGGTGAAATTCGTAGATATTGGGAGGAACACCGGTGGCGAAAGCGGCCTCCTGGACCGATACTGACGCTGAGACGCGAAAGCGTGGGGAGCAAACAGGATTAGAAACC	0	0	0	33	0	0	0	0	0	0	0	0	0	0	33	621	923	311	0	0	0	67	101	28	0	Bacteria	Proteobacteria	Deltaproteobacteria	43F-1404R	NA	NA
CCGCGGTAATACGTAGGGGGCAAGCGTTGTCCGGATTTATTGGGCGTAAAGAGCTCGTAGGCGGCTTGGCAAGTCGGATGTGAAACCTCCAGGCTCAACCTGGAGTCGCCATTCGATACTGCCATGGCTAGAGTTTGGTAGGGGACCACGGAATTCCTGGTGTAGCGGTGAAATGCGCAGATATCAGGAGGAACACCAGCGGCGAAGGCGGTGGTCTGGGCCAATACTGACGCTGAGGAGCGAAAGCGTGGGGAGCGAACAGGATTAGAAACC	0	16	0	67	32	1207	765	0	0	0	0	0	5	0	20	0	0	0	0	0	0	0	0	3	0	Bacteria	Actinobacteria	Acidimicrobiia	Acidimicrobiales	NA	NA
CCGCGGTAAGACAGAGGTGGCGAGCGTTGTTCGGAATCACTGGGCTTAAAGGGCGCGTAGGTGGTAGTGCAAGTCTGATGTGGAATCTTAGGGCTTAACCCTAAAATTGCATTGGAAACTGTATTACTTGAGTCAGTGAGGGGAAGGTAGAATTCCCGGTGTAGCGGTGAAATGCGTAGATATCGGGAGGAAGGCCTGTGGCGAAGGCGGCCTTCTGGCGCTGAACTGACACTGAGGCGCGAAAGCGTGGGTAGCAAACAGGATTAGAAACC	0	32	2058	0	0	0	0	0	0	0	0	0	0	0	0	0	0	0	0	0	0	0	0	0	0	Bacteria	Nitrospirae	Nitrospira	Nitrospirales	Nitrospiraceae	NA
CCGCGGTAATACGGAGGGTGCAAGCGTTGTTCGGAATTACTGGGCGTAAAGCGCGCGTAGGCGGTTTGTTAAGTCAGATGTGAAAGTCCACGGCTCAACCGTGGAAGTGCATTTGAAACTGGCAGACTTGAGTACTGGAGGGGGTGGTGGAATTCCCGGTGTAGAGGTGAAATTCGTAGATATCGGGAGGAATACCGGTGGCGAAGGCGACCACCTGGCCAGATACTGACGCTGAGGTGCGAAAGCGTGGGGAGCAAACAGGATTAGAAACC	0	0	0	0	0	0	0	0	0	0	0	0	0	0	0	0	0	106	0	0	0	0	0	1342	606	Bacteria	Proteobacteria	Deltaproteobacteria	Desulfobacterales	Desulfobulbaceae	NA
CCGCGGTAATACGAGTGCCTCAAGCGTTATCCGGAATTATTGGGCGTAAAGGGTGCGTAGGTGGCTTTGTTAGTCTTCTGTTAAATCTCCCGGCTTAACCGGGAGCATGCAGGGGAAACGGCAAGGCTCAGAGTGTGCGAGGGGTCCGTGGAACTCTAGGTGTAGCAGTGAAATGCGTTGATATCTAGGGGAACACCAAAAGCGAAGGCAGCGGACTGGAGCATTACTGACACTGAAGCACGAAAGCGTGGGTAGCGAATGGGATTAGAAACC	0	416	1634	0	0	0	0	0	0	0	0	0	0	0	0	0	0	0	0	0	0	0	0	0	0	Bacteria	Parcubacteria	NA	NA	NA	NA
CCGCGGTAATACAGAGGTCCCAAGCGTTACTGAGATTCACTGGGTTTAAAGGGTGCGTAGGTGGCGCGTTAAGTCAGTTGTGAAATCCCCGGGCTCAACCCGGGAAAAGCTTCTGATACTGGCGCGCTTGAGGTCGGTATAGGCTACTGGAACGGACGGTGGAGCGGTGAAATGCGTAGATATCGTCTGGAACGCCAGTGGTGAAGACGGGTAGCTGGGCCGATTCTGACACTGAGGCACGAAAGCGTGGGGAGCGAACGGGATTAGAAACC	0	1891	141	0	0	0	0	17	0	0	0	0	0	0	0	0	0	0	0	0	0	0	0	0	0	Bacteria	Planctomycetes	Phycisphaerae	CPla-3_termite_group	NA	NA
CCGCGGTAATACAGAGGGTGCAAGCGTTGTTCGGAATTATTGGGCGTAAAGCGCGTGTAGGCGGTCTCGCAAGTCGGATGTGAAAGCCCTCGGCTTAACCGAGGAAGTGCGTTCGAAACTACGAGACTTGAGTACCGGAGAGGGTGGCGGAATTCCCGGTGTAGAGGTGAAATTCGTAGATATCGGGAGGAACACCAGTGGCGAAGGCGGCCACCTGGACGGTCACTGACGCTGAGACGCGAAAGCGTGGGGAGCAAACAGGATTAGAAACC	0	711	1315	0	0	0	0	0	0	0	0	0	0	0	0	0	0	0	0	0	0	0	0	0	0	Bacteria	Proteobacteria	Deltaproteobacteria	Myxococcales	Cystobacteraceae	Anaeromyxobacter
CCGCGGTAACACGTAGGGGGCGAGCGTTGTTCGGAATTACTGGGCGTAAAGGGCATGTAGGCGGCTAGGTAAGCCTGGCGTGAAAGTCCACAGCTTAACTGTGGGATTGCGTTGGGAACTGTCTGGCTAGAGTGACGGAGAGGGAGCTAGAATTCCTGGTGTAGGGGTGAAATCTGTAGAGATCAGGAAGAATACCAATGGCGAAGGCAAGCTCCTGGCCGATGACTGACGCTGAGGTGCGAAAGTGTGGGGATCAAACAGGATTAGAAACC	0	129	1893	0	0	0	0	0	0	0	0	0	0	0	0	0	0	0	0	0	0	0	0	0	0	Bacteria	Spirochaetae	Spirochaetes	Spirochaetales	Spirochaetaceae	NA
CCGCGGTAAAACGTAGGAGGCAAGCGTTATCCGGATTTACTGGGCGTAAAGCGCATGTAGGTGGTTTCGTAAGTTGGATGTGAAAGCTCCTGGCTCAACTGGGAGAGGTCGTTCAAGACTGCGGGACTTGAGAGTGGTAGAGGGAGGTGGAATTCCGGGTGTAGTGGTGAAATGCGTAGATATCCGGAGGAACACCAGTGGCGAAAGCGGCCTCCTGGACCATTTCTGACACTCAGATGCGAAAGCTAAGGTAGCAAACGGGATTAGAAACC	0	460	1505	0	0	0	0	0	0	0	0	0	0	0	0	0	0	0	0	0	0	0	0	0	0	Bacteria	Chloroflexi	Anaerolineae	Anaerolineales	Anaerolineaceae	Leptolinea
CCGCGGTAATACGTAGGGTGCAAGCGTTGTCCGGAATTATTGGGCGTAAAGAGCTTGTAGGTGGTTTGTCGCGTCTGTTGTGAAATTTCGGGGCTCAACCCCGAACTTGCAGTGGATACGGGCAGACTAGAGTGTGGTAGGGGAGACTGGAATTCCTGGTGTAGCGGTGAAATGCGCAGATATCAGGAGGAACACCGATGGCGAAGGCAGGTCTCTGGGCCATTACTGACACTGAGAAGCGAAAGCATGGGGAGCGAACAGGATTAGAAACC	0	0	0	89	65	0	0	0	0	0	0	119	286	41	334	134	190	0	0	0	0	285	320	49	46	Bacteria	Actinobacteria	Actinobacteria	Micrococcales	Intrasporangiaceae	NA
CCGCGGTAAGACAGAGGTGGCAAGCGTTGTTCGGAATCACTGGGCTTAAAGGGCGCGTAGGCGGTATTGCAAGTGTGTGGTGGAATCTTACGGCTTAACCGTAGAACTGCCATGCAAACTGCGGTACTTGAGTTGGCGAGGGGAAGGCGGAATTCCTGGTGTAGCGGTGAAATGCGTAGATATCAGGAGGAAGGCCTGTGGCGAAGGCGGCCTTCTGGCGCCCAACTGACGCTGAGGCGCGAAAGCGTGGGGAGCAAACAGGATTAGAAACC	0	281	1671	0	0	0	0	0	0	0	0	0	0	0	0	0	0	0	0	0	0	0	0	0	0	Bacteria	Nitrospirae	Nitrospira	Nitrospirales	Nitrospiraceae	NA
CCGCGGTAATACAGAGACCTCGAGCGTTATCCGGATTTATTGGGCGTAAAGGGCGCGTAGAGGTCCCATCGCATCTTCGGTTAAATCTTGCCGCTTAACGGCAAAACCGCCGAAGAGATGGATGGGATAGAGGACATTAGGGGTAAGCAGAACGCACGGTGTAGGGGTGAAATCCGTTGATATCGTGCGGAATACCAGAGGCGAAGGCGGCTTACTAGAGTGTTCCTGACCTTGAGGCGCGAAAGCGTGGGGAGCAAAAAGGATTAGAAACC	0	147	1805	0	0	0	0	0	0	0	0	0	0	0	0	0	0	0	0	0	0	0	0	0	0	Bacteria	Parcubacteria	NA	NA	NA	NA
CCGCGGTAATACAGAGGTCTCAAGCGTTGTTCGGATTCATTGGGCGTAAAGGGTGCGCAGGCTGTGTGGTAAGTCGGGTGTGAAATTTAGAGGCTCAACCTCTAAACTGCATTCGATACTGCCATGCTAGAGGACTGTAGAGGAGATTGGAATTCACGGTGTAGCAGTGAAATGCGTAGATATCGTGAGGAAGACCAGTGGCGAAGGCGAATCTCTGGGCAGTTCCTGACGCTCATGCACGAAGGCCAGGGGAGCAAACGGGATTAGAAACC	0	0	0	968	980	0	0	0	0	0	0	0	0	0	0	0	0	0	0	0	0	0	0	0	0	Bacteria	Verrucomicrobia	Spartobacteria	Chthoniobacterales	FukuN18_freshwater_group	NA
CCGCGGTAATACGTAGGGGGCAAGCGTTGTCCGGAATTATTGGGCGTAAAGGGCGCGTAGGCGGATGCTTAAGTCCGGTGTGAAAGATCAGGGCTCAACCCTGAGAGTGCATCGGAAACTGGGTATCTTGAGGACAGGAGAGGAAAGTGGAATTCCACGTGTAGCGGTGAAATGCGTAGATATGTGGAGGAACACCAGTGGCGAAGGCGACTTTCTGGACTGTAACTGACGCTGAGGCGCGAAAGCGTGGGGAGCAAACAGGATTAGAAACC	0	1946	0	0	0	0	0	0	0	0	0	0	0	0	0	0	0	0	0	0	0	0	0	0	0	Bacteria	Firmicutes	Clostridia	Clostridiales	Peptococcaceae	Desulfosporosinus
CCGCGGTAATACGTAGGGTCCGAGCGTTGTCCGGAATTACTGGGCGTAAAGAGCTCGTAGGTGGTTTGTCGCGTTGTTCGTGAAAACTCACAGCTCAACTGTGGGCGTGCGGGCGATACGGGCAGACTGGAGTACTGCAGGGGAGACTGGAATTCCTGGTGTAGCGGTGGAATGCGCAGATATCAGGAGGAACACCGGTGGCGAAGGCGGGTCTCTGGGCAGTAACTGACGCTGAGGAGCGAAAGCGTGGGGAGCGAACAGGATTAGAAACC	0	0	0	0	0	0	0	39	43	0	0	0	0	0	0	0	0	0	0	0	0	899	808	87	62	Bacteria	Actinobacteria	Actinobacteria	Corynebacteriales	Mycobacteriaceae	Mycobacterium
CCGCGGTAATACGTAGGTGACGAGCGTTGTCCGGATTTACTGGGCGTAAAGAGCGCGCAGGCGGTCGTATAAGTCGAGTGTGAAATCCCCCGGCTCAACTGGGGAACGTCGCTCGATACTGTTCGACTTGAAGGCGGGAGAGGGAAGCGGAATTCCCGGTGTAGTGGTGAAATGCGTAGATATCGGGAGGAACACCAGTGGCGAAGGCGGCTTTCTGGCCCGTTCTTGACGCTGAGGCGCGAAAGCTAGGGTAGCAAACGGGATTAGAAACC	0	0	0	14	69	0	0	0	0	0	0	0	0	0	0	897	939	0	0	0	0	0	0	0	0	Bacteria	Chloroflexi	KD4-96	NA	NA	NA
CCGCGGTAATACGTAGGGGGCAAGCGTTGTCCGGAATGATTGGGCGTAAAGGGCGCGTAGGCGGCTGTACAAGTCTGGAGTGGAAGTCCTATTTTCAAGGTAGGAATTGCTTTGGAAACTGTACGGCTTGAGTGTAGGAGAGGTTATCGGAATTCCCGGTGTAGCGGTGAAATGCGTAGATATCGGGAGGAACACCAGTGGCGAAGGCGGGTAACTGGACTACAACTGACGCTGAGGCGCGAAAGTGTGGGGAGCAAACAGGATTAGAAACC	0	0	0	0	0	0	0	0	0	0	0	0	0	0	0	0	0	273	117	0	0	59	0	944	502	Bacteria	Firmicutes	Clostridia	Clostridiales	Christensenellaceae	Christensenellaceae_R-7_group
CCGCGGTAATACGAAGGGGGCTAGCGTTGTTCGGAATTACTGGGCGTAAAGCGCGTGTAGGCGGGCTTTTAAGTCAGGGGTGAAATGCCAAGGCTCAACCTTGGAACTGCCTTTGATACTGGAAGTCTTGAGTCCGGGAGAGGTGAGTGGAACTGCGAGTGTAGAGGTGAAATTCGTAGATATTCGCAAGAACACCAGTGGCGAAGGCGGCTCACTGGCCCGGAACTGACGCTGAGACGCGAAAGCGTGGGGAGCAAACAGGATTAGAAACC	0	161	0	0	111	772	830	0	0	0	18	0	0	0	0	0	0	0	0	0	0	0	0	0	0	Bacteria	Proteobacteria	Alphaproteobacteria	Rhizobiales	alphaI_cluster	NA
CCGCGGTAATACGTAGGAGACGAGCGTTGTCCGGAGTTATTGGGCGTAAAGAGTGCGTAGGCGGCGTAATGCGTCGGTGATGAAATACCCTGGCTTAACTGGGGGACGGTCACGGATACGGTTGCGCTTGAGGCGGAGAGAGGAAAGCAGAACTCCCGGTGGAGTAGTGAAATGCATAGAGATCGGGAAGAATACCTGAGGGGAAGCCGGCTTTCTGGCTCTGACCTGACGCTGAGGCACGACAGCTTGGGGAGCAAACAGGATTAGAAACC	0	1825	52	0	0	0	0	0	0	0	0	0	0	0	0	0	0	0	0	0	0	0	0	0	0	Bacteria	NA	NA	NA	NA	NA
CCGCGGTAATACAGAGGGTGCAAGCGTTATCCGGAATTACTGGGTTTAAAGGGTGCGTAGGCGGTTTGTTAAGTCAGTGGTGAAATTTCAGCGCTTAACGCTGGCATTGCCATTGATACTGGCGAACTTGAGACACAGTGAGGTTGGCGGAATGGGACATGTAGCGGTGAAATGCATAGATATGTTTCAGAACACCGATTGCGAAGGCAGCTGACTGGCTGTTGTTTGACGCTGAGGCACGAAAGCGTGGGGATCAAACAGGATTAGAAACC	0	0	0	0	0	0	0	0	0	0	0	666	1097	0	89	0	0	0	0	0	0	0	0	0	0	Bacteria	Bacteroidetes	Sphingobacteriia	Sphingobacteriales	Saprospiraceae	NA
CCGCGGTAACCCCGGCGCCACGAGTGGCAATCTTATATTGGGCCTAAAGCATTCGTAGCAGGTTTGAAAAATCTCTTGTGAAATCGTCGAACTCAATACGACGGCATGCAGGAGACACTTTCAGACTAGAGACTGGGAGGAGTTGGGGGTATGTCTAGGGGAGCGGTTAAATGTGTTAATCCTAGACAGACCACCTGTGGCGAAGGCGCCCAACTAGAACAGTTCTGACTGTGAGGGATGAAAGCTAGGGGAGCGATCCGGATTAGAAACC	0	388	1462	0	0	0	0	0	0	0	0	0	0	0	0	0	0	0	0	0	0	0	0	0	0	Archaea	Woesearchaeota_(DHVEG-6)	NA	NA	NA	NA
CCGCGGTAATACGAAGGGGGCTAGCGTTGCTCGGAATGACTGGGCGTAAAGGGCGCGTAGGCGGCTTGCATAGTTAGGCGTGAAATTCCTGGGCTCAACCTGGGGACTGCGTCTAATACATGCAGGCTTGAGTGTGAAAGAGGGTCGTGGAATTTCCAGTGTAGAGGTGAAATTCGTAGATATTGGAAAGAACACCGGTGGCGAAGGCGGCGACCTGGTTCATTACTGACGCTGAGGCGCGAAAGCGTGGGGAGCAAACAGGATTAGAAACC	0	0	0	174	270	360	887	0	0	67	0	0	0	0	0	0	0	0	0	24	68	0	0	0	0	Bacteria	Proteobacteria	Alphaproteobacteria	Rhodospirillales	Acetobacteraceae	Acidiphilium
CCGCGGTAATACATAGGGTGCAAGCGTTATTCGGATTTATTGGGCGTAAAGAGCTCGTAGGCGGTTCAACAAGTCGGGTGTTAAACCCCCAGGCTCAACCTGGGGCCGCCACCCGAAACTGTTGTGACTAGAGTTTGGTAGGGGATCACGGAATTCCTGGTGTAGCGGTGGAATGCGCAGATATCAGGAGGAACACCAGTAGCGAAGGCGGTGATCTGGGCCAATACTGACGCTGAGGAGCGAAAGCGTGGGGAGCGAACAGGATTAGAAACC	0	121	45	176	99	648	756	0	0	0	0	0	0	0	0	0	0	0	0	0	0	0	0	0	0	Bacteria	Actinobacteria	Acidimicrobiia	Acidimicrobiales	NA	NA
CCGCGGTAATACGGAGGGTGCAAGCGTTATCCGGATTTACTGGGTTTAAAGGGTGCGTAGGTGGGCAGGTAAGTCAGTGGTGAAATCTTCAAGCTTAACTTGGAAACTGCCATTGATACTATTTGTCTTGAATATCCCGGAGGTAAGCGGAATATGTCATGTAGCGGTGAAATGCTTAGATATGACATAGAACACCCATTGCGAAGGCAGCTTACTACAGGATTATTGACACTGAGGCACGAAAGCGTGGGGATCAAACAGGATTAGAAACC	0	0	0	0	0	0	0	0	0	0	0	685	1065	0	94	0	0	0	0	0	0	0	0	0	0	Bacteria	Bacteroidetes	Sphingobacteriia	Sphingobacteriales	Chitinophagaceae	Ferruginibacter
CCGCGGTAATACGAAGGGGGCTAGCGTTGCTCGGAATCACTGGGCGTAAAGGGTGCGTAGGCGGGTCTTTAAGTCAGGGGTGAAATCCTGGAGCTCAACTCCAGAACTGCCTTTGATACTGAGGATCTTGAGTTCGGGAGAGGTGAGTGGAACTGCGAGTGTAGAGGTGAAATTCGTAGATATTCGCAAGAACACCAGTGGCGAAGGCGGCTCACTGGCCCGATACTGACGCTGAGGCACGAAAGCGTGGGGAGCAAACAGGATTAGAAACC	0	0	0	397	0	36	56	120	86	0	0	0	0	0	0	212	299	51	0	50	24	116	117	150	96	Bacteria	Proteobacteria	Alphaproteobacteria	Rhizobiales	Bradyrhizobiaceae	NA
CCGCGGTAATACGGAGGATGCGAGCGTTATCCGGATTTATTGGGTTTAAAGGGTGCGTAGGCGGATTAATAAGTCAGTGGTGAAAACCTTCAGCTTAACTGGAGAACTGCCATTGATACTGTTAGTCTTGAGTACGGTCAAGGTAGGCGGAATGTGTAATGTAGCGGTGAAATGCTTAGATATTACACAGAACACCGATTGCGAAGGCAGCTTACTGGGCCATTACTGACGCTGAGGCACGAAAGCGTGGGGAGCGAACAGGATTAGAAACC	0	0	0	0	0	0	0	311	493	0	0	0	0	0	0	0	0	621	123	69	38	0	0	80	59	Bacteria	Bacteroidetes	Bacteroidetes_vadinHA17	NA	NA	NA
CCGCGGTAATACGTAGGGTGCGAGCGTTAATCGGAATTACTGGGCGTAAAGCGTGCGCAGGCGGTTCGTTGTGTCGGTGGTGAAAGCCCCGGGCTTAACCTGGGAATGGCCATCGAAACTGGCGGACTGGAGTGTGGCAGAGGGGGGTGGAATTCCGCGTGTAGCAGTGAAATGCGTAGAGATGCGGAGGAACACCGATGGCGAAGGCAGCCCCCTGGGCTGACACTGACGCTCAGGCACGAAAGCGTGGGGAGCAAACAGGATTAGAAACC	0	0	0	1073	629	0	0	0	0	0	0	0	0	0	0	0	0	0	0	17	0	0	0	0	0	Bacteria	Proteobacteria	Betaproteobacteria	SC-I-84	NA	NA
CCGCGGTAATACGAAGGGGGCTAGCGTTGCTCGGAATTACTGGGCGTAAAGCGCACGTAGGCGGCTTCTTAAGTCGGTGGTGAAATCCTGGAGCTCAACTCCAGAACTGCCTTCGATACTGGGAAGCTCGAGTCCGGGAGAGGTGAGTGGAACTGCGAGTGTAGAGGTGAAATTCGTAGATATTCGCAAGAACACCAGTGGCGAAGGCGGCTCACTGGCCCGGTACTGACGCTGAGGTGCGAAAGCGTGGGGAGCAAACAGGATTAGAAACC	0	0	0	88	0	0	0	79	185	0	0	0	0	0	0	493	680	0	0	0	0	51	67	59	0	Bacteria	Proteobacteria	Alphaproteobacteria	Rhizobiales	Xanthobacteraceae	Pseudolabrys
CCGCGGTAATACGTAGGTGACAAGCGTTGTCCGGATTTACTGGGCGTAAAGAGCGCGCAGGCGGTCGATCAAGTCGAGTGTGAAAGCCCCCGGCTCAACTGGGGAGGGTCATTCGATACTGATCGACTCGAAGGCAGGAGAGGGTAGTGGAATTCCCGGTGTAGTGGTGAAATGCGTAGATATCGGGAGGAACACCAGTGGCGAAGGCGACTACCTGGCCTGTTCTTGACGCTGAGGCGCGAAAGCTAGGGGAGCAAACGGGATTAGAAACC	0	0	0	0	0	0	0	45	107	0	0	0	0	61	0	231	193	0	0	0	0	435	532	60	30	Bacteria	Chloroflexi	KD4-96	NA	NA	NA
CCGCGGTAAGACGTAGGGGGCAAGCGTTGTCCGGAATCATTGGGCGTAAAGCGCTCGTAGGCGGATCAGCAAGTCTGTGAAGAAAGACCCGGGCTCAACTCGGGGAACGGCATGGATACTGCTGGTCTTGAGGTAATCAGAGGATGATGGAATTCCCGGTGTAGCGGTGAAATGCGTAGATATCGGGAGGAACACCAGTGGCGAAGGCGATCATCTGGGGTTATTCTGACGCTGAGGAGCGAAAGCTAGGGGAGCAAACGGGATTAGAAACC	0	0	0	59	0	990	633	0	0	0	0	0	0	0	0	0	0	0	0	0	0	0	0	0	0	Bacteria	WD272	NA	NA	NA	NA
CCGCGGTAATACGGAGGGTGCAAGCGTTATCCGGATTTACTGGGTTTAAAGGGTGCGTAGGTGGGTAGGTAAGTCAGTGGTGAAATCTTCAAGCTTAACTTGGAAACTGCCATTGATACTATTTATCTTGAATTATCTGGAGGTAAGCGGAATATGTCATGTAGCGGTGAAATGCTTAGATATGACATAGAACACCCATTGCGAAGGCAGCTTACTACGGATATATTGACACTGAGGCACGAAAGCGTGGGGATCAAACAGGATTAGAAACC	0	0	0	0	0	0	0	0	0	0	0	409	855	97	320	0	0	0	0	0	0	0	0	0	0	Bacteria	Bacteroidetes	Sphingobacteriia	Sphingobacteriales	Chitinophagaceae	Ferruginibacter
CCGCGGTAATACGTAGGGGGCGAGCGTTCTCCAGAATAACTGGGCGTAAAGCGCACGCAGGCGGTCACGCGCGTGTCGGGTGAAATTTCCCGCGTTAATCGGGAAGGGTCTCGGCAGACGGCGTGACTTGAGAGCGAGAGAGGGACACGGAACTCCAGGTGGAGCGGTGAAATGCGTAGATATCTGGAAGAACACCAACGGCGAAGGCAGTGTCCTGGCTCGTTTCTGACGCTCAGGTGCGAAGGCTGGGGGAGCAAACAGGATTAGAAACC	0	1164	515	0	0	0	0	0	0	0	0	0	0	0	0	0	0	0	0	0	0	0	0	0	0	Bacteria	Chloroflexi	Ktedonobacteria	Ktedonobacterales	NA	NA
CCGCGGTAACACCGGCGGCTCGAGTGGTAACCGTTATTATTGGGTCTAAAGGGTCTGTAGCCGGCCGGATAAGTCTCTTGGGAAATCTGGCAGCTTAACTGTCAGGCTTTCAGGAGATACTGTCTGGCTCGAGGCCGGGAGAGGTGAGAGGTACTTCAGGGGTAGGGGTGAAATCTTGTAATCCTTGAAGGACCACCAGTGGCGAAGGCGTCTCACCAGAACGGACCTGACGGCAAGGGACGAAAGCTAGGGGCACGAACCGGATTAGAAACC	0	0	0	0	0	0	0	597	1069	0	0	0	0	0	0	0	0	0	0	0	0	0	0	0	0	Archaea	Euryarchaeota	Methanomicrobia	Methanosarcinales	Methanosaetaceae	Methanosaeta
CCGCGGTAACACCGGCGGCTCGAGTGGTAACCGTTATTATTGGGTCTAAAGGGTCTGTAGCCGGCCGGATAAGTCTCTTGGGAAATCCAGCAGCTCAACTGTTGGGCTTTCAGGAGATACTGTCTGGCTCGAGGCCGGGAGAGGTGAGAGGTACTTCAGGGGTAGGGGTGAAATCTTGTAATCCTTGAAGGACCACCAGTGGCGAAGGCGTCTCACCAGAACGGACCTGACGGCAAGGGACGAAAGCTAGGGGCACGAACCGGATTAGAAACC	0	0	0	11	0	0	0	550	1066	0	0	0	0	0	0	0	0	0	0	0	0	0	0	0	0	Archaea	Euryarchaeota	Methanomicrobia	Methanosarcinales	Methanosaetaceae	Methanosaeta
CCGCGGTAACACCGGCGGCTCAAGTGGTGGCCGCTATTATTGGGCTTAAAGGGTCCGTAGCCGGACCAGTTAGTCCCTTGGGAAATCTTACGGCTTAACCGTAAGGCTGCCAATGGATACTGCTGGTCTTGGGACCGGGAGAGGTAAGAGGTACTTCAGGGGTAGGAGTGAAATCCTGTAATCCTTGAGGGACCGCCAGTGGCGAAGGCGTCTTACTAGAACGGGTCCGACGGTGAGGGACGAAAGCTAGGGGCACGAACCGGATTAGAAACC	0	0	0	0	0	0	0	0	0	0	0	0	0	0	0	717	897	0	0	0	0	0	0	0	0	Archaea	Euryarchaeota	Methanomicrobia	Methanomicrobiales	Rice_Cluster_II	NA
CCGCGGTAATACGAAAGGTGCAAGCGTTAATCGGAATTACTGGGCGTAAAGGGCGCGTAGGCGGCGTGTTCAGTCGGCTGTGAAAGCCCCGGGCTCAACCCGGGAATTGCATCCGATACTGGCACGCTAGAGTGCAGTAGAGGGAGGTAGAATTCCAGGTGTAGCGGTGAAATGCGTAGAGATCTGGAGGAATACCAGTGGCGAAGGCGGCCTCCTGGACTGACACTGACGCTGAGGCGCGAAAGCGTGGGTAGCAAACAGGATTAGAAACC	1595	0	0	0	0	0	0	0	0	0	0	0	0	0	0	0	0	0	0	0	0	0	0	0	0	Bacteria	Proteobacteria	Gammaproteobacteria	Oceanospirillales	NA	NA
CCGCGGTAATACGTAGGGTGCAAGCGTTGTCCGGAATTATTGGGCGTAAAGAGCTCGTAGGCGGTTTGTCGCGTCTGCTGTGAAAACCCGAGGCTCAACCTCGGGCCTGCAGTGGGTACGGGCAGACTAGAGTGCGGTAGGGGAGATTGGAATTCCTGGTGTAGCGGTGGAATGCGCAGATATCAGGAGGAACACCAATGGCGAAGGCAGATCTCTGGGCCGTAACTGACGCTGAGGAGCGAAAGCATGGGGAGCGAACAGGATTAGAAACC	0	0	0	0	58	0	0	70	44	0	0	0	0	0	0	124	325	52	0	0	0	216	185	240	273	Bacteria	Actinobacteria	Actinobacteria	Micrococcales	Microbacteriaceae	Cryobacterium
CCGCGGTAATACGGAGGGTGCAAGCATTAATCGGATTTATTGGGCGTAAAGGGCGCGTAGGCGGATCTGTAAGTCAGATGTGAAATTCCGAAGCTCAACTTCGGAGCTGCATTTGAAACTACAAGTCTAGAGGAAAGGCGGAGAAAATGGAATTCCACGTGTAGCGGTGAAATGCGTAGATATGTGGAAGAACACCGGTGGCGAAAGCGGTTTTCTAGCTTATTCCTGACGCTGAGGCGCGAGAGCAAGGGGAGCAAACAGGATTAGAAACC	0	0	0	58	0	869	640	0	0	0	17	0	0	0	0	0	0	0	0	0	0	0	0	0	0	Bacteria	Chlamydiae	Chlamydiae	Chlamydiales	Simkaniaceae	NA
CCGCGGTAATACGGAGGATCCGAGCGTTATCCGGATTTATTGGGTTTAAAGGGTGCGTAGGCGGACCTTTAAGTCAGTGGTGAAAGTTTGCGGCTCAACCGTAAAATTGCCATTGAAACTGAAGGTCTTGAGTGTAAATAAGGTAGGCGGAATGTGTTGTGTAGCGGTGAAATGCTTAGATATAACACAGAACACCAATTGCGAAGGCAGCTTACTGGGATACAACTGACGCTGAGGCACGAAAGCGTGGGGATCAAACAGGATTAGAAACC	14	0	0	0	0	0	0	29	0	0	0	0	0	0	0	0	0	0	0	282	1253	0	0	0	0	Bacteria	Bacteroidetes	Bacteroidia	Bacteroidales	Porphyromonadaceae	Paludibacter
CCGCGGTAAAACGTAGGACGCGAGCGTTATCCGGAGTTACTGGGCGTAAAGGGCAGGTAGGCGGCTAATCAAGTTGGTTGTGAAATCTCCCGGCTAAACTGGGAGGGTGCAATCGAAACTGAATAGCTAGAGGACAGCAGAGGGTCGTGGAATTCCGGGTGGAGTGGTGAAATGCGTAGAGATCCGGAGGAACACCAGAGGCGAAAGCGGCGACCTGGGCTGTAACTGACGCTGAACTGCGAAAGCCAGGGTAGCGAACGGGATTAGAAACC	0	0	0	0	0	0	0	1413	159	0	0	0	0	0	0	0	0	0	0	0	0	0	0	0	0	Bacteria	Chloroflexi	Anaerolineae	Anaerolineales	Anaerolineaceae	NA
CCGCGGTAATACGTAGGGGGCGAGCGTTGTCCGGAATTATTGGGCGTAAAGGGCGAGTAGGCGGTTTTGCAAGTCGGGTGTGAAAATCTGAGGCTCAACCTCAGGATTGCATTCGAAACTGCAGGGCTTGAGGTCAGAAGAGGAGAGCGGAATTCCCGGTGTAGCGGTGAAATGCGTAGATATCGGGAGGAACACCAGTGGCGAAGGCGGCTCTCTGGTCTGCACCTGACGCTAAATCGCGAAAGCTAGGGGAGCAAACGGGATTAGAAACC	0	0	0	0	0	0	0	0	0	0	0	0	0	0	0	0	0	299	48	0	0	0	0	715	504	Bacteria	Firmicutes	Clostridia	Clostridiales	TSAC18	NA
CCGCGGTAATACGTAGGGGGCAAGCGTTGTCCGGATTTATTGGGCGTAAAGAGCGTGTAGGCGGCCTGTCAAGTCCGATGTGAAATCTTACGGCTTAACCGTGAAATTGCATTGGAAACTGGCAGGCTAGAGTCTGGATGAGGAAGATGGAATTCCTGGTGTAGCGGTGAAATGCGCAGATATCAGGAGGAACACCGGTGGCGAAGGCGGTCTTCTAGGACAGTACTGACGCTGAGACGCGAAAGCGTGGGGAGCAAACAGGATTAGAAACC	0	527	1027	0	0	0	0	8	0	0	0	0	0	0	0	0	0	0	0	0	0	0	0	0	0	Bacteria	Actinobacteria	Thermoleophilia	Gaiellales	NA	NA
CCGCGGTAATACGAAGGGGGCTAGCGTTGCTCGGAATGACTGGGCGTAAAGGGCGCGTAGGCGGATTATTCAGTCAGGCGTGAAATTCCTGGGCTCAACCTGGGGACTGCGTTTGAGACGGGTAGTCTTGAGTTCGGAAGAGGGTCGTGGAATTCCCAGTGTAGAGGTGAAATTCGTAGATATTGGGAAGAACACCGGTGGCGAAGGCGGCGACCTGGTCCGATACTGACGCTGAGGCGCGAAAGCGTGGGGAGCAAACAGGATTAGAAACC	0	453	245	0	0	344	517	0	0	0	0	0	0	0	0	0	0	0	0	0	0	0	0	0	0	Bacteria	Proteobacteria	Alphaproteobacteria	Rhodospirillales	Acetobacteraceae	Acidicaldus
CCGCGGTAATACGTAGAAGACTAGTGTTATTCATCTTTATTAGGTTTAAAGGGTACCTAGACGGCATTATTAGCCCAAATTAGGGTACGATATTGCTAGAGTTTTATAAGAGAAGGGGAGTATTTATGGAGTAGAGATGAAATTTTTTGATACCATGAAGACTGATAACGGCGAAAGCAATCTTCTATCTAATAACTGACGTTGAGGGACGAAGGCTTGGGTAGCAAACAGGATTAGAAACC	0	539	6	22	0	874	115	0	0	0	0	0	0	0	0	0	0	0	0	0	0	0	0	0	0	Bacteria	Proteobacteria	Alphaproteobacteria	Rickettsiales	Mitochondria	NA
CCGCGGTAATACGGAGGGTGCAAGCGTTATCCGGATTTACTGGGTTTAAAGGGTGCGTAGGTGGGTCGGTAAGTCAGCGGTGAAATCTTCGAGCTTAACTCGGAAACTGCCATTGATACTATCGATCTTGAATCATCTAGAGGTAAGCGGAATATGTCATGTAGCGGTGAAATGCTTAGATATGACATAGAACACCAATTGCGAAGGCAGCTTACTATGGATGTATTGACACTGAGGCACGAAAGCGTGGGGATCAAACAGGATTAGAAACC	0	0	0	0	0	0	0	0	0	0	0	529	897	111	0	0	0	0	0	0	0	0	0	0	15	Bacteria	Bacteroidetes	Sphingobacteriia	Sphingobacteriales	Chitinophagaceae	Ferruginibacter
CCGCGGTAATACGGAGGATGCAAGCGTTATCCGGATTCATTGGGTTTAAAGGGTGCGTAGGCGGAATAATAAGTCAGTGGTGAAAGCCTGCGGCTTAACCGTAGAAATGCCATTGATACTGTTATTCTTGAGTATAGTTGAGGTGGGCGGAATGTGTAATGTAGCGGTGAAATGCTTAGATATTACACAGAACACCAATTGCGAAGGCAGCTCACTAAGCTGTTACTGACGCTGAGGCACGAAAGCGTGGGGAGCAAACAGGATTAGAAACC	0	0	0	0	0	0	0	37	29	0	0	0	0	0	0	459	748	0	0	19	39	109	109	0	0	Bacteria	Bacteroidetes	SB-5	NA	NA	NA
CCGCGGTAATACGTAGGCAGCAAGCGTTGTTCGGAGTTACTGGGCGTAAAGAGTGCGTAGGCGGTCCTGTAAGTTTGGTGTGAAATCTCCCGGCTCAACTGGGAGGGTGCGCCGAAGACTGCAGGGCTTGAGTATGGGAGAGGTAAGCGGAATTCCTGGTGTAGCGGTGAAATGCGTAGATATCAGGAGGAACACCTGTGGTGTAGACAGCTTACTGGACCATAACTGACGCTGAGGCACGAAAGCGTGGGTAGCAAACAGGATTAGAAACC	0	0	0	0	31	0	0	0	0	0	0	0	0	0	0	600	912	0	0	0	0	0	0	0	0	Bacteria	Acidobacteria	Acidobacteria	Subgroup_3	Unknown_Family	Bryobacter
CCGCGGTAATACATAGGGTGCAAGCGTTGTCCGGAATTATTGGGCGTAAAGAGCTCGTAGGTGGTTAGTTACGTCGGGTGTGAAAATCTGGGGCTCAACCCCAGACCTGCACTCGATACGGGCTAGCTAGAGTTTGGTAGGGGAGACTGGAATTCCTGGTGTAGCGGTGGAATGCGCAGATATCAGGAGGAACACCAATGGCGAAGGCAGGTCTCTGGGCCAATACTGACACTGAGGAGCGAAAGCGCGGGGAGCGAACAGGATTAGAAACC	0	0	0	0	22	0	0	0	0	0	0	516	1005	0	0	0	0	0	0	0	0	0	0	0	0	Bacteria	Actinobacteria	Actinobacteria	Frankiales	Sporichthyaceae	hgcI_clade
CCGCGGTAAGACAGAGGTGGCGAGCGTTGTTCGGATTTATTGGGCGTAAAGCGAACGCAGGCGGTTTGGTAAGTCAGAGGTGAAAGTCCACAGCTTAACTGTGGCACTGCCTTTGATACTGCCTTTCTTGAGTAGAGTAGGGGGAAGCGGAATTCCGAGTGTAGAGGTGAAATTCGTAGATATTCGGAGGAACACCGGTGGCGAAGGCGGCTTCCTGGACTCTAACTGACGCTCATGTTCGAAAGCGTGGGTAGCAAACAGGATTAGAAACC	0	79	1408	49	0	0	0	0	0	0	0	0	0	0	0	0	0	0	0	0	0	0	0	0	0	Bacteria	Nitrospirae	Nitrospira	Nitrospirales	2029-04-01	NA
CCGCGGTAATACGTAGGGTGCGAGCGTTAATCGGAATTACTGGGCGTAAAGCGTGCGCAGGCGGTTTTGTAAGACAGACGTGAAATCCCCGGGCTTAACCTGGGAACTGCGTTTGTGACTGCAAGGCTAGAGTGTAGCAGAGGGGGGTAGAATTCCACGTGTAGCAGTGAAATGCGTAGATATGTGGAGGAATACCGATGGCGAAGGCAGCCCCCTGGGCTAACACTGACGCTCATGCACGAAAGCGTGGGGAGCAAACAGGATTAGAAACC	0	0	0	0	0	0	0	0	0	0	0	0	0	0	0	639	896	0	0	0	0	0	0	0	0	Bacteria	Proteobacteria	Betaproteobacteria	Nitrosomonadales	Gallionellaceae	Ferriphaselus
CCGCGGTAATACGAAGGGGGCTAGCGTTGTTCGGATTTACTGGGCGTAAAGCGCACGTAGGCGGATCTTTAAGTCAGGGGTGAAATCCCGAGGCTCAACCTCGGAACTGCCTTTGATACTGGGGATCTCGAGTCCGGGAGAGGTGAGTGGAACTGCGAGTGTAGAGGTGAAATTCGTAGATATTCGCAAGAACACCAGTGGCGAAGGCGGCTCACTGGCCCGGTACTGACGCTGAGGTGCGAAAGCGTGGGGAGCAAACAGGATTAGAAACC	0	0	0	0	0	186	1315	0	0	0	17	0	0	0	0	0	0	0	0	0	0	0	0	0	0	Bacteria	Proteobacteria	Alphaproteobacteria	Rhizobiales	Beijerinckiaceae	NA
CCGCGGTAATACGTAGGGTGCAAGCGTTGTCCGGATTTATTGGGCGTAAAGAGCTCGTAGGCGGTTTGTCGCGTCGGCTGTGAAAATCCGGGGCTCAACCCCGGACCTGCAGTCGATACGGGCAGACTAGAGTTCGGCAGGGGAGACTGGAATTCCTGGTGTAGCGGTGAAATGCGCAGATATCAGGAGGAACACCGGTGGCGAAGGCGGGTCTCTGGGCCGATACTGACGCTGAGGAGCGAAAGCGTGGGGAGCAAACAGGATTAGAAACC	0	0	0	0	0	0	0	0	0	0	0	0	0	0	0	129	184	0	0	0	0	649	468	46	38	Bacteria	Actinobacteria	Actinobacteria	NA	NA	NA
CCGCGGTAATACGTAGAAGACTAGTGTTATTCATCTTTATTAGGTTTAAAGGGTACCTAGACGGCATTATTAGCCCAAATTGGGGTACGATATTGCTAGAGTTTTATAAGAGAAGGGGAGTATTTCTGGAGTAGAGATGAAATTTTTTGATACCATGAAGACTGATAACGGCGAAAGCAACCTTCTATCTAATAACTGACGTTGAGGGACGAAGGCTTGGGTAGCAAACAGGATTAGAAACC	0	0	0	54	0	868	591	0	0	0	0	0	0	0	0	0	0	0	0	0	0	0	0	0	0	Bacteria	Proteobacteria	Alphaproteobacteria	Rickettsiales	Mitochondria	NA
CCGCGGTAATACGTAGGGTGCGAGCGTTAATCGGAATTACTGGGCGTAAAGCGTGCGCAGGCGGTTTGGTAAGACAGACGTGAAATCCCCGGGCTTAACCTGGGAACTGCGTTTGTGACTGCCAGACTAGAGTGCGGCAGAGGGGGGTAGAATTCCACGTGTAGCAGTGAAATGCGTAGATATGTGGAGGAATACCGATGGCGAAGGCAGCCCCCTGGGTCGACACTGACGCTCATGCACGAAAGCGTGGGGAGCAAACAGGATTAGAAACC	0	0	0	804	704	0	0	0	0	0	0	0	0	0	0	0	0	0	0	0	0	0	0	0	0	Bacteria	Proteobacteria	Betaproteobacteria	Nitrosomonadales	Gallionellaceae	NA
CCGCGGTAATACGTAGGTGGCGAGCGTTGTCCGGATTTACTGGGCGTAAAGCGCACGCAGGCGGTCGTTCAAGTCGAATGTGAAAGCCCCCGGCTCAACTGGGGAGGGTCATTCGATACTGATCGACTTGAAGGCAGGAGAGGGAAGCGGAATTCCCGGTGTAGTGGTGAAATGCGTAGATATCGGGAGGAACACCAGTGGCGAAGGCGGCTTCCTGGCCTGTTCTTGACGCTGAGGTGCGAAAGCTAGGGTAGCAAACGGGATTAGAAACC	0	649	843	0	0	0	0	0	0	0	0	0	0	0	0	0	0	0	0	0	0	0	0	0	0	Bacteria	Chloroflexi	KD4-96	NA	NA	NA
CCGCGGTAATACGGGGGGTGCGAGCGTTGTTCGGAATTATTGGGCGTAAAGAGCGTGTAGGCGGCTGGATTAGTCAGATGTGAAAGCCCTGGGCTTAACCCAGGAAGTGCATTTGAAACTGTCCGGCTTGAGTAAGGGAGAGGAAAGTGGAATTCCTGGTGTAGAGGTGAAATTCGTAGATATCAGGAGGAACACCGGTGGCGAAGGCGACTTTCTGGCCCTATACTGACGCTGAGACGCGAGAGCGTGGGTAGCAAACAGGATTAGAAACC	0	0	0	0	0	0	0	0	0	0	0	0	0	0	0	708	778	0	0	0	0	0	0	0	0	Bacteria	Proteobacteria	Deltaproteobacteria	Syntrophobacterales	Syntrophaceae	Smithella
CCGCGGTAAGACGGAGGGTGCAAGCGTTGTTCGGAATCACTGGGCGTAAAGCGCGTGTAGGCGGTTCGATAAGTCGAGTGTGAAAGCCCGAGGCTCAACTTCGGAAGTGCATTCGAAACTGTCGAGCTTGAGTACGGGAGAGGGAAGTGGAATTCCTGGTGTAGAGGTGAAATTCGTAGATATCAGGAGGAACACCGGTGGCGAAGGCGGCTTCCTGGACCGATACTGACGCTGAGACGCGAAAGCGTGGGGAGCAAACAGGATTAGAAACC	0	790	680	0	0	0	0	0	0	0	0	0	0	0	0	0	0	0	0	0	0	0	0	0	0	Bacteria	Proteobacteria	Deltaproteobacteria	Syntrophobacterales	Syntrophaceae	Desulfomonile
CCGCGGTAATACGTAGGGTGCGAGCGTTAATCGGAATTACTGGGCGTAAAGCGTGCGCAGGCGGTTTTTCAAGTCTGATGTGAAAGCCCCGGGCTTAACCTGGGAACTGCGTTGGAAACTGAAAGACTAGAGTGCGGCAGAGGGGGGTAGAATTCCACGTGTAGCAGTGAAATGCGTAGATATGTGGAGGAATACCGATGGCGAAGGCAGCCCCCTGGGTCGACACTGACGCTCATGCACGAAAGCGTGGGTAGCAAACAGGATTAGAAACC	0	0	0	66	57	0	0	36	19	0	0	0	0	763	524	0	0	0	0	0	0	0	0	0	0	Bacteria	Proteobacteria	Betaproteobacteria	Hydrogenophilales	Hydrogenophilaceae	Thiobacillus
CCGCGGTAATACGGAGGGTGTAAGCGTTATCCGGAATCATTGGGTTTAAAGGGTCCGTAGGCGGACTGATAAGTCAGAGGTGAAATCCCACAGCTTAACTGTGGAACTGCCTTTGATACTGTCAGTCTTGAGTTATATTGAAGTAGATGGAATGTGTAGTGTAGCGGTGAAATGCATAGATATTACACAGAACACCGATTGCGAAGGCAGTCTACTAAGTATATACTGACGCTGAGGGACGAAAGCGTGGGGATCAAACAGGATTAGAAACC	0	0	0	0	0	0	0	125	225	0	0	0	0	0	0	0	0	0	0	423	685	0	0	0	0	Bacteria	Bacteroidetes	Flavobacteriia	Flavobacteriales	Flavobacteriaceae	NA
CCGCGGTAATACGTAGGTGGCGAGCGTTATCCGGAATTATTGGGCGTAAAGGGTGCGTAGGCGGCATATTAAGTCTGTGGTTAAAGTGCGGGGCTCAACCCCGTATTGCCATAGAAACTGGTAAGCTAGAGTGCAGGAGAGGGCAGTGGAATTCCATGTGTAGCGGTAAAATGCGTAGATATATGGAGGAACACCGGTGGCGAAGGCGGCTGCCTGGCCTGTAACTGACGCTGAGGCACGAAAGCGTGGGGAGCAAATAGGATTAGAAACC	0	0	0	0	0	0	0	0	0	0	0	0	0	0	0	0	0	11	0	0	0	0	0	780	667	Bacteria	Firmicutes	Erysipelotrichia	Erysipelotrichales	Erysipelotrichaceae	Erysipelothrix
CCGCGGTAATACGGAGGGTGCGAGCGTTGTCCGGAATCATTGGGCGTAAAGGGCGCGTAGGTGGCGGGACAAGCGTGCGGTGAAAGCTCGGGGCTCAACCCCGCGTCGGCCGTGCGAACTGTTTTGCTTGAGCACTGTAGAGGCAGGCGGAATTCCGGGTGTAGCGGTGGAATGCGTAGAGATCCGGAAGAACACCGGTGGCGAAGGCGGCCTGCTGGGCAGTAGCTGACACTGAGGCGCGACAGCGTGGGGAGCAAACAGGATTAGAAACC	0	0	0	968	428	0	44	0	0	0	0	0	0	0	0	0	0	0	0	0	0	0	0	0	0	Bacteria	Gemmatimonadetes	Gemmatimonadetes	Gemmatimonadales	Gemmatimonadaceae	Gemmatimonas
CCGCGGTAATACGGAGGGGGCGAGCGTTATTCGGAATTACTGGGCGTAAAGCGCGCGCAGGTGGCGCGGTAAGTGGTAGGTGAAATCCCTCGGCTCAACCGAGGAACTGCCTGCCAAACTGCTGCGCTTGAGGCCGGGAGGGGAGAGCGGAATTCCTGGTGTAGCGGTGAAATGCGTAGATACCAGGAGGAACACCGGTGGCGAAGGCGGCTCTCTGGACCGGTTCTGACACTCATGCGCGAAAGCGTGGGGAGCAAACAGGATTAGAAACC	0	294	1144	0	0	0	0	0	0	0	0	0	0	0	0	0	0	0	0	0	0	0	0	0	0	Bacteria	Acidobacteria	Holophagae	Holophagae_Incertae_Sedis	Unknown_Family	Thermoanaerobaculum
CCGCGGTAATACGGAGGGTGCAAGCGTTACTCGGAATCACTGGGCGTAAAGGGTGCGTAGGCTGGCTTCTAAGTCAGATGTGAAATCCAATGGCTTAACCATTGAACTGCATTTGAAACTGGGAGCCTAGAGTTCAGAAGGGGCAGATGGAATTAGTGGTGTAGGGGTAAAATCCGTAGATATCACTAGGAATATCAAAAGCGAAGGCGATCTGCTGGGATGATACTGACGCTGAGGCACGAAAGCGTGGGGAGCAAACAGGATTAGAAACC	0	0	0	39	0	0	0	241	276	0	0	0	0	0	0	0	0	0	0	525	354	0	0	0	0	Bacteria	Proteobacteria	Epsilonproteobacteria	Campylobacterales	Helicobacteraceae	Sulfuricurvum
CCGCGGTAATACGTAGGTGACAAGCGTTGTCCGGATTTACTGGGCGTAAAGAGCGCGCAGGCGGTCGTTCAAGTCGAGTGTGAAAGCCCCCGGCTCAACTGGGGAGGGTCATTCGATACTGATCGACTCGAAGGCAGGAGAGGGAAGCGGAATTCCCGGTGTAGTGGTGAAATGCGTAGATATCGGGAGGAACACCAGTGGCGAAGGCGGCTTCCTGGCCTGTTCTTGACGCTGAGGCGCGAAAGCTAGGGGAGCAAACGGGATTAGAAACC	0	0	0	0	0	0	0	0	0	0	0	0	0	43	61	0	0	964	215	0	0	0	0	83	69	Bacteria	Chloroflexi	KD4-96	NA	NA	NA
CCGCGGTAATACGTAGGGGGCGAGCGTTGTCCGGAGTTACTGGGCGTAAAGCGCACGCAGGCGGTCGGATAAGTTTGAGGTAACAGCTCCTGGCTTAACTGGGAGAGCGCCTTGAAAACTATCGGACTGGAGGGCCAGAGAGGGACACAGAATTCCGGGTGTAGTGGTGAAATGCGTAGATATCCGGAGGAATACCAAAGGCGAAGGCAGTGTCCTGGAGGGCTCCTGACGCTCAGGTGCGAAAGCTAGGGGAGCGAACGGGATTAGAAACC	0	0	0	0	0	664	770	0	0	0	0	0	0	0	0	0	0	0	0	0	0	0	0	0	0	Bacteria	Chloroflexi	Ktedonobacteria	Ktedonobacterales	JG30a-KF-32	NA
CCGCGGTAATACGGAGGATGCGAGCGTTATCCGGATTTATTGGGTTTAAAGGGTGCGTAGGCGGATTAATAAGTCAGTGGTGAAAACCTGCAGCTTAACTGTAGAATTGCCATTGATACTGTTAGTCTTGAGTACGGTCAAGGTAGGCGGAATGTGTAATGTAGCGGTGAAATGCTTAGATATTACACAGAACACCGATTGCGAAGGCAGCTTACTGGGCCATTACTGACGCTGATGCACGAAAGCGTGGGGAGCGAACAGGATTAGAAACC	0	0	0	9	0	0	0	87	169	0	0	0	0	0	25	192	209	579	117	0	13	26	0	0	0	Bacteria	Bacteroidetes	Bacteroidetes_vadinHA17	NA	NA	NA
CCGCGGTAATACGTAGGTGGCAAGCGTTGTCCGGAATAACTGGGCGTAAAGCGCATGTAGACGGCATAGCAAGCCAAGTGTGAAATTTAGGGGCTTAACCTCTAAACTGCGCTTGGAACTGCTGAGCTTGAGTGCAGGAGAGGCAAGTGGAATTCCCAGTGTAGCAGTGAAATGCGTAGAGATTGGGAGGAACACCAGTGGCGAAGGCGACTTGCTGGACTGCAACTGACGTTGAGATGCGAAAGCTAGGGGAGCAAACGGGATTAGAAACC	0	0	0	0	0	0	0	0	0	0	0	0	0	0	0	686	734	0	0	0	0	0	0	0	0	Bacteria	Firmicutes	Negativicutes	Selenomonadales	NA	NA
CCGCGGTAATACGGGGGGTGCAAGCGTTGTTCGGAATTATTGGGCGTAAAGAGCGTGTAGGCGGCCTGATGTGTCAGATGTGAAAGCCCTGGGCTTAACCCAGGAAGTGCATTTGAAACTGTCAGGCTTGAGTAGGGGAGAGGGAAGTGGAATTCCTGGTGTAGAGGTGAAATTCGTAGATATCAGGAGGAACACCGGTGGCGAAGGCGACTTCCTGGCCCTATACTGACGCTGAGACGCGAGAGCGTGGGTAGCAAACAGGATTAGAAACC	0	0	0	0	0	0	0	191	312	0	0	0	0	0	0	0	0	366	120	221	108	0	0	67	34	Bacteria	Proteobacteria	Deltaproteobacteria	Syntrophobacterales	Syntrophaceae	Syntrophus
CCGCGGTAATACATAGGGTGCGAGCGTTATTCGGATTTATTGGGCGTAAAGAGCTCGTAGGCGGTTCGATAAGTCGGGTGTTAAACCCCCAGGCTCAACCTGGGGCCGCCACCCGAAACTGTCGTGACTAGAGTTTGGTAGGGGATCACGGAATTCCTGGTGTAGCGGTGGAATGCGCAGATATCAGGAGGAACACCAGTAGCGAAGGCGGTGATCTGGGCCAATACTGACGCTGAGGAGCGAAAGCGTGGGGAGCGAACAGGATTAGAAACC	0	0	0	47	0	489	870	0	0	0	0	0	7	0	0	0	0	0	0	0	0	0	0	0	0	Bacteria	Actinobacteria	Acidimicrobiia	Acidimicrobiales	NA	NA
CCGCGGTAATACGTAGGGTGCGAGCGTTAATCGGAATTACTGGGCGTAAAGCGTGCGCAGGCGGTTTTGTAAGTCAGATGTGAAAGCCCCGGGCTTAACCTGGGAACTGCGTTTGAAACTGCAAGGCTAGAGTTTGGCAGAGGGGGGTAGAATTCCACGTGTAGCAGTGAAATGCGTAGATATGTGGAGGAACACCGATGGCGAAGGCAGCCCCCTGGGTCAAAACTGACGCTCATGCACGAAAGCGTGGGGAGCAAACAGGATTAGAAACC	0	632	763	0	0	0	0	17	0	0	0	0	0	0	0	0	0	0	0	0	0	0	0	0	0	Bacteria	Proteobacteria	Betaproteobacteria	Hydrogenophilales	Hydrogenophilaceae	Ferritrophicum
CCGCGGTAATACCGGCAGTCCAAGTGATGGCCGATATTATTGGGCCTAAAGCGTCCGTAGCTTGCTGTGTAAGTCCATTGGGAAATCGACCAGCTCAACTGGTCGGCGTCCGGTGGAAACTACACAGCTTGGGGCCGAGAGACTCAACGGGTACGTCCGGGGTAGGAGTGAAATCCTGTAATCCTGGACGGACCACCAATGGGGAAACCACGTTGAGAGACCGGACCCGACAGTGAGGGACGAAAGCCAGGGTCTCGAACCGGATTAGAAACC	1403	0	0	0	0	0	0	0	0	0	0	0	0	0	0	0	0	0	0	0	0	0	0	0	0	Archaea	Euryarchaeota	Halobacteria	Halobacteriales	Halobacteriaceae	Haloarcula
CCGCGGTAATACGTAGGGTGCGAGCGTTAATCGGAATTACTGGGCGTAAAGCGTGCGCAGGCGGTTTATCAAGTCTGATGTGAAAGCCCCGGGCTTAACCTGGGAACTGCGTTGGAAACTGATAAACTAGAGTACGGCAGAGGGGGGTAGAATTCCACGTGTAGCAGTGAAATGCGTAGATATGTGGAGGAATACCGATGGCGAAGGCAGCCCCCTGGGTCGATACTGACGCTCATGCACGAAAGCGTGGGTAGCAAACAGGATTAGAAACC	0	0	0	528	451	0	0	0	0	0	0	0	0	216	207	0	0	0	0	0	0	0	0	0	0	Bacteria	Proteobacteria	Betaproteobacteria	Hydrogenophilales	Hydrogenophilaceae	Thiobacillus
CCGCGGTAATACGGAGGGTGCAAGCGTTACTCGGAATCACTGGGCGTAAAGCGCGCGCAGGCGGGCTGATAAGTTGGAAGTGAAATCCTATGGCTCAACCATAGAACTGCTCCCAAAACTGTCAGTCTAGAGTCTGGAAGGGGAAGATGGAATTAGTTGTGTAGGGGTAAAATCCGTAGAGATAACTAGGAATATCAAAAGCGAAGGCGATCTTCTGGAACAGTACTGACGCTGAGGCGCGAAAGCGTGGGGAGCAAACAGGATTAGAAACC	0	0	0	0	0	0	0	33	22	0	0	0	0	0	0	0	0	0	0	1125	219	0	0	0	0	Bacteria	Proteobacteria	Epsilonproteobacteria	Campylobacterales	Helicobacteraceae	Sulfurovum
CCGCGGTAATACGTAGGGTGCGAGCGTTAATCGGAATTACTGGGCGTAAAGCGTGCGCAGGCGGTTTTGTAAGACAGGCGTGAAATCCCCGGGCTCAACCTGGGAACTGCGCTTGTGACTGCAAGGCTAGAGTATGGCAGAGGGGGGTGGAATTCCACGTGTAGCAGTGAAATGCGTAGAGATGTGGAGGAACACCAATGGCGAAGGCAGCCCCCTGGGCCAATACTGACGCTCATGCACGAAAGCGTGGGTAGCAAACAGGATTAGAAACC	0	0	0	0	0	0	0	310	376	0	0	0	0	0	0	0	0	0	0	239	462	0	0	0	0	Bacteria	Proteobacteria	Betaproteobacteria	Rhodocyclales	Rhodocyclaceae	Dechloromonas
CCGCGGTAATACGGAGGGTGCAAGCGTTGTTCGGAATTACTGGGCGTAAAGCGCGCGCAGGCGGTTTGTCAAGTCAGATGTGAAAGCCCTGGGCTTAACCTGGGACGTGCATTTGAAACTGGCAGACTTGAGTATTGGAGGGGGTGGTGGAATTCCCGGTGTAGAGGTGAAATTCGTAGATATCGGGAGGAATACCGGTGGCGAAGGCGACCACCTGGCCAAATACTGACGCTGAGGTGCGAAGGCGTGGGGAGCAAACAGGATTAGAAACC	0	0	0	0	0	0	0	80	93	0	0	0	0	0	0	0	0	0	0	964	249	0	0	0	0	Bacteria	Proteobacteria	Deltaproteobacteria	Desulfobacterales	Desulfobulbaceae	Desulfocapsa
CCGCGGTAATACCGGCAGCACGAGTGATGGCCGCTATTATTGGGCCTAAAGCGTCCGTAGCCGGCCGAGCAAGTTCGTTGGGAAATCTGCCCGCTTAACGGGCAGGCGTCCGGCGAAAACTGTTCGGCTTGGGGCCGGGAGATCTGAGGGGTACGTCCGGGGTAGGAGTGAAATCCCGTAATCCTGGACGGACCACCGGTGGCGAAAGCGCCTCAGAAAAACGGACCCGACGGTGAGGGACGAAAGCTAGGGTCTCGAACCGGATTAGAAACC	1382	0	0	0	0	0	0	0	0	0	0	0	0	0	0	0	0	0	0	0	0	0	0	0	0	Archaea	Euryarchaeota	Halobacteria	Halobacteriales	Halobacteriaceae	Halorientalis
CCGCGGTAAGACGGGGGAGGCAAGCGTTGTCCGGAATTATTGGGCGTAAAGAGCTCGTAGGTGGTACATTAAGTCATTTGTGAAAACTTTAGGCTTAACTTAAAGAATGCAAGTGATACTGGTATACTTGAGCACAGTAGAGGAAAATGGAATTCCTGGTGTAGCGGTGAAATGCGCAGATATCAGGAAGAACACCAGTGGCGAAGGCGGTTTTCTGGGCTGTTGCTGACACTGAGGAGCGAAAGCTAGGGGAGCGAACAGGATTAGAAACC	0	0	0	0	0	0	0	0	21	0	0	0	0	0	0	24	0	283	0	0	0	0	0	636	404	Bacteria	Actinobacteria	OPB41	NA	NA	NA
CCGCGGTAATACGTAGGGTGCAAGCGTTAATCGGAATTACTGGGCGTAAAGCGTGCGCAGGCGGTTATGTAAGACAGATGTGAAATGCCCGGGCTCAACCTGGGAACTGCATTTGTGACTGCATGGCTAGAGTGTGTCAGAGGGGGGTAGAATTCCACGTGTAGCAGTGAAATGCGTAGAGATGTGGAGGAATACCGATGGCGAAGGCAGCCCCCTGGGATAACACTGACGCTCATGCACGAAAGCGTGGGGAGCAAACAGGATTAGAAACC	0	0	0	0	0	0	0	0	0	0	0	203	307	679	177	0	0	0	0	0	0	0	0	0	0	Bacteria	Proteobacteria	Betaproteobacteria	Burkholderiales	Oxalobacteraceae	Actimicrobium
CCGCGGTAATACGGAGGGGGCGAGCGTTGTCCGAAGTTACTGGGCGTAAAGAGCGCGTAGGCGGGTTTTCAAGTCTGCCGTGAAATACTGGGGCTTAACCTCAGCAGGTCGGTGGATACTGTAAATCTTGAAGTGGCTAGGGGAAGATGGAATTACCGGTGTAGCGGTGAAATGCGTAGATATCGGTAGGAACACCAGTGGCGAAGGCGGTCTTCTGGAGCTAACTTGACGCTGAGGCGCGAAAGCTGGGGGAGCGAACGGGATTAGAAACC	0	1185	0	0	59	41	36	0	0	0	0	0	0	0	0	0	0	0	0	0	0	0	0	0	0	Bacteria	Armatimonadetes	Chthonomonadetes	Chthonomonadales	Chthonomonadaceae	Chthonomonas
CCGCGGTAATACGGAGGGCGCAAGCGTTATTCGGAATTACTGGGCGTAAAGCGCGCGTAGGCGGCAGCGTAAGTCAGGTGTGAAAGTCCTCGGCTCAACCGGGGGATGGCACTTGAAACTGCGCAGCTAGAGTTCTGGAGAGGGTGGCGGAATTCCCGGTGTAGGAGTGAAATCCGTAGAGATCGGGAGGAACACCAGAGGCGAAGGCGGCCACCTGGCCAGAAACTGACGCTGAGGCGCGAAAGCGTGGGTAGCAAACAGGATTAGAAACC	1310	0	0	0	0	0	0	0	0	0	0	0	0	0	0	0	0	0	0	0	0	0	0	0	0	Bacteria	Proteobacteria	Deltaproteobacteria	Desulfovibrionales	Desulfohalobiaceae	Desulfovermiculus
CCGCGGTAATACGTAGGGGGCGAGCGTTGTCCGGAATCATTGGGCGTAAAGAGCACGTAGGCGGCCTGTCAGGTCGGATGTGAAAACCCGTGGCTCAACTGCGGGACTGCATTCGAAACCGGCAGGCTAGAGTCCAGTAGAGGAAAGTGGAATTCCCAGTGTAGCGGTGAAATGCGCAGATATTGGGAAGAACACCGGTGGCGAAGGCGGCTTTCTGGGCTGTGACTGACGCTGAGGTGCGAAAGCTAGGGGAGCGAACAGGATTAGAAACC	0	0	0	0	0	0	0	0	0	0	0	0	0	0	0	592	691	0	0	0	0	0	14	0	0	Bacteria	Actinobacteria	OPB41	NA	NA	NA
CCGCGGTAATACGAGTGCCTCAAGCGTTATCCGGAATTATTGGGCGTAAAGGGTGTGTAGGTGGCTTTGTTAGTCTTCTGTTAAATCTCCCGGCTTAACCGGGAGCCTGCAGGGGAAACGGCAGAGCTCAGAGTATGCGAGGGGTCCGTGGAACTCTAGGTGTAGCAGTGAAATGCGTTGATATCTAGGGGAACACCAAAAGCGAAGGCAGCGGACTGGAGCATTACTGACACTGAAACACGAAAGCGTGGGTAGCGAATGGGATTAGAAACC	0	150	1138	0	0	0	0	0	0	0	0	0	0	0	0	0	0	0	0	0	0	0	0	0	0	Bacteria	Parcubacteria	NA	NA	NA	NA
CCGCGGTAATACGTAGGGGGCAAGCGTTATCCGGAATCACTGGGCGTAAAGGGTGCGTAGGCGGCTGATCAAGCCAGGGGTGAAAGGCTATGGCTTAACCATAGTAAGCCTTTGGAACTGGTCAGCTTGAGTGCAGGAGAGGAAAGCGGAATTCCTAGTGTAGCGGTGAAATGCGTAGATATTAGGAGGAACACCCGTGGCGAAGGCGGCTTTCTGGACTGTAACTGACGCTGAGGCACGAAAGCGTGGGGAGCAAACAGGATTAGAAACC	0	0	0	0	0	0	0	0	0	0	0	0	0	0	0	0	0	0	0	0	0	0	0	763	521	Bacteria	Firmicutes	Clostridia	Clostridiales	Family_XII	Acidaminobacter
CCGCGGTAATACGAAGGGGGCTAGCGTTGCTCGGAATGACTGGGCGTAAAGGGCGCGTAGGCGGCTTACATAGTTAGGCGTGAAATTCCTGGGCTCAACCTGGGGACTGCGTCTAATACATGTAGGCTTGAGTGTGAAAGAGGGTCGTGGAATTTCCAGTGTAGAGGTGAAATTCGTAGATATTGGAAAGAACACCGGTGGCGAAGGCGGCGACCTGGTTCATTACTGACGCTGAGGCGCGAAAGCGTGGGGAGCAAACAGGATTAGAAACC	0	424	0	103	143	164	419	0	0	0	0	0	0	0	0	0	0	0	0	0	0	0	0	0	0	Bacteria	Proteobacteria	Alphaproteobacteria	Rhodospirillales	Acetobacteraceae	Acidiphilium
CCGCGGTAATACGGGGGGGGCAAGCGTTACTCGGAATTATTGGGCGTAAAGGGCGCGTAGGCGGCCGTGTGCGTCAGAGGTGAAATCCCCGGGCTTAACCCGGGAACTGCCTCTGATACGGCATGGCTTGAGTCCGGGAGAGGGGAGCAGAATTCCCAGTGTAGCGGTGAAATGCGTAGATATTGGGAGGAATACCGGTGGCGAAGGCGGCTCCCTGGACCGGTACTGACGCTGAGGCGCGAAAGCGTGGGTAGCAAACAGGATTAGAAACC	0	0	0	0	0	0	0	0	0	0	0	0	0	0	0	506	745	0	0	0	0	0	0	0	0	Bacteria	Acidobacteria	Holophagae	Subgroup_7	NA	NA
CCGCGGTAATACGTAGGTGGCAAGCGTTGTCCGGATTTACTGGGCGTAAAGAGCGCGCAGGCGGTCGTTCAAGTCGCGTGTGAAAGCCCCCGGCTCAACTGGGGAGGGTCACGCGATACTGATCGACTCGAAGGCAGGAGAGGGTAGTGGAATTCCCGGTGTAGTGGTGAAATGCGTAGATATCGGGAGGAACACCAGTGGCGAAGGCGACTACCTGGCCTGTTCTTGACGCTGAGGCGCGAAAGCTAGGGGAGCAAACGGGATTAGAAACC	0	0	0	112	142	0	0	82	129	0	0	0	0	0	0	173	174	0	0	0	0	167	205	25	33	Bacteria	Chloroflexi	KD4-96	NA	NA	NA
CCGCGGTAATACGTATGGGGCAAGCGTTATCCGGATTCATTGGGCGTAAAGAGCGCGTAGGCGGTTTGTTAAGTCAGATGTGAAAACCGGGGGCTCAACCCGCGGCCTGCATCTGAAACTGGCAGACTTGAGTCTGGTAGAGGAAAGTGGAATTCCCAGTGTAGCGGTGAAATGCGCAGATATTGGGAGGAACACCAGTGGCGAAGGCGGCTTTCTGGGCCACGACTGACGCTGAGGCGCGAAAGCTAGGGGAGCAAACAGGATTAGAAACC	0	0	0	0	0	0	0	0	0	0	0	0	0	0	0	582	652	0	0	0	0	0	0	0	0	Bacteria	Actinobacteria	Coriobacteriia	Coriobacteriales	Coriobacteriaceae	NA
CCGCGGTAATACGAAAGGTGCAAGCGTTAATCGGAATTACTGGGCGTAAAGGGCGCGTAGGCGGCGTGTTCAGTCGGCTGTGAAAGCCCCGGGCTCAACCCGGGAATTGCATCCGATACTGGCATGCTAGAGTGCAGTAGAGGGAGGTAGAATTCCAGGTGTAGCGGTGAAATGCGTAGAGATCTGGAGGAATACCAGTGGCGAAGGCGGCCTCCTGGACTGACACTGACGCTGAGGCGCGAAAGCGTGGGTAGCAAACAGGATTAGAAACC	1225	0	0	0	0	0	0	0	0	0	0	0	0	0	0	0	0	0	0	0	0	0	0	0	0	Bacteria	Proteobacteria	Gammaproteobacteria	Oceanospirillales	NA	NA
CCGCGGTAATACGGAGGGTGCAAGCGTTGTTCGGAATTACTGGGCGTAAAGCGCGCGTAGGCGGTTTGTTAAGTCAGATGTGAAAGCCCAGGGCTTAACCTTGGACGTGCATTTGAAACTGGCAGACTTGAGTATTGGAGGGGGTGGTGGAATTCCCGGTGTAGAGGTGAAATTCGTAGATATCGGGAGGAATACCGGTGGCGAAGGCGACCACCTGGCCAAATACTGACGCTGAGGTGCGAAAGCGTGGGGAGCAAACAGGATTAGAAACC	0	0	0	148	0	0	0	77	41	0	0	0	0	0	20	0	0	524	194	130	68	0	0	0	22	Bacteria	Proteobacteria	Deltaproteobacteria	Desulfobacterales	Desulfobulbaceae	Desulfocapsa
CCGCGGTAAGACAGGGGTGGCAAGCGTTGTTCGGAGTAACTGGGCGTAAAGGGTCTGTAGGTGGTTTTTCAAGTCTTTGGTAAAACGCCGTGGCTCAACCATGGTTTGGCCAAGGAGACTGGGAGACTCGAGGCTGGGAGAGGGAAGCGGAATTTCTGGTGTAGCGGTGAAATGCGTAGAGATCAGAAAGAAGGCCGGTGGCGAAGGCGGCTTCCTGGAACAGACCTGACACTGAGAGACGAAAGCGTGGGGAGCAAACAGGATTAGAAACC	0	0	0	0	0	0	0	0	0	1221	0	0	0	0	0	0	0	0	0	0	0	0	0	0	0	Bacteria	Nitrospirae	Nitrospira	Nitrospirales	Nitrospiraceae	Leptospirillum
CCGCGGTAATACGGAGGGTGCAAGCGTTATCCGGATTTATTGGGTTTAAAGGGTGCGCAGGTGGGAATGTAAGTCAGTGGTGAAATACTGCCGCTTAACGGTAGTACTGCCATTGATACTGCGTTTCTTGAGTATGGTTGAGGTAGGTGGAATGTGTTGTGTAGCGGTGAAATGCATAGATATGACACAGAACGCCGATTGCGAAGGCAACTTACTAAGCCATTACTGACGCTGAGGCACGAAAGCGTGGGTAGCGAACAGGATTAGAAACC	0	0	0	0	0	0	0	0	0	0	0	0	0	0	0	0	0	141	133	0	0	0	0	579	366	Bacteria	Bacteroidetes	Bacteroidia	Bacteroidia_Incertae_Sedis	Draconibacteriaceae	NA
CCGCGGTAATACGAAGGGGGCTAGCGTTGCTCGGAATTACTGGGCGTAAAGGGCGCGTAGGCGGATGTTTAAGTCAGAGGTGAAAGCCCAGGGCTCAACCTTGGAACTGCCTTTGATACTGGACATCTTGAGTACGGGAGAGGTGAGTGGAACTCCGAGTGTAGAGGTGAAATTCGTAGATATTCGGAAGAACACCAGTGGCGAAGGCGACTCACTGGCCCGTTACTGACGCTGAGGCGCGAAAGCGTGGGGAGCAAACAGGATTAGAAACC	0	41	0	149	0	382	642	0	0	0	0	0	0	0	0	0	0	0	0	0	0	0	0	0	0	Bacteria	Proteobacteria	Alphaproteobacteria	Caulobacterales	Caulobacteraceae	Phenylobacterium
CCGCGGTAATACGGAGGGGACTAGCGTTGTTCGGAATTACTGGGCGTAAAGCGCACGTAGGCGGATTTGTAAGTCAGGGGTGAAATCCCGAGGCTCAACCTCGGAACTGCCTTTGATACTGCAAATCTCGAGTCCGGAAGAGGTGAGTGGAATTCCTAGTGTAGAGGTGAAATTCGTAGATATTAGGAAGAACACCAGTGGCGAAGGCGGCTCACTGGTCCGGTACTGACGCTGAGGTGCGAAAGCGTGGGGAGCAAACAGGATTAGAAACC	0	0	0	0	0	0	0	0	87	0	0	0	0	0	0	83	97	79	71	0	0	150	173	246	226	Bacteria	Proteobacteria	Alphaproteobacteria	Rhizobiales	Rhodobiaceae	NA
CCGCGGTAATACGAGGGGGGCGAGCGTTGTTCGGAATTATTGGGCGTAAAGGGTGCGTAGGCGGTTTGGTAAGTCTTATGTGAAATCTACAGGCTCAACTTGTAGTCTGCATGAGAAACTGCCGGGCTTGAGTATGGGAGAGGTGAGTGGAATTTCCGGTGTAGCGGTGAAATGCGTAGATATCGGAAGGAACACCTGTGGCGAAAGCGGCTCACTGGACCATAACTGACGCTGATGCACGAAAGCTAGGGGAGCAAACAGGATTAGAAACC	0	254	950	0	0	0	0	0	0	0	0	0	0	0	0	0	0	0	0	0	0	0	0	0	0	Bacteria	Acidobacteria	Acidobacteria	Acidobacteriales	Acidobacteriaceae_(Subgroup_1)	Telmatobacter
CCGCGGTAATACGTAGGGTGCGAGCGTTAATCGGAATTACTGGGCGTAAAGCGTGCGCAGGCGGTTTTTTAAGCCAGATGTGAAATCCCCGGGCTTAACCTGGGAACTGCATTTGGAACTGGAAGACTAGAGTGTAGCAGAGGGGGGTAGAATTCCACGTGTAGCAGTGAAATGCGTAGATATGTGGAGGAATACCGATGGCGAAGGCAGCCCCCTGGGTTAACACTGACGCTCATGCACGAAAGCGTGGGGAGCAAACAGGATTAGAAACC	0	73	760	140	208	0	0	0	0	0	0	0	0	0	0	0	0	0	0	0	0	0	0	0	0	Bacteria	Proteobacteria	Betaproteobacteria	Nitrosomonadales	Gallionellaceae	Gallionella
CCGCGGTAAGACGGAGGGTGCAAGCGTTGTTCGGATTGACTGGGCGTAAAGGGCGTGTAGGCGGTTGGTCAAGTCTGATGTGAAAGCCCGGAGCTCAGCTCCGGAAGTGCATCGGAAACTAGCCAGCTCGAGCGCGATAGAGGAGGGTGGAATTCCTGGTGTAGCGGTGAAATGCGTAGATATCAGGAGGAACACCGGCGGCGAAGGCGGCCCTCTGGATCGTTGCTGACGCTGAGACGCGAAAGCGTGGGGAGCAAACAGGATTAGAAACC	0	0	0	0	0	396	775	0	0	0	0	0	0	0	0	0	0	0	0	0	0	0	0	0	0	Bacteria	Proteobacteria	Deltaproteobacteria	GR-WP33-30	NA	NA
CCGCGGTAATACGTAGGTGGCAAGCGTTGTCCGGATTTACTGGGCGTAAAGGATGCGTAGGTGGATATTTAAGTCAGATGTGAAATACCCGAGCTTAACTTGGGTGCTGCATTTGAAACTGGATATCTAGAGTGCAGGAGAGGTAAGTGGAATTCCTAGTGTAGCGGTGAAATGCGTAGAGATTAGGAAGAACACCAGTGGCGAAGGCGACTTACTGGACTGTAACTGACACTGAGGCATGAAAGCGTGGGGAGCAAACAGGATTAGAAACC	0	0	0	0	1	0	0	0	0	0	0	0	19	0	0	99	97	0	0	0	0	523	425	0	0	Bacteria	Firmicutes	Clostridia	Clostridiales	Clostridiaceae_1	Clostridium_sensu_stricto_9
CCGCGGTAATACCGGCAGCACGAGTGATGGCCGCTCTTATTGGGCCTAAAGCGTCCGTAGCCGGCCGAGCAAGTTCGTTGGGAAATCTGCCCGCTTAACGGGCAGGCGTCCGGCGAAAACTGTTCGGCTTGGGGCCGGGAGATCCAAGGGGTACGTCCGGGGTAGGAGTGAAATCCCGTAATCCTGGACGGACCACCGATGGCGAAAGCACCTTGGAAAAACGGACCCGACGGTGAGGGACGAAAGCTAGGGTCTCGAACCGGATTAGAAACC	1155	0	0	0	0	0	0	0	0	0	0	0	0	0	0	0	0	0	0	0	0	0	0	0	0	Archaea	Euryarchaeota	Halobacteria	Halobacteriales	Halobacteriaceae	Halorientalis
CCGCGGTAATACGTAGGTGGCGAGCGTTGTCCGGATTTACTGGGCGTAAAGAGCGCGCAGGCGGTCGTACAAGTCGAATGTGAAAGCCCCCGGCTTAACTGGGGAGGGTCATTCGATACTGTTCGACTCGAAGGCAGGAGAGGGAAGCGGAATTCCCGGTGTAGTGGTGAAATGCGTAGATATCGGGAGGAACACCAGTGGCGAAGGCGGCTTCCTGGCCTGTTCTTGACGCTGAGGCGCGAAAGCTAGGGGAGCAAACGGGATTAGAAACC	0	28	1124	0	0	0	0	0	0	0	0	0	0	0	0	0	0	0	0	0	0	0	0	0	0	Bacteria	Chloroflexi	KD4-96	NA	NA	NA
CCGCGGTAATACAGAGGTCCCAAGCGTTGTTCGGATTCACTGGGCGTAAAGGGTGCGTAGGCGGTCGGGTAAGTCTGATGTGAAATCTCCGAGCTCAACTCGGAAACGGCATTGGATACTATTCGGCTCGAGGAGTGGAGGGGAGACTGGAATTCTCGGTGTAGCAGTGAAATGCGTAGATATCGAGAGGAACACCAGTGGCGAAGGCGAGTCTCTGGACACTTCCTGACGCTGAGGCACGAAAGCCAGGGGAGCAAACGGGATTAGAAACC	0	509	641	0	0	0	0	0	0	0	0	0	0	0	0	0	0	0	0	0	0	0	0	0	0	Bacteria	Verrucomicrobia	OPB35_soil_group	NA	NA	NA
CCGCGGTAATACGGAGGGTGCAAGCGTTATCCGGATTTACTGGGTTTAAAGGGTGCGTAGGTGGGTCGGTAAGTCAGCGGTGAAATCTTCGAGCTTAACTCGGAAACTGCCATTGATACTATCGATCTTGAATCGTCTAGAGGTAAGCGGAATATGTCATGTAGCGGTGAAATGCTTAGATATGACATAGAACACCAATTGCGAAGGCAGCTTACTATGGATGTATTGACACTGAGGCACGAAAGCGTGGGGATCAAACAGGATTAGAAACC	0	0	0	0	0	0	0	0	0	0	0	373	711	0	65	0	0	0	0	0	0	0	0	0	0	Bacteria	Bacteroidetes	Sphingobacteriia	Sphingobacteriales	Chitinophagaceae	Ferruginibacter
CCGCGGTAATACATAAGGAGCAAGCGTTATCCGGAATTATTGGGCGTAAAGGGCTCGTAGGCGGTCTTAAAAGTCAGGTGTGAAATTATCAGGCTCAACCTGATAAGGTCATCTGAAACTTTAAGACTTGAGGATAGAAGAGGAAAGTGGAATTCCCGGTGTAGCGGTGAAATGCGTAGATATCGGGAGGAATACCAGTGGCGAAGGCGGCTTTCTGGTCTATTTCTGACGCTGAGGAGCGAAAGCTAGGGGAGCAAACGGGATTAGAAACC	0	0	0	0	0	0	0	0	0	0	0	0	0	0	0	0	0	144	238	0	0	0	0	443	318	Bacteria	Atribacteria	NA	NA	NA	NA
CCGCGGTAATACGTAGGGGGCGAGCGTTGTCCGGAGTTACTGGGCGTAAAGGGCACGTAGGCGGTGCTGCGCGTTCGTGGTCACAGCTCCCGGCTTCACTGGGAGAGCGTCACGAAAACGGCAGGACTTGAGGACTCAAGAGGGAACGGGAACTCCTGGTGGAGCGGTGAAATGCGTAGAGATCAGGAAGAACACCAAAGGCGAAGGCACGTTCCTGGGGAGTCACTGACGCTGAGGTGCGAGAGCCAGGGGAGCAAACGGGATTAGAAACC	0	307	741	0	0	0	89	0	0	0	0	0	0	0	0	0	0	0	0	0	0	0	0	0	0	Bacteria	Chloroflexi	Ktedonobacteria	Ktedonobacterales	Ktedonobacteraceae	NA
CCGCGGTAATACGTAGGGGGCGAGCGTTGTCCGGAGTTACTGGGCGTAAAGCGCACGCAGGCGGTCAGCCAAGTGTGGGGTGACAGGTCACGGCTTAACCGTGGCAGTGCCTCAGAGACTGGGTGACTTGAGGGCCAAAGAGGGACAGGGAACTCCAGGTGTAGTGGTGAAATGCGTAGATATCTGGAAGAACACCGATGGCGAAGGCACTGTCCTGGGTGGCACCTGACGCTCATGTGCGAAAGCTAGGGGAGCGAACGGGATTAGAAACC	0	0	0	310	827	0	0	0	0	0	0	0	0	0	0	0	0	0	0	0	0	0	0	0	0	Bacteria	Chloroflexi	Ktedonobacteria	Ktedonobacterales	NA	NA
CCGCGGTAATACGTAGGGGGCAAGCGTTGTCCGGAATCATTGGGCGTAAAGAGCGTGTAGGCGGTCCGGTAAGTCGGCTGTGAAAGTCCAGGGCTCAACCCTGGGATGCCGGTCGATACTGCCGGACTAGAGTTCGGAAGAGGCGAGTGGAATTCCCGGTGTAGCGGTGAAATGCGCAGATATCGGGAGGAACACCTATGGCGAAGGCAGCTCGCTGGGACGTTACTGACGCTGAGACGCGAAAGCGTGGGGAGCAAACAGGATTAGAAACC	0	0	0	0	0	0	0	42	67	0	0	0	0	0	0	0	0	37	0	0	0	286	315	238	145	Bacteria	Actinobacteria	Thermoleophilia	Solirubrobacterales	288-2	NA
CCGCGGTAATACCAGCTCTCCGAGTGGTGTGGATGTTTATTGGGCCTAAAGCATCCGTAGCTGGCTGAGTTAGTCCCTTGTTAAATCCACCGAATTAATCGTTGGATTGCGGGGGATACTGCTCGGCTAGGGGACGAGAGAGGCAGACGGTATTTCTGGGGTAGGGGTGAAATCCTATAATCCCAGGAGGACCACCAGTGGCGAAGGCTGTCTGCTAGAACGCGCCCGACGGTGAGGGATGAAAGCTGGGGGAGCGAACCGGATTAGAAACC	0	0	0	0	0	0	0	85	147	0	0	0	0	0	0	118	159	356	52	0	0	0	0	105	103	Archaea	Miscellaneous_Crenarchaeotic_Group	NA	NA	NA	NA
CCGCGGTAATACGTAGGGGGCGAGCGTTGTCCGGATTTACTGGGCGTAAAGAGCTCGTAGGCGGCTTGATAAGTCGGGTGTGAAACCCCCAGGCTCAACCTGGGATCGCCACTCGATACTGTCATGGCTAGAGTCCGGTAGGGGACCATGGAATTCCTGGTGTAGCGGTGAAATGCGCAGATATCAGGAGGAACACCAGTAGCGAAGGCGGTGGTCTGGGCCGGTACTGACGCTGAGGAGCGAAAGCGTGGGGAGCGAACAGGATTAGAAACC	0	0	0	0	0	593	531	0	0	0	0	0	0	0	0	0	0	0	0	0	0	0	0	0	0	Bacteria	Actinobacteria	Acidimicrobiia	Acidimicrobiales	NA	NA
CCGCGGTAATACGTAGGTGGCAAGCGTTGTCCGGATTTACTGGGCGTAAAGAGCGCGCAGGCGGTCGATTTAGTCGCGTGTGAAAGCCCCCGGCTCAACTGGGGAGGGTCACGCGATACTGATCGACTCGAAGGCAGGAGAGGGTAGTGGAATTCCCGGTGTAGTGGTGAAATGCGTAGATATCGGGAGGAACACCAGTGGCGAAGGCGACTACCTGGCCTGTTCTTGACGCTGAGGCGCGAAAGCTAGGGGAGCAAACGGGATTAGAAACC	0	0	0	0	0	0	0	8	13	0	0	0	0	0	0	0	0	0	0	0	0	488	602	11	0	Bacteria	Chloroflexi	KD4-96	NA	NA	NA
CCGCGGTAATACGTAGGGTGCGAGCGTTAATCGGAATTACTGGGCGTAAAGCGTGCGCAGGCGGTTCTATAAGACAGATGTGAAATCCCCGGGCTTAACCTGGGAACTGCGTTTGTGACTGTAGGACTCGAGTGTGGCAGAGGGGGGTGGAATTCCACGTGTAGCAGTGAAATGCGTAGAGATGTGGAGGAACACCGATGGCGAAGGCAGCCCCCTGGGTTAACACTGACGCTCATGCACGAAAGCGTGGGGAGCAAACAGGATTAGAAACC	0	0	0	0	0	0	0	0	0	0	0	0	0	0	0	0	0	0	0	832	289	0	0	0	0	Bacteria	Proteobacteria	Betaproteobacteria	Rhodocyclales	Rhodocyclaceae	Sulfuritalea
CCGCGGTAATACGTAGGGGGCGAGCGTTGTCCGGAGTTACTGGGCGTAAAGCGCACGCAGGCGGTCGGGCAAGTTTGGGGTGACAGTGGTCGGCTTAACTGACCAAGTGCCTCAAAGACTGCGCCGACTTGAGGGCCAGAGAGGGACACGGAACTCCAGGTGTAGTGGTGAAATGCGTAGATATCTGGAAGAACACCAAAGGCGAAGGCAGTGTCCTGGGTGGTACCTGACGCTCAGGTGCGAAAGCTAGGGGAGCGAACGGGATTAGAAACC	0	0	0	0	0	451	644	0	0	0	24	0	0	0	0	0	0	0	0	0	0	0	0	0	0	Bacteria	Chloroflexi	Ktedonobacteria	Ktedonobacterales	JG30a-KF-32	NA
CCGCGGTAATACATAGGGGGCAAGCGTTATCCGGAATTATTGGGCGTAAAGGGTGCGTAGGTGGTTAGATAAGTCTTAGGTGTAAGTGCAGAGCTTAACTCTGTGATGCTAGAGAAACTGTCTGACTTGAGTGTGGTAGAGGCAAGTGGAATTCCATGTGTAGCGGTAAAATGCGTAAATATATGGAGGAACACCAGTGGCGAAGGCGGCTTGCTGGGCCATAACTGACACTGAGGCACGAAAGCGTGGGGAGCAAACAGGATTAGAAACC	0	0	0	0	0	0	0	0	0	0	0	0	0	0	0	0	0	0	0	0	0	0	0	822	286	Bacteria	Tenericutes	Mollicutes	EUB33-2	NA	NA
CCGCGGTAAGACGAACCGTGCTAACGTTATTCGGAATTACTGGGCTTAAAGCGCGTGTAGGCGGGACGGCACGTCCGTCGTTGAAAGCCCCCGGCTCAACCGGGGAATCGGCGCGGATACGACCGTCCTTGAGGGGCGTAGGGGGACAGGGAACTTCCGGTGGAGCGGTGAAATGCGTTGAGATCGGAAGGAACACCCGTGGCGAAAGCGCTGTCCTGGACGCCTGACTGACGCTGAGACGCGAAAGCTAGGGGAGCAAACGGGATTAGAAACC	0	0	0	0	0	239	849	0	0	0	0	0	0	0	0	0	0	0	0	0	0	0	0	0	0	Bacteria	Planctomycetes	Planctomycetacia	Planctomycetales	Planctomycetaceae	Singulisphaera
CCGCGGTAATACCGGCAGCACAAGTGGTGTCCACGATTATTGGGCTTAAAGCGCTCGTAGCTGGCCCGTGCCGTCTTGCGTGAAATATTGGCGCTCAACGTCAATGCGTGCGTAAGATACCCACGGGCTAGGGAGCGGGTGAGGTAAGGAGTACTTATGGGGAAGGGGTTAAATCCTATAATCCTATAAGGACTAACGGTGGCGAAGGCGCCTTACCAGAACGCATCCGACAGTGAGGAGCGAAGGCTAGGAGAACGAATCGGATTAGAAACC	0	0	0	0	0	0	0	0	0	177	902	0	0	0	0	0	0	0	0	0	0	0	0	0	0	Archaea	Parvarchaeota	Parvarchaeota_Incertae_Sedis	Unknown_Order	Unknown_Family	Candidatus_Micrarchaeum
CCGCGGTAATACGGGGGGTGCGAGCGTTGTCCGGAATCACTGGGCGTAAAGGGCGCGTAGGTGGTTTGATAAGGGTGTGGTGAAAGTCCGGGGCTCAACCCCGGATCTGCCGTGCCGACTGTCAAACTCGAGGACTGTAGAGGCAGACGGAATTCCGGGTGTAGCGGTGGAATGCGTAGAGATCCGGAGGAAGACCGGTGGCGAAGGCGGTCTGCTGGGCAGTTTCTGACACTGAGGCGCGACAGCGTGGGGAGCAAACAGGATTAGAAACC	0	0	0	628	163	0	12	32	0	0	0	0	0	0	0	0	0	9	0	0	0	89	69	37	25	Bacteria	Gemmatimonadetes	Gemmatimonadetes	Gemmatimonadales	Gemmatimonadaceae	NA
CCGCGGTAATACAGAGGTCCCAAGCGTTACTGAGATTCACTGGGTTTAAAGGGTGCGTAGGTGGCGCGTTAAGTCAGTTGTGAAATCCCCGGGCTCAACCCGGGAATAGCTTCTGATACTGGCGTGCTTGAGGCCGGTATGGGTTACTGGAACAGACGGTGGAGCGGTGAAATGCGTAGATATCGTCTGGAACGCCAGTGGTGAAGACGGGTAACTGGGCCGGTTCTGACACTGAGGCACGAAAGCGTGGGGAGCGAACGGGATTAGAAACC	0	0	0	0	0	502	558	0	0	0	0	0	0	0	0	0	0	0	0	0	0	0	0	0	0	Bacteria	Planctomycetes	Phycisphaerae	CPla-3_termite_group	NA	NA
CCGCGGTAATACGTAGGGTGCGAGCGTTAATCGGAATTACTGGGCGTAAAGCGTGCGCAGGCGGTTATGCAAGCCAGATGTGAAATCCCCGGGCTCAACCTGGGAATGGCATTTGGGACTGCATAGCTAGAGTATGGCAGAGGAGACTAGAATTCCTGGTGTAGCAGTGAAATGCGTAGATATCAGGAGGAATACCGATGGCGAAGGCAGGTCTCTGGGTTAATACTGACGCTCATGCACGAAAGCGTGGGGAGCAAACAGGATTAGAAACC	0	0	0	0	0	0	0	0	0	0	0	247	728	29	49	0	0	0	0	0	0	0	0	0	0	Bacteria	Proteobacteria	Betaproteobacteria	Nitrosomonadales	Nitrosomonadaceae	NA
CCGCGGTAATACGAGGGGTGCAAGCGTTGCTCGGAATTATTGGGCGTAAAGGGCAGGTAGGTGGTCTCATTTGTCAGGGGTGAAAGCCTTGAGCTTAACTCAAGAAGTGCCCTTGAAACGGTGAGACTAGAGTCTTGGAGAGGGTCGTGGAATTCCCGGTGTAGCGGTGAAATGCGTAGAGATCGGGAGGAACACCAGAGGCGAAGGCGGCGACCTGGACAAGTACTGACACTCAACTGCGAAAGCGTGGGTAGCAAACAGGATTAGAAACC	0	0	0	0	0	668	383	0	0	0	0	0	0	0	0	0	0	0	0	0	0	0	0	0	0	Bacteria	Proteobacteria	Deltaproteobacteria	Oligoflexales	NA	NA
CCGCGGTAATACGTAGGGGGCAAGCGTTGTCCGGATTTATTGGGCGTAAAGAGCGTGTAGGCGGTTTTACAGGTCCGCTGTGAAAACTCGAGGCTCAACCTCGAGCTGTCGGTGGAAACCGTAAGGCTAGAGTCCGGAAGAGGAGAGTGGAATTCCTGGTGTAGCGGTGAAATGCGCAGATATCAGGAAGAACACCCGTGGCGAAGGCGGCTCTCTGGGACGGTACTGACGCTGAGACGCGAAAGCGTGGGGAGCGAACAGGATTAGAAACC	0	0	0	30	0	0	0	0	0	0	0	0	0	0	0	398	622	0	0	0	0	0	0	0	0	Bacteria	Actinobacteria	Thermoleophilia	Gaiellales	NA	NA
CCGCGGTAACACCCGCAGCACAAGTGGTGGTCACTTTTATTGAGCCTAAAGCGTTCGTAGCCGGTTTTGTAAATCTTTAGATAAAGCCTGAAGCTTAACTCCAGAAAGTCTGAAGAGACTGCAAGACTTGAGATCGGGTGAGGTTAAACGTACTTTCAGGGTAGGGGTAAAATCCTGTAATCCCGGAAGGACGACCAGTGGCGAAAGCGTTTAACTAGAACGAATCTGACGGTAAGGAACGAAGGCTAGGGTAGCAAACCGGATTAGAAACC	0	0	0	0	0	0	0	0	0	685	365	0	0	0	0	0	0	0	0	0	0	0	0	0	0	Archaea	Euryarchaeota	Thermoplasmata	Thermoplasmatales	Ferroplasmaceae	Ferroplasma
CCGCGGTAATACGGAGGATGCGAGCGTTATCCGGATTTATTGGGTTTAAAGGGTGCGTAGGCGGATTAATAAGTCAGCGGTGAAAACCTTCAGCTTAACTGGAGACTTGCCATTGATACTGTTAGTCTTGAGTACGGTCAAGGTAGGCGGAATGTGTAATGTAGCGGTGAAATGCTTAGATATTACACAGAACACCGATTGCGAAGGCAGCTTACTGGGCCATTACTGACGCTGATGCACGAAAGCGTGGGGAGCGAACAGGATTAGAAACC	0	0	0	0	0	0	0	115	99	0	0	0	0	0	0	211	286	0	0	0	39	158	134	0	0	Bacteria	Bacteroidetes	Bacteroidetes_vadinHA17	NA	NA	NA
CCGCGGTAATACGTAGGGGGCGAGCGTTGTCCGAAATTACTGGGCGTAAAGCGTACGTAGGCGGCAATGTAAGTTGCATCTAAAAGGAGACAGCTCAACTGTTTAGTGAGGTGCAAGACTGCATAGCTTGAGGCAAGCAAAAGAATGTGGAACTCCGAGTGTAGCGGTGGAATGCGTAGAGATTCGGAAGAACACCCATGGCGAAGGCAGCATTCTGGGCTTGACCTGACGCTGAGGTACGAAAGCCAGGGGAGCGAACGGGATTAGAAACC	0	56	984	0	0	0	0	0	0	0	0	0	0	0	0	0	0	0	0	0	0	0	0	0	0	Bacteria	NA	NA	NA	NA	NA
CCGCGGTAATACGGGGGGTGCAAGCGTTATTCGGATTTATTGGGCGTAAAGAGCGCGTAGGCGGTTTATCAAGTCAGATGTGAAAGCCCTGGGCTCAACCTGGGAAGTGCATTTGAAACTAGTAGACTTGAGTATGGGAGAGGGGAGTGGAATTCCTGGTGTAGAGGTGAAATTCGTAGATATCAGGAGGAACACCGGTGGCGAAGGCGACTTCCTGGACCAATACTGACGCTGAGGCGCGAAGGCGTGGGGAGCAAACAGGATTAGAAACC	0	0	0	26	0	0	0	165	248	0	0	0	0	0	0	0	18	0	0	288	295	0	0	0	0	Bacteria	Proteobacteria	Deltaproteobacteria	Desulfobacterales	Desulfobacteraceae	Desulfatirhabdium
CCGCGGTAATACGGAGGGTGCAAGCGTTGTTCGGATTTATTGGGCGTAAAGCGCGTGTAGGCGGTTTGTTAAGTCTGATGTGAAAGCCCTGGGCTCAACCTGGGAAGTGCATTGGAAACTGGCAGACTTGAATACGGGAGAGGGTAGTGGAATTCCTAGTGTAGGAGTGAAATCCGTAGATATTAGGAGGAACACCGGTGGCGAAGGCGGCTACCTGGACCGATATTGACGCTGAGACGCGAAAGCGTGGGGAGCAAACAGGATTAGAAACC	5	0	0	0	0	0	0	140	255	0	0	0	0	0	0	0	0	0	0	155	478	0	0	0	0	Bacteria	Proteobacteria	Deltaproteobacteria	Desulfuromonadales	Geobacteraceae	Geobacter
CCGCGGTAATACGTAGGGGGCTAGCGTTGTCCGGAATCATTGGGCGTAAAGCGCGTGTAGGCGGTCCGGTAAGTCCGCTGTGAAAGTCGGGGGCTCAACCCTCGAATGCCGGTGGATACTGTCGGGCTAGAGTGCGGAAGAGGCGAGTGGAATTCCTGGTGTAGCGGTGAAATGCGCAGATATCAGGAGGAACACCAATTGCGAAGGCAGCTCGCTGGGACGTTACTGACGCTGAGACGCGAAAGCGTGGGGAGCAAACAGGATTAGAAACC	0	0	0	0	0	0	0	0	0	0	0	0	0	0	0	63	72	145	0	0	0	180	135	268	160	Bacteria	Actinobacteria	Thermoleophilia	Solirubrobacterales	Solirubrobacteraceae	Solirubrobacter
CCGCGGTAATACGGAGGGTGCAAGCGTTGTCCGGATTTATTGGGTTTAAAGGGTGCGTAGGCGGTTTATTAAGTCAGTGGTGAAAGACGGTCGCTCAACGATTGCAGTGCCATTGATACTGGTAGACTTGAGTGAGATTGAGGTAGCTGGAATGGATAGTGTAGCGGTGAAATGCATAGATATTATCCAGAACACCAATTGCGTAGGCAAGTTACTAAGTCTCAACTGACGCTGAGGCACGAAAGTGTGGGTATCAAACAGGATTAGAAACC	0	0	0	0	0	0	0	0	0	0	0	317	616	42	45	0	0	0	0	0	0	0	0	0	0	Bacteria	Bacteroidetes	Cytophagia	Cytophagales	Cytophagaceae	Arcicella
CCGCGGTAATACGGGGGGTGCAAGCGTTGTTCGGAATTATTGGGCGTAAAGAGCGTGTAGGCGGCCGGATGTGTCAGATGTGAAAGCCCTGGGCTTAACCCAGGAAGTGCATTTGAAACTGTCCGGCTTGAGTAGGGGAGAGGGAAGTGGAATTCCTGGTGTAGAGGTGAAATTCGTAGATATCAGGAGGAACACCGGTGGCGAAGGCGACTTCCTGGCCCTATACTGACGCTGAGACGCGAGAGCGTGGGTAGCAAACAGGATTAGAAACC	0	0	0	0	0	0	0	143	152	0	0	0	0	0	0	134	127	428	0	21	0	0	0	0	0	Bacteria	Proteobacteria	Deltaproteobacteria	Syntrophobacterales	Syntrophaceae	Syntrophus
CCGCGGTAAAACGTAGGAGGCGAGCGTTATCCGGATTTACTGGGCGTAAAGCGCGTGCAGGTGGTTTGGTAAGTTGGATGTGAAAGCTCCTGGCTCAACTGGGAGAGGTCGTTCAATACTACCAGACTTGAGAGCAGTAGAGGGAGGTGGAATTCCCGGTGTAGTGGTGAAATGCGTAGATATCGGGAGGAACACCAGTGGCGAAAGCGGCCTCCTGGACTGTTTCTGACACTCAGACGCGAAAGCTAGGGTAGCAAACGGGATTAGAAACC	0	0	0	0	0	0	0	0	0	0	0	0	0	0	0	225	384	266	114	0	0	0	0	15	0	Bacteria	Chloroflexi	Anaerolineae	Anaerolineales	Anaerolineaceae	NA
CCGCGGTAATACGTAGGGGGCGAGCGTTGTCCGGAATCATTGGGCGTAAAGAGCACGTAGGCGGCTTGTCAGGTCGGATGTGAAAACCCGTGGCTCAACTGCGGGATTGCATTCGAAACCGGCAGGCTAGAGTCCAGTAGAGGAAAGTGGAATTCCCAGTGTAGCGGTGAAATGCGCAGATATTGGGAAGAACACCGGTGGCGAAGGCGGCTTTCTGGGCTGTGACTGACGCTGAGGTGCGAAAGCTAGGGGAGCAAACAGGATTAGAAACC	0	0	0	0	0	0	0	0	0	0	0	0	0	0	0	474	520	0	0	0	0	8	0	0	0	Bacteria	Actinobacteria	OPB41	NA	NA	NA
CCGCGGTAATACCGGCGGCTCGAGTGGTGGCCACTATTACTGGGCTTAAAGCGTTCGTAGCTGGTTTGTTAAGTCTCTGGGGAAATCTTCCGGCTTAACCGGAAGGCGTCTCAGGGATACTGGCAGACTAGGGACCGGGAGAGGTGAGAGGTACTCCAGGGGTAGGAGTGAAATCCTGTAATCCTTGGGGGACCACCTGTGGCGAAGGCGTCTCACCAGAACGGCTCCGACAGTGAGGGACGAAAGCTGGGGGAGCAAACCGGATTAGAAACC	0	0	0	0	0	0	0	498	496	0	0	0	0	0	0	0	0	0	0	0	0	0	0	0	0	Archaea	Euryarchaeota	Methanomicrobia	Methanomicrobiales	Methanoregulaceae	Methanoregula
CCGCGGTAATACAGAGGGGGCCAGCGTTATTCGGAATTATTGGGCGTAAAGGGCGCGTAGGCGGCCATGCGTGTCTTCCGTGAAATCCCTCGGCTTAACTGAGGACGTGCGGAAGAAACTGCAAGGCTTGAGTCCGGGAGAGGGGGGTGGAATTCCCAGTGTAGCGGTGAAATGCGTAGATATTGGGAGGAACACCGGTGGCGAAGGCGGCCCCCTGGACCGGTACTGACGCTGAGGCGCGAAAGCGTGGGTAGCAAACGGGATTAGAAACC	0	0	0	37	0	0	0	0	0	0	0	0	0	0	0	469	474	0	0	0	0	0	0	0	10	Bacteria	Acidobacteria	Holophagae	Subgroup_7	NA	NA
CCGCGGTAATACGTAGGTGGCAAGCGTTGTCCGGATTTACTGGGCGTAAAGGATGCGTAGGTGGATATGCAAGTCAGATGTGAAATACCCGGGCTTAACTCGGGTGCTGCATTTGAAACTATATATCTAGAGTGCAGGAGAGGTAAGTGGAATTCCTAGTGTAGCGGTGAAATGCGTAGAGATTAGGAAGAACACCAGTGGCGAAGGCGACTTACTGGACTGTAACTGACACTGAGGCATGAAAGCGTGGGGAGCAAACAGGATTAGAAACC	0	0	0	0	28	0	0	0	0	0	0	177	761	0	24	0	0	0	0	0	0	0	0	0	0	Bacteria	Firmicutes	Clostridia	Clostridiales	Clostridiaceae_1	Clostridium_sensu_stricto_9
CCGCGGTAATACAGAGGGTGCGAGCGTTGTTCGGAATTATTGGGCGTAAAGGGCGCGTAGGCGGTGTTGTAAGTCACCTGTGAAACCTCTGGGCTTAACTCAGAGCCTGCAGGCGAAACTGCAATGCTGGAGGGTGGGAGAGGTGCGTGGAATTCCCGGTGTAGCGGTGAAATGCGTAGATATCGGGAGGAACACCTGTGGCGAAAGCGGCGCACTGGACCACTACTGACGCTGAGGCGCGAAAGCTAGGGGAGCAAACAGGATTAGAAACC	0	12	0	566	399	0	0	0	0	0	0	0	0	0	0	0	0	0	0	0	0	0	0	0	0	Bacteria	Acidobacteria	Acidobacteria	Acidobacteriales	Acidobacteriaceae_(Subgroup_1)	NA
CCGCGGTAACACGTAGGAGGCAAACGTTATCCGGATTTACTGGGCGTAAAGCGCGTGTAGGTGGTACTGTAAGTAGGGCGTGAAAGCTCCTGGCTCAACTGGGAGAGGCCGTTCTAAACTGCAGAACTCGAGTTTGATAGAGGAAGATGGAATTCCAGGTGTAGCGGTAAAATGCGCAGATATCTGGAGGAACACCAGTGGCGAAAGCGGTCTTCTAGATCAATACTGACACTCAGACGCGAAAGCTAGGGTAGCAAACGGGATTAGAAACC	0	0	0	0	0	0	0	0	0	0	0	0	0	0	0	135	224	131	0	0	0	154	214	46	67	Bacteria	Chloroflexi	Anaerolineae	Anaerolineales	Anaerolineaceae	NA
CCGCGGTAATACGTAGGGGGCAAGCGTTGTCCGGATTTATTGGGCGTAAAGAGCGTGTAGGCGGCTTGACAAGTCTGATGTGAAATCTTGCGGCTTAACCGCAAACCTGCATTGGAAACTGTCAGGCTAGAGTCTGGATGAGGAAGATGGAATTCCTGGTGTAGCGGTGAAATGCGCAGATATCAGGAGGAACACCGGTGGCGAAGGCGGTCTTCTAGGACAGTACTGACGCTGAGACGCGAAAGCGTGGGGAGCAAACAGGATTAGAAACC	0	0	0	0	0	0	0	0	0	0	0	0	0	0	0	0	0	794	153	0	0	0	0	22	0	Bacteria	Actinobacteria	Thermoleophilia	Gaiellales	NA	NA
CCGCGGTAATACGAGGGGGGCAAGCGTTGTTCGGAATTATTGGGCGTAAAGGGTGCGTAGGTGGTTCGGCAAGTCTTGTGTGAAATCTTCAGGCTCAACCTGAAGTCTGCACAAGAAACTGCCGGGCTTGAGTATGGGAGAGGTGAGTGGAATTTCCGGTGTAGCGGTGAAATGCGTAGATATCGGAAGGAACACCTGTGGCGAAAGCGGCTCACTGGACCATTACTGACACTGAGGCACGAAAGCTAGGGGAGCAAACAGGATTAGAAACC	0	0	0	0	0	349	617	0	0	0	0	0	0	0	0	0	0	0	0	0	0	0	0	0	0	Bacteria	Acidobacteria	Acidobacteria	Acidobacteriales	Acidobacteriaceae_(Subgroup_1)	NA
CCGCGGTAATACGAGGGGGGCAAGCGTTGTTCGGAATTATTGGGCGTAAAGGGTGCGTAGGCGGTTTGACAAGTCTTATGTGAAATCTTCGGGCTCAACCCGAAGTCTGCATAGGAAACTGTCGGGCTTGAGTATGGGAGAGGTGAGTGGAATTTCCGGTGTAGCGGTGAAATGCGTAGATATCGGAAGGAACACCTGTGGCGAAAGCGGCTCACTGGACCATAACTGACGCTGATGCACGAAAGCTAGGGGAGCAAACAGGATTAGAAACC	0	28	0	77	32	453	372	0	0	0	0	0	0	0	0	0	0	0	0	0	0	0	0	0	0	Bacteria	Acidobacteria	Acidobacteria	Acidobacteriales	Acidobacteriaceae_(Subgroup_1)	Granulicella
CCGCGGTAATACAGGGGTGGCAAGCGTTGTCCGGATTTACTGGGTGTAAAGGGTGCGCAGGCGGACTTATAAGTCGGGGGTTAAATCCATGTGCTTAACACATGCAAGGCTTCCGATACTGTAGGTCTAGAGTCTCGAAGAGGAAGATGGAATTTCCGGTGTAACGGTGGAATGTGTAGATATCGGAAAGAACACCAGTGGCGAAGGCAGTCTTCTGGTCGAGAACTGACGCTCAGGCACGAAAGCGTGGGGAGCAAACAGGATTAGAAACC	0	0	0	0	0	0	0	280	480	0	0	0	0	0	0	0	0	0	0	0	202	0	0	0	0	Bacteria	Chlorobi	Chlorobia	Chlorobiales	Chlorobiaceae	Chlorobium
CCGCGGTAATACGTAGGGAGCGAGCGTTGTCCGGAGTTACTGGGCGTAAAGCGCACGCAGGCGGTCTGTCGCGTTCGTGCCGACAGCGACTCGCCTAACGAGTCGAGGAGTACGGAAACGGGCAGACTTGAGGGCCAGAGAGGGACACGGAACTCCGGGTGGAGTGGTGAAATGCGTAGAGATCCGGAAGAACACCAAAGGCGAAGGCAGTGTCCTGGTTGGTACCTGACGCTCAGAGGCGACAGCTAGGGGAGCGAACGGGATTAGAAACC	0	0	0	0	0	343	618	0	0	0	0	0	0	0	0	0	0	0	0	0	0	0	0	0	0	Bacteria	Chloroflexi	Ktedonobacteria	Ktedonobacterales	Thermosporotrichaceae	NA
CCGCGGTAATACGGAGGGTGCAAGCGTTATCCGGATTCACTGGGTTTAAAGGGTGCGTAGGCGGGCAGGTAAGTCCGTGGTGAAATCTCTGAGCTTAACTCAGAAACTGCCATGGATACTATTTGTCTTGAATATTGTGGAGGTAAGCGGAATATGTCATGTAGCGGTGAAATGCTTAGATATGACATAGAACACCAATTGCGAAGGCAGCTTACTACACAGTTATTGACGCTGAGGCACGAAAGCGTGGGGATCAAACAGGATTAGAAACC	0	0	0	246	51	0	0	0	0	0	0	0	0	0	0	235	346	0	0	0	0	0	0	63	19	Bacteria	Bacteroidetes	Sphingobacteriia	Sphingobacteriales	Chitinophagaceae	NA
CCGCGGTAATACCGGCGGCTCGAGTGGTGGCCACTATTACTGGGCTTAAAGCGTTCGTAGCTGGTTTGTTAAGTCTCTGGGGAAATCTTCCGGCTTAACCGGAAGGCGTCTCAGGGATACTGGCAGACTAGGGACCGGAAGAGGTGAGAGGTACTCCAGGGGTAGGAGTGAAATCCTGTAATCCTTGGGGGACCACCTGTGGCGAAGGCGTCTCACCAGAACGGCTCCGACAGTGAGGGACGAAAGCTGGGGGAGCAAACCGGATTAGAAACC	0	0	0	0	0	0	0	620	338	0	0	0	0	0	0	0	0	0	0	0	0	0	0	0	0	Archaea	Euryarchaeota	Methanomicrobia	Methanomicrobiales	Methanoregulaceae	Methanoregula
CCGCGGTAATACGTAGGACCCAAGCGTTGTCCGGAATTACTGGGTGTAAAGGGTGCGCAGGCGGGCTTGTGCGTCAGAGGTTAAATATCCCGGCTCAACCGGGAAAATGCCTTTGATACGGCAAGTCTTGAGTGCGAGAGAGGATGGTGGAATTCCTGGTGTAGCGGTGAAATGCGTAGATATCAGGAGGAACACCTGTGGCGAAGGCGGCCATCTGGCTCGTAACTGACGCTCAGGCACGAAAGCGTGGGGAGCAAACAGGATTAGAAACC	0	62	893	0	0	0	0	0	0	0	0	0	0	0	0	0	0	0	0	0	0	0	0	0	0	Bacteria	Chlorobi	Chlorobia	Chlorobiales	OPB56	NA
CCGCGGTAATACGGAGGGTGCAAGCGTTGTTCGGAATTACTGGGCGTAAAGCGCGCGTAGGCGGCTTGTTAAGTCAGATGTGAAAGCCCAAGGCTCAACCTTGGACGTGCATTTGAAACTGGCAGGCTTGAGTATTGGAGGGGGTGGTGGAATTCCCGGTGTAGAGGTGAAATTCGTAGATATCGGGAGGAATACCGGTGGCGAAGGCGACCACCTGGCCAAATACTGACGCTGAGGTGCGAAAGCGTGGGGAGCAAACAGGATTAGAAACC	0	0	0	0	0	0	0	0	0	0	0	0	0	0	0	0	0	41	0	0	0	0	0	517	397	Bacteria	Proteobacteria	Deltaproteobacteria	Desulfobacterales	Desulfobulbaceae	Desulfocapsa
CCGCGGTAATACGGAGGATGCAAGCGTTATCCGGATTCATTGGGTTTAAAGGGTGCGCAGGCGGAATAATAAGTCAGCGGTGAAAGCCTACAGCTTAACTGTAGAACTGCCATTGATACTGTTATTCTTGAGTGTTGTTGAGGTAGGCGGAATGTGTCATGTAGCGGTGAAATGCTTAGATATGACACAGAACACCGATCGCGAAGGCAGCTTACCAAGCAACAACTGACGCTCATGCACGAAAGCGTGGGGATCAAACAGGATTAGAAACC	0	0	0	0	0	0	0	301	369	0	0	0	0	0	0	0	0	0	0	126	158	0	0	0	0	Bacteria	Bacteroidetes	Sphingobacteriia	Sphingobacteriales	WCHB1-69	NA
CCGCGGTAATACGGAGGATGCAAGCGTTATCCGGATTTATTGGGTTTAAAGGGTGCGTAGGCGGATTAGTAAGTCAGTGGTGAAATCCTGCAGCTTAACTGTAGAATTGCCATTGATACTGTTAATCTTGAGTGCGATTGAAGTAGGCGGAATGTGTAATGTAGCGGTGAAATGCTTAGATATTACACAGAACACCGATTGCGTAGGCAGCTTACTAAGTCGTAACTGACGCTGAGGCACGAAAGCGTGGGGATCGAACAGGATTAGAAACC	0	0	0	0	0	0	0	716	235	0	0	0	0	0	0	0	0	0	0	0	0	0	0	0	0	Bacteria	Bacteroidetes	SB-5	NA	NA	NA
CCGCGGTAATACGGAGGGTGCAAGCGTTACTCGGAATCACTGGGCGTAAAGCGCGCGCAGGCGGCCTGATAAGTTGGATGTGAAATCCTATGGCTTAACCATAGAACTGCATCCAAAACTGTTAGGCTAGAGTACTGAAGGGGAAGATGGAATTAGTGGTGTAGGGGTAAAATCCGTAGAGATCACTAGGAATACCAAAAGCGAAGGCGATCTTCTGGGAAGTTACTGACGCTGAGGCGCGAAAGCGTGGGGAGCAAACAGGATTAGAAACC	0	0	0	0	0	0	0	0	0	0	0	0	0	0	0	0	0	0	0	130	821	0	0	0	0	Bacteria	Proteobacteria	Epsilonproteobacteria	Campylobacterales	Helicobacteraceae	Sulfurovum
CCGCGGTAATACGAAGGGGACTAGCGTTGTTCGGAATTACTGGGCGTAAAGCGCACGTAGGCGGATTTGTTAGTCAGGGGTGAAATCCCGGGGCTCAACCTCGGAACTGCCTTTGATACTGCAAGTCTCGAGTCCGATAGAGGTGGGTGGAATTCCTAGTGTAGAGGTGAAATTCGTAGATATTAGGAAGAACACCGGTGGCGAAGGCGGCCCACTGGATCGGTACTGACGCTGAGGTGCGAAAGCGTGGGGAGCAAACAGGATTAGAAACC	0	0	0	0	0	0	0	84	96	0	0	0	0	0	0	0	0	93	0	0	0	109	140	255	171	Bacteria	Proteobacteria	Alphaproteobacteria	Rhizobiales	Hyphomicrobiaceae	Hyphomicrobium
CCGCGGTAATACGGAGGGTGCAAGCGTTAATCGGAATTACTGGGCGTAAAGCGTATGTAGGCGGTTTGATCAGTCGGATGTGAAATCCCCGAGCTTAACTTGGGAATGGCATTCGATACTGTCAAGCTAGAGTAGGCTAGAGGAAAGGGGAATTCCGCGTGTAGCAGTGAAATGCGTAGATATGCGGAGGAACACCAATGGCGAAGGCACCTTTCTGGGGTCATACTGACGCTGAGATACGAAAGCGTGGGGAGCAAACAGGATTAGAAACC	0	0	0	0	0	0	0	28	85	0	0	0	0	0	0	0	0	0	0	307	528	0	0	0	0	Bacteria	Proteobacteria	Gammaproteobacteria	Chromatiales	Halothiobacillaceae	NA
CCGCGGTAATACGAAGGGGGCTAGCGTTGTTCGGATTTACTGGGCGTAAAGCGCACGTAGGCGGACTATTAAGTCAGGGGTGAAATCCCGGGGCTCAACCCCGGAACTGCCTTTGATACTGGTAGTCTTGAGTTCGAGAGAGGTGAGTGGAATTCCGAGTGTAGAGGTGAAATTCGTAGATATTCGGAGGAACACCAGTGGCGAAGGCGGCTCACTGGCTCGATACTGACGCTGAGGTGCGAAAGCGTGGGGAGCAAACAGGATTAGAAACC	0	0	0	0	0	0	0	0	82	0	864	0	0	0	0	0	0	0	0	0	0	0	0	0	0	Bacteria	Proteobacteria	Alphaproteobacteria	Rhizobiales	Phyllobacteriaceae	Phyllobacterium
CCGCGGTAATACGTAGGTGGCAAGCGTTGTCCGGATTTACTGGGCGTAAAGGGAGCGTAGGTGGATATTTAAGTGGGATGTGAAATACTCGGGCTTAACCTGAGTGCTGCATTCCAAACTGAATATCTAGAGTGCAGGAGAGGAAAGTAGAATTCCTAGTGTAGCGGTGAAATGCGTAGAGATTAGGAAGAATACCAGTGGCGAAGGCGACTTTCTGGACTGTAACTGACACTGAGGCTCGAAAGCGTGGGGAGCAAACAGGATTAGAAACC	0	0	0	0	0	0	0	0	0	0	0	0	0	0	0	53	56	0	0	0	0	411	426	0	0	Bacteria	Firmicutes	Clostridia	Clostridiales	Clostridiaceae_1	Clostridium_sensu_stricto_1
CCGCGGTAAGACGGAGGATGCAAGTGTTATCCGGAATCACTGGGCGTAAAGCGTCTGTAGGTTGTTTAAAAAGTCTGCAGTTAAAGGTTGAAGCTTAACTTCAAAAATGCCGTAGAAACTTTTAAACTAGAGGATGGTAGGGGTAGAGGGAATTTCCAGTGGAGCGGTGAAATGTGTAGATATTGGAAAGACCACCGATGGCGAAGGCACTCTACTGGGCCATGACTGACACTGAGAGACGAAAGCTAGGGGAGCAAATGGGATTAGAAACC	0	0	0	19	0	0	0	0	0	0	0	285	529	0	111	0	0	0	0	0	0	0	0	0	0	Bacteria	Cyanobacteria	Chloroplast	NA	NA	NA
CCGCGGTAATACGTATGGGGCAAGCGTTATCCGGATTCATTGGGCGTAAAGAGCGCGTAGGCGGCTTGTTAAGTCAGATGTGAAAACTGGGGGCTCAACCCGCAGCCTGCATCTGAAACTGGCAGGCTTGAGTCTGGTAGAGGAAAGTGGAATTCCCAGTGTAGCGGTGAAATGCGCAGATATTGGGAGGAACACCAGTGGCGAAGGCGGCTTTCTGGGCCACGACTGACGCTGAGGCGCGAAAGCTAGGGGAGCAAACAGGATTAGAAACC	0	0	0	0	0	0	0	16	0	0	0	0	0	0	0	491	429	0	0	0	0	0	0	0	0	Bacteria	Actinobacteria	Coriobacteriia	Coriobacteriales	Coriobacteriaceae	NA
CCGCGGTAATACATAGGGTGCAAGCGTTGTCCGGAATTATTGGGCGTAAAGAGCTCGTAGGTGGTTCGTTACGTCGGATGTGAAAATCTGGGGCTCAACCCCAGACCTGCATTCGATACGGGCGAACTAGAGTGTGGTAGGGGAGACTGGAATTCCTGGTGTAGCGGTGGAATGCGCAGATATCAGGAGGAACACCAATGGCGAAGGCAGGTCTCTGGGCCATTACTGACACTGAGGAGCGAAAGCGTGGGGAGCGAACAGGATTAGAAACC	0	0	0	508	175	0	0	0	0	0	0	96	133	0	19	0	0	0	0	0	0	0	0	0	0	Bacteria	Actinobacteria	Actinobacteria	Frankiales	Sporichthyaceae	Candidatus_Planktophila
CCGCGGTAAGACGGAGGATGCAAGTGTTATCCGGAATCACTGGGCGTAAAGCGTCTGTAGGTGGTCTAGTAAGTCAACTGTTAAATCTTGAGGCTCAACTTCAAAATCGCAGTCGAAACTATTAGACTAGAGTATAGTAGGGGTAAAGGGAATTTCCAGTGGAGCGGTGAAATGCGTAGAGATTGGAAAGAACACCGATGGCGAAGGCACTTTACTGGGCTATTACTGACACTGAGAGACGAAAGCTAGGGTAGCAAATGGGATTAGAAACC	0	0	0	0	0	0	0	60	163	0	0	0	0	0	0	0	0	0	0	620	86	0	0	0	0	Bacteria	Cyanobacteria	Chloroplast	NA	NA	NA
CCGCGGTAATACGTAGGGGGCAAGCGTTGTCCGGAATTATTGGGCGTAAAGGGCGCGTAGGCGGATAGTTAAGTCCGGTGTGAAAGATCAGGGCTCAACCCTGAGAGTGCATCGGAAACTGGTTATCTTGAGGACAGGAGAGGAAAGTGGAATTCCTAGTGTAGCGGTGAAATGCGTAGATATTAGGAGGAACACCAGTGGCGAAGGCGACTTTCTGGACTGTAACTGACGCTGAGGCGCGAAAGCGTGGGGAGCAAACAGGATTAGAAACC	0	0	0	0	45	0	0	0	0	0	0	0	0	0	0	0	0	241	0	0	0	0	0	256	382	Bacteria	Firmicutes	Clostridia	Clostridiales	Peptococcaceae	Desulfosporosinus
CCGCGGTAATACGTAGGGGGCAAGCGTTGTCCGGATTTACTGGGTGTAAAGGGCGCGCAGGCGGGTTTGTTAGTCAGTGGTGAAATCCTGCGGCTTAACTGCAGAACTGCCATTGATACTGCAGATCTTGAGTACGGAAGAGAGAGACGGAATTCCAGGTGTAGTGGTGAAATACGTAGATATCTGGAAGAACACCAGTTGCGAAGGCGGTCTCTTGGTCCGTTACTGACGCTCAGGCGCGAAAGCGTGGGTAGCAAACAGGATTAGAAACC	0	108	815	0	0	0	0	0	0	0	0	0	0	0	0	0	0	0	0	0	0	0	0	0	0	Bacteria	Chlorobi	Ignavibacteria	Ignavibacteriales	Ignavibacteriaceae	Ignavibacterium
CCGCGGTAAAACGTAGGAGGCGAGCGTTATCCGGATTTACTGGGTGTAAAGCGCGTGCAGGCGGTTTGATAAGTTGGATGTGAAAGCTCCTGGCTCAACTGGGAGAGGTCGTTCAAAACTATCAGACTAGAGAGTGGTAGAGGAAAGTGGAATTCCCGGTGTAGTGGTGAAATGCGTAGATATCGGGAGGAACACCAGTGGCGAAGGCGGCTTTCTGGACCATTTCTGACGCTCAGACGCGAAAGCTAGGGTAGCAAACGGGATTAGAAACC	0	0	0	0	0	0	0	0	26	0	0	0	0	0	0	0	0	74	25	0	0	0	0	466	332	Bacteria	Chloroflexi	Anaerolineae	Anaerolineales	Anaerolineaceae	NA
CCGCGGTAACACCGGCAGCTCAAGTGGTGGCCATTATTATTGGGCCTAAAGCGTTCGTAGCCGGTTTGATAAGTCTCTGGTGAAATCCCGCAGCTTAACTGTGGGACTTGCTGGAGATACTATTAGACTTGAGGTCGGGAGAGGTTAGGGGTACTCCCAGGGTAGGGGTGAAATCCTATAATCCTGGGAGGACCACCTGTGGCGAAGGCGCCTAACTGGAACGAACCTGACGGTGAGTAACGAAAGCCAGGGGCGCGAACCGGATTAGAAACC	0	0	0	19	0	0	0	30	32	0	0	0	0	0	0	310	529	0	0	0	0	0	0	0	0	Archaea	Euryarchaeota	Methanobacteria	Methanobacteriales	Methanobacteriaceae	Methanobacterium
CCGCGGTAATACGGAGGGGGCTAGCGTTGTTCGGAATTACTGGGCGTAAAGCGCACGTAGGCGGATTTGTTAGTCAGGGGTGAAATCCCGAGGCTCAACCTCGGAACTGCCTTTGATACTGCAAGTCTCGAGTCCGGAAGAGGTGAGTGGAATTCCTAGTGTAGAGGTGAAATTCGTAGATATTAGGAAGAACACCAGTGGCGAAGGCGGCTCACTGGTCCGGTACTGACGCTGAGGTGCGAAAGCGTGGGGAGCAAACAGGATTAGAAACC	0	0	0	0	0	0	0	0	0	0	0	0	0	0	0	363	330	0	0	0	0	0	0	127	98	Bacteria	Proteobacteria	Alphaproteobacteria	Rhizobiales	NA	NA
CCGCGGTAATACCGGCAGCTCGAGTGATGGCCGATTTTATTGGGCCTAAAGCGTTCGTAGCCGGCCACACAAGTCCATCGGGAAATCCGCCAGCCTAACTGGCGGGCGTCCGGTGGAAACTGTGTGGCTCGGGACCGGAAGACCCGAAGGGTACGTCTTGGGTAGGAGTGAAATCCTGTAATCCTGGACGGACCGCCGATGGCGAAAGCACTTCGGGAAGACGGATCCGACGGTGAGGAACGAAAGCCAGGGTCTCGAACCGGATTAGAAACC	916	0	0	0	0	0	0	0	0	0	0	0	0	0	0	0	0	0	0	0	0	0	0	0	0	Archaea	Euryarchaeota	Halobacteria	Halobacteriales	Halobacteriaceae	Haloplanus
CCGCGGTAATACGTAGGGGGCGAGCGTTGTCCGGATTTATTGGGCGTAAAGAGCTCGTAGGCGGCTTGGCAAGTCGGGTGTGAAATCTCCAGGCTCAACCTGGAGTCGCCACTCGATACTGCCATAGCTAGAGTCCGGTAGGGGAGCGCGGAATTCCTGGTGTAGCGGTGAAATGCGCAGATATCAGGAGGAACACCAGCGGCGAAGGCGGCGCTCTGGGCCGGAACTGACGCTGAGGAGCGAAAGCGTGGGGAGCGAACAGGATTAGAAACC	0	0	0	0	0	0	0	0	0	41	858	0	0	0	0	0	0	0	0	0	0	0	0	0	0	Bacteria	Actinobacteria	Acidimicrobiia	Acidimicrobiales	NA	NA
CCGCGGTAATACGTAGGGGGCGAGCGTTATTCGGAATTACTGGGTGTAAAGGGTATGTAGGCGGCCCGACAAGTCGCGTGTCAAAGTCCAGCGCTCAACGCTGGGTCCGCACGTGATACTGTCAGGCTTGAGGGCTGGAGAGGTGAGCGGAATTCCCGGTGTAGTGGTAAAATACGTAGATATCGGGAGGAACACCAGCGGCGTAGGCGGCTCACTAGACAGTTTCTGACGCTAAGATACGAAAGCGTGGGGAGCAAACAGGATTAGAAACC	0	0	0	0	0	0	0	0	0	0	0	0	0	0	0	407	490	0	0	0	0	0	0	2	0	Bacteria	Caldiserica	Caldisericia	Caldisericales	Caldisericaceae	Caldisericum
CCGCGGTAATACCTGCGGCCCGAGTTGTGACCATTATTATTGAGTCTAAAGCGTTCGTAGCTGGTTTGGATAGTTTATGCTTAAATCTTTTCGTTTAACGGAAAGGCATGGTATAAATACTTCCAAACTAGAGGCCGGGAGGGGAGATGGGAACTTTTCGGGTAGGAGTAAAATCCTTTAATCCGAAAAAGACCACCAATAGCGAAGGCACATCTCCAGAACGGACCTGACGGTGAGGGACGAAGGCTAGGAGAACAAACCGGATTAGAAACC	0	0	0	0	0	0	0	0	0	229	661	0	0	0	0	0	0	0	0	0	0	0	0	0	0	Archaea	NA	NA	NA	NA	NA
CCGCGGTAATACGTAGGTGGCAAGCGTTGTCCGGATTTACTGGGCGTAAAGAGCGCGCAGGCGGTCGTTCAAGTCGAATGTGAAAGCCCCCGGCTCAACTGGGGAGGGTCATTCGATACTGATCGACTCGAAGGCGGGAGAGGGAAGCGGAATTCCCGGTGTAGTGGTGAAATGCGTAGATATCGGGAGGAACACCAGTGGCGAAGGCGGCTTCCTGGCCCGTTCTTGACGCTGAGGCGCGAAAGCCAGGGGAGCAAACGGGATTAGAAACC	0	246	643	0	0	0	0	0	0	0	0	0	0	0	0	0	0	0	0	0	0	0	0	0	0	Bacteria	Chloroflexi	KD4-96	NA	NA	NA
CCGCGGTAAGACGGGGGAGGCAAGCGTTGTCCGGAATTATTGGGCGTAAAGAGCGCGTAGGTGGTTTGTAAAGTCATTTGTGAAAACTTTAGGCTTAACTTAAAGACTGCAAGTGATACTGACAAACTTGAGTACAGTAGAGGAAAGTGGAATTCCTGGTGTAGCGGTGAAATGCGCAGATATCAGGAAGAACACCAGTGGCGAAGGCGGCTTTCTGGGCTGTTACTGACACTGAGGCGCGAAAGCTAGGGGAGCGAACAGGATTAGAAACC	0	0	0	0	0	0	0	0	0	0	0	0	0	0	0	0	0	602	182	0	0	0	0	64	35	Bacteria	Actinobacteria	OPB41	NA	NA	NA
CCGCGGTAATACGTAGGGGGCTAGCGTTGTCCGGAATCATTGGGCGTAAAGCGCGCGTAGGCGGCCCGGTAAGTCCGCTCTGAAAGTCCAGGGCTCAACCCTGGAAAGCGGGTGGATACTGCCGGGCTAGAATCCGGAAGAGGCGAGTGGAATTCCTGGTGTAGCGGTGGAATGCGCAGATATCAGGAGGAACACCAATAGCGAAGGCAGCTCGCTGGGACGGTATTGACGCTAAGGCGCGAAAGCGTGGGGAGCAAACAGGATTAGAAACC	0	0	0	0	0	0	0	0	48	0	0	0	0	0	0	0	0	80	0	0	0	286	318	82	68	Bacteria	Actinobacteria	Thermoleophilia	Solirubrobacterales	Elev-16S-1332	NA
CCGCGGTAATACGTAGGGTGCGAGCGTTAATCGGAATTACTGGGCGTAAAGCGTGCGCAGGCGGTTATGTAAGCCAGATGTGAAATCCCCGGGCTCAACCTGGGAATGGCATTTGGGACTGCATAGCTAGAGTATGGCAGAGGAGACTAGAATTCCTGGTGTAGCAGTGAAATGCGTAGATATCAGGAGGAATACCGATGGCGAAGGCAGGTCTCTGGGTCAATACTGACGCTCATGCACGAAAGCGTGGGGAGCAAACAGGATTAGAAACC	0	0	0	0	0	0	0	0	0	0	0	325	557	0	0	0	0	0	0	0	0	0	0	0	0	Bacteria	Proteobacteria	Betaproteobacteria	Nitrosomonadales	Nitrosomonadaceae	NA
CCGCGGTAATACGGAGGGTGCAAGCATTAATCGGATTTATTGGGCGTAAAGGGCGCGTAGGCGCTTGGGTAAGTCATATGTGAAAGTTCGTGGCTCAACTGCGAAAGTGCATGTGAAACTGCTTAGGTAGAGGGTAGGCGGAGGAAATGGAATTCCACAAGTAGCGGTGAAATGCGTAGATATGTGGAAGAACACCAGAGGCGAAGGCGGTTTCCTAGCCTATACCTGACGCTGAGGCGCGAAAGCAAGGGGAGCAAACAGGATTAGAAACC	0	244	635	0	0	0	0	0	0	0	0	0	0	0	0	0	0	0	0	0	0	0	0	0	0	Bacteria	Chlamydiae	Chlamydiae	Chlamydiales	Parachlamydiaceae	Candidatus_Metachlamydia
CCGCGGTAATACGGAGGGTGCAAGCGTTAATCGGAATCACTGGGCGTAAAGCGCACGTAGGCGGCTAGGTCAGTCAGATGTGAAAGCCCCGGGCTCAACCTGGGAACTGCATTTGATACTGCCTGGCTTGAGTATGGTAGAGGGGGGTGGAATTCCAGGTGTAGCGGTGAAATGCGTAGATATCTGGAGGAACACCAGTGGCGAAGGCGGCCCCCTGGACCAATACTGACGCTGAGGTGCGAAAGCGTGGGGAGCAAACAGGATTAGAAACC	0	0	0	0	0	0	0	362	516	0	0	0	0	0	0	0	0	0	0	0	0	0	0	0	0	Bacteria	Proteobacteria	Gammaproteobacteria	Chromatiales	Chromatiaceae	Halochromatium
CCGCGGTAATACGTAGGTGGCGAGCGTTGTCCGGATTTACTGGGCGTAAAGAGCGCGCAGGCGGCTGGTCAAGTCCGATGTGAAAGCTCCCGGCTTAACTGGGAAATTGCATCGGAAACTGATCGGCTGGAAGGTGGGAGAGGGTAGCGGAATTCCCGGTGTAGTGGTGAAATGCGTAGATATCGGGAGGAACACCAGTGGCGAAAGCGGCTACCTGGCCCATTCTTGACGCTGAGGCGCGAAAGCTAGGGGAGCAAACGGGATTAGAAACC	0	0	0	0	0	0	0	0	0	0	0	0	0	0	0	309	359	0	0	0	0	75	78	52	0	Bacteria	Chloroflexi	Gitt-GS-136	NA	NA	NA
CCGCGGTAAGACGGGGGAGGCAAGCATTGTCCGGAATTATTGGGCGTAAAGAACACGTAGGCGGTTTTTCAAGTCAATTGTGAAAACCTTGGGCTCAACCCGAGGACTGCAGTTGATACTGGATAACTAGAGTACAGTAGAGGAAAGTGGAATTCCTGGTGTAGCGGTGAAATGCGCAGATATCAGGAAGAACACCAGTGGCGAAAGCGGCTTTCTGGACTGTTACTGACGCTGAGGTGTGAAAGCTAGGGGAGCGAACAGGATTAGAAACC	0	0	0	0	0	0	0	0	0	0	0	0	0	0	0	0	0	0	0	0	0	0	0	562	310	Bacteria	Actinobacteria	OPB41	NA	NA	NA
CCGCGGTAATACCCGCAGCTCAAGTGGTGGCCACTATTATTGAGCCTAAAGCGTCCGTAGCCGGTCTTGTAAATCTCTGGGTAAATCCTGCCGCTTAACGGTGGGAATGCTGGAGAGACTGCAAGACTGGGGATCGGGTGAAGTGAGAGGTACTCCTGGGGTAGGGGTAAAATCCTGTAATCCTGGGGGGACGACCGGTGGCGAAAGCGTCTCACTAGAACGACTCCGACGGTGAGGGACGAAGGCTAGGGGAGCAAACCGGATTAGAAACC	0	80	37	0	0	0	0	0	0	712	41	0	0	0	0	0	0	0	0	0	0	0	0	0	0	Archaea	Euryarchaeota	Thermoplasmata	Thermoplasmatales	BSLdp215	NA
CCGCGGTAAGACGGAGGATGCAAGCGTTATCCGGAATGATTGGGCGTAAAGCGTCTGTAGGTGGTTTAGTAAGTCTCCTGTTAAAGATCAGGGCTTAACCCTGAGTCGGCAGTAGAAACTACTGAGCTTGAGTACGGTAGGGGCAGAGGGAATTCCCGGTGTAGCGGTGAAATGCGTAGAGATCGGGAAGAACACCAATGGCGAAAGCACTCTGCTGGGCCGAAACTGACACTGAGAGACGAAAGCTAGGGGAGCGAATGGGATTAGAAACC	0	0	0	0	0	0	0	0	0	0	0	295	429	79	64	0	0	0	0	0	0	0	0	0	0	Bacteria	Cyanobacteria	Chloroplast	NA	NA	NA
CCGCGGTAATACGTATGGGGCAAGCGTTATCCGGATTCATTGGGCGTAAAGAGCGCGTAGGTGGCTTGTTAAGCGAGATGTGAAAACCGGGGGCTCAACCCGCGGCCTGCATCTCGAACTGGCAGGCTTGAGTCTGGTAGAGGAGTGTGGAATTCCTAGTGTAGCGGTGAAATGCGCAGATATTAGGAGGAACACCAGTGGCGAAGGCGGCACTCTGGGCCAGCACTGACACTGAGGCGCGAAAGCTAGGGGAGCAAACAGGATTAGAAACC	0	0	0	0	0	0	0	0	0	0	0	0	0	0	0	338	513	11	0	0	0	0	0	0	0	Bacteria	Actinobacteria	Coriobacteriia	Coriobacteriales	Coriobacteriaceae	NA
CCGCGGTAATACGTAGGGGGCAAGCGTTGTCCGGATTTATTGGGCGTAAAGAGCGTGTAGGCGGTTAGGTAGGTCCGTTGTGAAAACTCGAGGCTCAACCTCGAGACGCCGATGGAAACCATCTGACTAGAGTCCGGAAGAGGAGAGTGGAATTCCTGGTGTAGCGGTGAAATGCGCAGATATCAGGAAGAACACCCGTGGCTAAGGCGGCTCTCTAGTACGTGACTGACGCTGAGACGCGAAAGCGTGGGGAGCGAACAGGATTAGAAACC	0	0	0	683	92	0	0	0	0	0	0	0	0	0	0	0	57	0	0	0	0	0	0	24	0	Bacteria	Actinobacteria	Thermoleophilia	Gaiellales	NA	NA
CCGCGGTAAGACGTAGGGGGCGAGCGTTATTCGGAATTATTGGGCGTAAAGCGCTCGTAGGCGGGACAGGAAGTCCGTGAAGAAAGACCTGGGCTCAACTCAGGGAACGGCACGGATACTCTTGTTCTTGAGGCATTCAGAGGGTGATGGAATTCCCGGTGTAGCGGTGAAATGCGTAGATATCGGGAGGAACACCAGTGGCGAAGGCGATCACCTGGGGATGTTCTGACGCTGAGGAGCGAAAGCTAGGGGAGCAAACGGGATTAGAAACC	0	0	0	0	0	0	0	0	0	0	0	156	357	0	339	0	0	0	0	0	0	0	0	0	0	Bacteria	WD272	NA	NA	NA	NA
CCGCGGTAATACGTAGGGGGCAAGCGTTGTCCGGAGTTACTGGGCGTAAAGCGCTCGCAGGCGGTGATGTACGTAGAGGGTTCCAGCCATCGGCTTAACCGATGGAGTGCTCGCTAAACGGCATGACTTGAGGGCTAGAGAGGGACATGGAACTCCGGGTGGAGTGGTGAAATGCGTAGAGATCCGGAAGAACACCAAAGGCGAAGGCAGTGTCCTGGCTAGTACCTGACGCTAAGGAGCGAGAGCTAGGGGAGCGAACAGGATTAGAAACC	0	0	0	343	507	0	0	0	0	0	0	0	0	0	0	0	0	0	0	0	0	0	0	0	0	Bacteria	Chloroflexi	Ktedonobacteria	Ktedonobacterales	Thermosporotrichaceae	NA
CCGCGGTAATACGTAGGTGGCAAGCGTTGTCCGGATTTACTGGGCGTAAAGGGAGCGTAGGCGGACTTTTAAGTGGGATGTGAAATACTCGGGCTCAACCTGAGTGCTGCATTCCAAACTGGAAGTCTAGAGTGCAGGAGGGGAAAGTGGAATTCCTAGTGTAGCGGTGAAATGCGTAGATATTAGGAAGAACACCGGTGGCGAAGGCGACTTTCTGGACTGTAACTGACGCTGAGGCTCGAAAGCGTGGGGAGCGAACAGGATTAGAAACC	0	0	0	0	0	0	0	0	0	0	0	0	0	0	0	276	496	0	0	0	0	42	28	0	0	Bacteria	Firmicutes	Clostridia	Clostridiales	Clostridiaceae_1	Clostridium_sensu_stricto_1
CCGCGGTAACACGTAGGGGGCGAGCGTTGTCCGGATTTATTGGGCGTAAAGAGCTCGTAGGCGGTTTGGCAAGTCGGGTGTGAAATTTCGAGGCTCAACCTCGAAACGCCACTCGATACTGCCATGACTGGAGTCCGGTAGAGGAGTGCGGAATTCCTGGTGTAGCGGTGAAATGCGCAGATATCAGGAGGAACACCAACGGCGAAGGCAGCACTCTGGGCCGGTACTGACGCTGAGGAGCGAAAGCGTGGGGAGCAAACAGGATTAGAAACC	0	0	0	0	0	0	0	42	0	0	0	0	0	0	0	0	0	0	0	0	0	339	460	0	0	Bacteria	Actinobacteria	Acidimicrobiia	Acidimicrobiales	NA	NA
CCGCGGTAATACCGGCAGTTCGAGTGATGGCCGCTCTTATTGGGCCTAAAGCGTTCGTAGCCGGCCACGCAAGTTCGTCGGGAAATCTGCCCGCTTAACGGGCAGGCGTCCGGCGAAAACTGCGTGGCTTGGGACCGGGAGACTCGAGGAGTACGTTCGGGGTAGGAGTGAAATCCCATAATCCCGAACGGACTACCGATGGCGAAAGCACCTCGAGAGCACGGATCCGACGGTGAGGAACGAAAGCTGGGGTCTCGAACCGGATTAGAAACC	838	0	0	0	0	0	0	0	0	0	0	0	0	0	0	0	0	0	0	0	0	0	0	0	0	Archaea	Euryarchaeota	Halobacteria	Halobacteriales	Halobacteriaceae	Halovenus
CCGCGGTAATACGAGGGGTGCAAGCGTTATTCGGAATTATTGGGCGTAAAGGGTGCGTAGACGGCATATTAAGTCAACTGTTAAAACCTCCGGCCTAACTGGAGATCAGCAGTAGATACTGGTAAGCTAGAGGATGGAAGAGAGAAGTGGAATTCTTGGAGTAGCGGTGGAATGCGTAGATCTCAAGAGGAACACCAATGGCGAAGGCAGCTTCTTAGTCCATTTCTGACGTTGAGGCACGAAAGCGTGGGGAGCAAACAGGATTAGAAACC	0	0	0	0	0	0	0	0	0	0	836	0	0	0	0	0	0	0	0	0	0	0	0	0	0	Bacteria	TM6	NA	NA	NA	NA
CCGCGGTAATACGTAGGGGGCAAGCGTTGTCCGGAATCATTGGGCGTAAAGAGCGTGTAGGCGGTCCGGTAAGTCCGCTGTGAAAGTCCAGGGCTCAACCCTGGAATGCCGGTGGATACTGTCGGGCTAGAGTCCGGAAGAGGCGAGTGGAATTCCTGGTGTAGCGGTGAAATGCGCAGATATCAGGAGGAACACCGATGGCGAAGGCAGCTCGCTGGGACGGTACTGACGCTGAGACGCGAAAGCGTGGGGAGCAAACAGGATTAGAAACC	0	0	0	0	0	0	0	0	0	0	0	0	0	0	0	0	0	0	0	0	0	330	339	89	69	Bacteria	Actinobacteria	Thermoleophilia	Solirubrobacterales	NA	NA
CCGCGGTAATACGTAGGGCGCAAGCGTTGTCCGGAATTATTGGGCGTAAAGAGCTCGTAGGCGGCCTGTTGCGTCCGCTGTGAAATCCCGGGGCTTAACCCCGGGCCTGCAGTGGATACGGGCAGGCTAGAGGCAGGCAGGGGAGAACGGAATTCCCGGTGTAGCGGTGAAATGCGCAGATATCGGGAGGAACACCGGTGGCGAAGGCGGTTCTCTGGGCCTGTTCTGACGCTGAGGAGCGAAAGCGTGGGGAGCAAACAGGATTAGAAACC	0	142	68	0	0	411	200	0	0	0	0	0	0	0	0	0	0	0	0	0	0	0	0	0	0	Bacteria	Actinobacteria	Actinobacteria	Frankiales	Acidothermaceae	Acidothermus
CCGCGGTAATACGTAGGGGGCGAGCGTTGTCCGGAATTATTGGGCGTAAAGAGCACGTAGGCGGCCTGTCAAGTCGGATGTGAAAACCCGCGGCTCAACTGCGGGACTGCATTTGAAACTGGCAGGCTAGAGTCCAGTAGAGGAAAGTGGAATTCCCAGTGTAGCGGTGAAATGCGCAGATATTGGGAAGAACACCGGTGGCGAAGGCGGCTTTCTGGGCTGTGACTGACGCTGAGGTGCGAAAGCTAGGGGAGCAAACAGGATTAGAAACC	0	0	0	0	0	0	0	0	0	0	0	0	0	0	0	0	0	302	89	0	0	0	0	278	152	Bacteria	Actinobacteria	OPB41	NA	NA	NA
CCGCGGTAATACGGGGGGGGCAAGCGTTGTTCGGAATTACTGGGCGTAAAGGGCTCGTAGGCGGCCAACTAAGTCCGACGTGAAATCCCAAGGCTTAACCTTGGAACTGCGTCGGATACTGGATGGCTTGAATTCGGGAGAGGGATGCAGAATTCCAGGTGTAGCGGTGAAATGCGTAGATATCTGGAGGAATACCGGTGGCGAAGGCGGCATCCTGGACCGACATTGACGCTGAGGAGCGAAAGCTAGGGGAGCAAACGGGATTAGAAACC	0	0	0	0	0	0	0	0	9	0	0	0	0	0	0	361	407	0	0	0	0	29	0	0	12	Bacteria	Acidobacteria	Acidobacteria	Subgroup_6	NA	NA
CCGCGGTAATACGTAGGTGGCAAGCGTTATCCGGATTTACTGGGTGTAAAGGGCGTGTAGGCGGCTCCGCAAGTCAGATGTGAAATTCCCAGGCTTAACCTGGGCGCTGCATCTGAAACTGCGGAACTTGAGTACTGGAGAGGATAGTGGAATTCCTAGTGTAGCGGTAAAATGCGTAGATATTAGGAGGAACACCAGTGGCGAAGGCGGCTATCTGGACAGTAACTGACGCTGAGGCGCGAAAGCGTGGGGAGCAAACAGGATTAGAAACC	0	0	0	0	0	0	0	0	0	0	0	0	0	0	0	327	455	0	0	0	0	0	32	0	0	Bacteria	Firmicutes	Clostridia	Clostridiales	Ruminococcaceae	Saccharofermentans
CCGCGGTAATACGTAGGGGGCAAGCGTTGTCCGGAATTATTGGGCGTAAAGCGCGCGCAGGCGGTCATTTAAGTCTGGTGTTTAAACCCGAGGCTCAACTTCGGGTCGCATCGGAAACTGGGTGACTTGAGTACAGAAGAGGAGAGTGGAATTCCACGTGTAGCGGTGAAATGCGTAGATATGTGGAGGAACACCAGTGGCGAAGGCGACTCTCTGGGCTGTAACTGACGCTGAGGCGCGAAAGCGTGGGGAGCAAACAGGATTAGAAACC	0	0	0	0	0	0	0	0	0	0	0	0	0	0	0	326	487	0	0	0	0	0	0	0	0	Bacteria	Firmicutes	Bacilli	Bacillales	Paenibacillaceae	Paenibacillus
CCGCGGTAATACGTAGGGGGCAAGCGTTGTCCGGAATTATTGGGCGTAAAGAGCACGTAGGCGGTTTTTCAAGTCAGGTGTGAAAACCCGGGGCTCAACTCCGGGCATGCAGCTGAAACTGGAAGGCTTGAGGACAGGAGAGGAGAGTGGAATTCCTAGTGTAGCGGTGAAATGCGTAGATATTAGGAGGAACACCAGTGGCGAAGGCGACTCTCTGGCCTGTAACTGACGCTGAGGTGCGAAAGCTAGGGGAGCAAACGGGATTAGAAACC	0	0	0	0	0	0	0	0	0	0	0	0	0	0	0	0	0	70	0	0	0	0	0	431	312	Bacteria	Firmicutes	Clostridia	Clostridiales	Peptococcaceae	NA
CCGCGGTAATACGGAGGATCCGAGCGTTATCCGGATTTATTGGGTTTAAAGGGTGCGTAGGCGGACCAATTAGTCAGTGGTGAAAGTTTGCAGCTCAACTGTAAAATTGCCATTGAAACTGTTGGTCTTGAGTGTAAATGAGGTAGGCGGAATGTGTTGTGTAGCGGTGAAATGCTTAGATATAACACAGAACACCAATTGCGAAGGCAGCTTACTGGGATACAACTGACGCTGAGGCACGAAAGCGTGGGGATCAAACAGGATTAGAAACC	0	0	0	38	0	0	0	0	0	0	0	0	0	0	0	300	474	0	0	0	0	0	0	0	0	Bacteria	Bacteroidetes	Bacteroidia	Bacteroidales	Porphyromonadaceae	Paludibacter
CCGCGGTAATACGTAGGGTGCGAGCGTTAATCGGAATTACTGGGCGTAAAGCGTGCGCAGGCGGTTGGGAAAGATAGATGTGAAAGCCCTGGGCTCAACCTAGGAATTGCATTTGTGACTATCCGACTAGAGTACGGTAGAGGGGAGTGGAATTCCGCGTGTAGCAGTGAAATGCGTAGATATGCGGAGGAACACCGATGGCGAAGGCAGCTCCCTGGACCTGTACTGACGCTCATGCACGAAAGCGTGGGGAGCAAACAGGATTAGAAACC	0	0	0	106	0	269	436	0	0	0	0	0	0	0	0	0	0	0	0	0	0	0	0	0	0	Bacteria	Proteobacteria	Betaproteobacteria	Burkholderiales	Burkholderiales_Incertae_Sedis	Thiomonas
CCGCGGTAATACATAGGGTGCAAGCGTTGTCCGGAATTATTGGGCGTAAAGAGCTCGTAGGTCGTTAGTTACGTCGGGTGTGAAAATCTGGGGCTCAACCCCAGACCTGCACTCGATACGGGCTAGCTAGAGTTTGGTAGGGGAGACTGGAATTCCTGGTGTAGCGGTGGAATGCGCAGATATCAGGAGGAACACCAATGGCGAAGGCAGGTCTCTGGGCCAATACTGACACTGAGGAGCGAAAGCGCGGGGAGCGAACAGGATTAGAAACC	0	0	0	0	24	0	0	0	0	0	0	332	451	0	0	0	0	0	0	0	0	0	0	0	0	Bacteria	Actinobacteria	Actinobacteria	Frankiales	Sporichthyaceae	hgcI_clade
CCGCGGTAATACGTAGACCTCAAGCGTTATCCGGATTTATTGGGCGTAAAGCGCACGTAGGAGGTTTTGCGCGTCTTTTGTTAAAGCCCACCGCCCAACGGTGGAAGTGCAGGAGATACGGCAGAACTAGAGGGGGTTAGAGGTGCATGGAACTCACGGTGTAGGGGTGAAATCCGTTGATATCGTGGGGAACACCAAAGGCGAAGGCAGTGCACTGGGACCTTCCTGACTCTGAGTTGCGAAAGCGTGGGGAGCAAAAAGGATTAGAAACC	0	335	471	0	0	0	0	0	0	0	0	0	0	0	0	0	0	0	0	0	0	0	0	0	0	Bacteria	Parcubacteria	NA	NA	NA	NA
CCGCGGTAATACGAAGGGGGCTAGCGTTGCTCGGAATGACTGGGCGTAAAGGGCGCGTAGGCGGATGGCACAGTCAGATGTGAAATTCCCGGGCTTAACCTGGGGGCTGCATTTGATACGTGTGATCTAGAGTGAGGAAGAGGGTCGTGGAATTCCCAGTGTAGAGGTGAAATTCGTAGATATTGGGAAGAACACCGGTGGCGAAGGCGGCGACCTGGTCCTTGACTGACGCTGAGGCGCGAAAGCGTGGGGAGCAAACAGGATTAGAAACC	0	0	0	0	0	191	615	0	0	0	0	0	0	0	0	0	0	0	0	0	0	0	0	0	0	Bacteria	Proteobacteria	Alphaproteobacteria	Rhodospirillales	Acetobacteraceae	NA
CCGCGGTAATACGGAGGATGCAAGCGTTATCCGGATTCATTGGGTTTAAAGGGTGCGCAGGTGGGAATGTAAGTCAGTGGTGAAATACTGCCGCTTAACGGTAGAGCTGCCATTGATACTGCGTTTCTTGAGTATGGTTGAGGTAGGTGGAATGTGTTGTGTAGCGGTGAAATGCATAGATATGACACAGAACGCCGATTGCGAAGGCAACTTACTAAGCCATTACTGACGCTGAGGCACGAAAGCGTGGGTAGCGAACAGGATTAGAAACC	0	0	0	0	0	0	0	98	239	0	0	0	0	0	0	0	0	0	0	151	317	0	0	0	0	Bacteria	Bacteroidetes	Bacteroidia	Bacteroidia_Incertae_Sedis	Draconibacteriaceae	NA
CCGCGGTAATACGTAGGGTGCAAGCGTTAATCGGAATTACTGGGCGTAAAGCGTGCGCAGGCGGTTTGGTAAGACAGATGTGAAATCCCCGGGCTCAACCTGGGAACTGCATTTGTGACTGCCAGACTAGAGTCTGTCAGAGGGGGGTGGAATTCCACGTGTAGCAGTGAAATGCGTAGAGATGTGGAGGAACACCGATGGCGAAGGCAGCCCCCTGGGATAAGACTGACGCTCATGCACGAAAGCGTGGGGAGCAAACAGGATTAGAAACC	0	424	378	0	0	0	0	0	0	0	0	0	0	0	0	0	0	0	0	0	0	0	0	0	0	Bacteria	Proteobacteria	Betaproteobacteria	Burkholderiales	Alcaligenaceae	NA
CCGCGGTAAGACGTAGGGAGCAAGCGTTATCCGGAATTACTGGGCGTAAAGAGTGCGTAGGCGGTCTTGTTGGTCTTATATTAAATCTTTTGGCTCAACCAAAAAACTGTATGAGATACCGCAAGACTAGAGGCTAATAGAGGCAGGTGGAATTCCCGGTGGAGTAGTGAAATGCGTTGATATCGGGAGGAACACCAATGGCGAAGGCAGCCTGCTAGGTTAGTTCTAACGCTGAGGCACGAAAGCGTGGGTAGCGAACGGGATTAGAAACC	0	0	0	0	0	0	0	0	0	0	0	0	0	0	0	399	403	0	0	0	0	0	0	0	0	Bacteria	NA	NA	NA	NA	NA
CCGCGGTAATACGAAGGGGGCTAGCGTTGCTCGGAATGACTGGGCGTAAAGGGCGCGTAGGCGGATAACATAGTCAGACGTGAAAGTCCTGGGCTCAACCTGGGAACTGCGTTTGATACGTGTAATCTAGAGTGAGGAAGAGGGTTGTGGAATTTCCAGTGTAGAGGTGAAATTCGTAGATATTGGAAAGAACACCGGTGGCGAAGGCGGCAACCTGGTCCTTGACTGACGCTGAGGCGCGAAAGCGTGGGGAGCAAACAGGATTAGAAACC	0	45	0	60	0	347	348	0	0	0	0	0	0	0	0	0	0	0	0	0	0	0	0	0	0	Bacteria	Proteobacteria	Alphaproteobacteria	Rhodospirillales	Acetobacteraceae	Acidiphilium
CCGCGGTAATACGTAGGTGGCAAGCGTTGTCCGGATTTACTGGGCGTAAAGGGCTTGTAGGCGGTCCGTTAAGTCCGGTGTGAAATCTCCCGGCTCAACTGGGAGGGGTCATCGGATACTGGCGGACTTGAGGTAGGTAGAGGAAAGCAGAATTCCTGGTGTAGCGGTGAAATGCGTAGATATCAGGAGGAATACCAGTGGCGAAGGCGGCTTTCTGGGCCTATCCTGACGCTGAGGAGCGAAAGCGTGGGGAGCAAACCGGATTAGAAACC	0	0	0	0	0	0	0	0	0	0	0	0	0	0	0	362	438	0	0	0	0	0	0	0	0	Bacteria	Chloroflexi	S085	NA	NA	NA
CCGCGGTAATACGTAGGGGGCAAGCGTTGTCCGGATTTATTGGGCGTAAAGAGCGTGTAGGCGGCCAGGTAGGTGGGTTGTGAAAACTGGAGGCTCAACCTTCAGACGTCGACCCAAACCCCCTGGCTAGAGTCCGGAAGAGGAGAGTGGAATTCCTGGTGTAGCGGTGAAATGCGCAGATATCAGGAAGAACACCCGTGGCGAAGGCGGCTCTCTGGGACGGTACTGACGCTGAGACGCGAAAGCGTGGGGAGCGAACAGGATTAGAAACC	0	0	0	15	0	0	0	54	56	0	0	0	0	0	14	127	103	0	0	0	0	222	177	31	0	Bacteria	Actinobacteria	Thermoleophilia	Gaiellales	Gaiellaceae	Gaiella
CCGCGGTAAGACAGAGGTGGCAAGCGTTGTTCGGATTTATTGGGCGTAAAGAGCGCGTAGGCGGTCTTGTAAGTCGGTGGTGAAATCCCGGGGCTTAACCCCGGAACTGCCTTCGATACTGCAAGACTTGAGTGCGGGAGAGGGTAGTAGAATTCCCAGTGTAGAGGTGAAATTCGTAGATATTGGGAAGAATACCAGTGGCGAAGGCAGCTACCTGGACCGCAACTGACGCTGAGGCGCGAAAGCGTGGGGAGCAAACAGGATTAGAAACC	0	206	582	0	0	0	0	0	0	0	0	0	0	0	0	0	0	0	0	0	0	0	0	0	0	Bacteria	Nitrospirae	Nitrospira	Nitrospirales	2029-04-01	NA
CCGCGGTAATACGAAGGGGGCTAGCGTTGCTCGGAATGACTGGGCGTAAAGGGCGCGTAGGCGGCCTACACAGTCAGATGTGAAATTCCTGGGCTCAACCTGGGGACTGCATTTGAGACGTGTAAGCTTGAGTGGAGAAGAGGGTCGTGGAATTACCAGTGTAGAGGTGAAATTCGTAGATATTGGTAAGAACACCGGTGGCGAAGGCGGCGACCTGGTCTTTAACTGACGCTGAGGCGCGAAAGCGTGGGGAGCAAACAGGATTAGAAACC	0	0	0	0	0	325	459	0	0	0	0	0	0	0	0	0	0	0	0	0	0	0	0	0	0	Bacteria	Proteobacteria	Alphaproteobacteria	Rhodospirillales	Acetobacteraceae	NA
CCGCGGTAATACCGGCAGCCCGAGTGATGGCCGATTTTATTGGGCCTAAAGCGTCCGTAGCTGGCCGAGCAAGTCTGTTGGGAAATCCAGTGGCCTAACCACTGGCCGTCCGATGGAAACTGTTCGGCTTGGGACCGGAAGACTCGAGGAGTACGTCAGGGGTAGGAGTGAAATCCCATAATCCCTGACGGACTACCGATGGCGAAAGCACCTCGAGAGGACGGATCCGACAGTGAGGGACAAAAGCTGGGGTCTCGAACCGGATTAGAAACC	780	0	0	0	0	0	0	0	0	0	0	0	0	0	0	0	0	0	0	0	0	0	0	0	0	Archaea	Euryarchaeota	Halobacteria	Halobacteriales	Halobacteriaceae	Halovenus
CCGCGGTAATACGGAGGGTGCAAGCGTTAATCGGAATTACTGGGCGTAAAGCGTGCGTAGGCGGTTTATTAAGTCAGATGTGAAATCCCCGGGCTCAACCTGGGAACTGCACCTGATACTGGTAGGCTAGAATGTGGGAGAGGAGAGTGGAATTTCCGGTGTAGCGGTGAAATGCATAGAGATCGGAAGGAACACCAGTGGCGAAGGCGGCTCTCTGGACCAACATTGACGCTGAGGCACGAAAGCGTGGGTAGCAAACAGGATTAGAAACC	0	0	0	0	0	0	0	0	0	0	0	0	0	0	0	0	0	0	0	460	313	0	0	0	0	Bacteria	Proteobacteria	Gammaproteobacteria	Thiotrichales	Thiotrichaceae	Thiothrix
CCGCGGTAATACCGGCAGTCCAAGTGATGGCCGATATTATTGGGCCTAAAGCGTCCGTAGCTTGCTGTGTAAGTCCATTGGGAAATCGACCAGCTCAACTGGTCGACGTCCGGTGGAAACTACACAGCTTGGGGCCGAGAGACTCAACGGGTACGTCCGGGGTAGGAGTGAAATCCTGTAATCCTGGACGGACCACCAATGGGGAAACCACGTTGAGAGACCGGACCCGACAGTGAGGGACGAAAGCCAGGGTCTCGAACCGGATTAGAAACC	770	0	0	0	0	0	0	0	0	0	0	0	0	0	0	0	0	0	0	0	0	0	0	0	0	Archaea	Euryarchaeota	Halobacteria	Halobacteriales	Halobacteriaceae	Haloarcula
CCGCGGTAATACGTAGGGTGCGAGCGTTAATCGGAATTACTGGGCGTAAAGCGTGCGCAGGCGGTTTGGTAAGACAGATGTGAAATCCCCGGGCTTAACCTGGGAACTGCATTTGTGACTGCCAGACTAGAGTGTAGCAGAGGGGGGTAGAATTCCACGTGTAGCAGTGAAATGCGTAGAGATGTGGAGGAATACCGATGGCGAAGGCAGCCCCCTGGGCTAACACTGACGCTCATGCACGAAAGCGTGGGGAGCAAACAGGATTAGAAACC	0	0	0	478	275	0	16	0	0	0	0	0	0	0	0	0	0	0	0	0	0	0	0	0	0	Bacteria	Proteobacteria	Betaproteobacteria	Nitrosomonadales	Gallionellaceae	NA
CCGCGGTAATACGTAGGGGGCGAGCGTTGTCCGGAGTTACTGGGCGTAAAGCGCACGCAGGCGGTCCTGCGCGTTTCCGGTGCCAGCCGTTCGCTTAACGAAGGGAGTGCCGGGAAGACGGTGGGACTTGAGGGCCTCAGAGGGACATAGAATTCCGGGTGGAGTGGTGAAATGCGTAGATATCCGGAGGAATACCAAAGGCGAAGGCAGTGTCCTGGGAGGTTTGACTGACGCTGAGGTGCGAAAGCCAGGGGAGCGAACGGGATTAGAAACC	0	0	0	0	0	331	428	0	0	0	7	0	0	0	0	0	0	0	0	0	0	0	0	0	0	Bacteria	Chloroflexi	Ktedonobacteria	Ktedonobacterales	Thermosporotrichaceae	NA
CCGCGGTAATACGTAGGGTGCGAGCGTTAATCGGAATTACTGGGCGTAAAGCGTGCGCAGGCGGTTTTTCAAGTCTGATGTGAAATCCCCGGGCTTAACCTGGGAACTGCGTTGGAAACTGAAAGACTAGAGTGCGGCAGAGGGGGGTAGAATTCCACGTGTAGCAGTGAAATGCGTAGATATGTGGAGGAATACCGATGGCGAAGGCAGCCCCCTGGGTCGACACTGACGCTCATGCACGAAAGCGTGGGTAGCAAACAGGATTAGAAACC	0	0	0	292	59	0	0	0	0	0	0	0	0	332	77	0	0	0	0	0	0	0	0	0	0	Bacteria	Proteobacteria	Betaproteobacteria	Hydrogenophilales	Hydrogenophilaceae	Thiobacillus
CCGCGGTAATACGGAAGGGGCTAGCGTTGTTCGGAATCACTGGGCGTAAAGCGCGCGTAGGCGGCCGGTCAAGTGCGGCGTGAAAGTCCTGGGCTCAACCTGGGGACGGCGCTGCGGACTGTTCGGCTGGAGTCCGGAAGAGGGTGGTGGAATTCCGAGTGTAGAGGTGAAATTCGTAGATATTCGGAGGAACACCGGTGGCGAAGGCGGCCACCTGGTCCGGTACTGACGCTGAAGCGCGAAAGCGTGGGGAGCAAACAGGATTAGAAACC	0	0	0	0	0	0	0	0	0	0	0	0	0	0	0	0	0	0	0	0	0	294	311	70	83	Bacteria	Proteobacteria	Alphaproteobacteria	Rhodospirillales	Rhodospirillaceae	Defluviicoccus
CCGCGGTAAAACGTAGGAGGCGAGCGTTATCCGGATTTACTGGGCGTAAAGCGTGTGCAGGTGGTTTGGTAAGTTGGATGTGAAAGCTCCTGGCTCAACTGGGAGAGGTCGTTCAATACTACCAGACTTGAGAGCAGTAGAGGGAGGTGGAATTCCCGGTGTAGTGGTGAAATGCGTAGATATCGGGAGGAACACCAGTGGCGAAAGCGGCCTCCTGGACTGTTTCTGACACTCAGACACGAAAGCTAGGGTAGCAAACGGGATTAGAAACC	0	0	0	0	0	0	0	0	0	0	0	0	0	0	0	327	430	0	0	0	0	0	0	0	0	Bacteria	Chloroflexi	Anaerolineae	Anaerolineales	Anaerolineaceae	NA
CCGCGGTAATACGTATAAGACTAGTGTTATTCATCTTTAGTAGGTTTAAAGGGTACCTAGACGGTATAATTAGTCTTAAAAGGATACGATTATACTAGAGTTATATATGAGGAGGGGAGTATTTGTGGAGTAGAGTTGAAATTCTTTGATACCATAAGGACTGGTAACGGCGAAAGCAACCTTTTATCTAATAACTGACGTTGAGGGACGAAGGCTTGGGTCACGAATAGGATTAGAAACC	0	671	80	0	0	0	0	5	0	0	0	0	0	0	0	0	0	0	0	0	0	0	0	0	0	Bacteria	Proteobacteria	Alphaproteobacteria	Rickettsiales	Mitochondria	NA
CCGCGGTAATACGTAGGGTGCGAGCGTTAATCGGAATTACTGGGCGTAAAGCGTGCGCAGGCGGTTTTGTAAGTCAGATGTGAAAGCCCCGGGCTCAACCTGGGAACTGCGTTTGAAACTACAAGGCTAGAGTATGGCAGAGGGGGGTAGAATTCCACGTGTAGCAGTGAAATGCGTAGAGATGTGGAGGAATACCAATGGCGAAGGCAGCCCCCTGGGTCAATACTGACGCTCATGCACGAAAGCGTGGGGAGCAAACAGGATTAGAAACC	0	0	0	0	0	0	0	0	0	0	0	0	0	0	0	294	424	0	0	0	0	0	0	33	0	Bacteria	Proteobacteria	Betaproteobacteria	Methylophilales	Methylophilaceae	NA
CCGCGGTAATACGTAGGGTGCGAGCGTTAATCGGAATTACTGGGCGTAAAGGGTGCGCAGGCGGCTCTGTAAGTCTGACGTGAAATCCCCGGGCTTAACCTGGGAACTGCGTTGGAAACTGTAGAGCTAGAGTGTAGCAGAGGGGGGTAGAATTCCACGTGTAGCAGTGAAATGCGTAGAGATGTGGAGGAATACCGATGGCGAAGGCAGCCCCCTGGGTTAACACTGACGCTCAGGCACGAAAGCGTGGGTAGCAAACAGGATTAGAAACC	0	191	231	75	35	38	178	0	0	0	0	0	0	0	0	0	0	0	0	0	0	0	0	0	0	Bacteria	Proteobacteria	Betaproteobacteria	Hydrogenophilales	Hydrogenophilaceae	Thiobacillus
CCGCGGTAACACCCGCAGCTCGAGTGGTGGTCACTTTTATTGAGCCTAAAGCGTTCGTAGCCGGTCCTGTAAATCTTCAGATAAATTCTCTCGCTTAACGGGAGATCCTCTGAAGAGACTGTGGGACTAGGGACTGGGTGAGGTTGAATGTACTTCTGGGGTAGGGGTAAAATCCTGTAATCCTGGAAGGACAACCGGTGGCGAAGGCGTTCAACTAGAACAGATCCGACGGTGAGGAACGAGGGCTAGGGGAGCAAACCGGATTAGAAACC	0	0	23	0	0	0	0	0	0	724	0	0	0	0	0	0	0	0	0	0	0	0	0	0	0	Archaea	Euryarchaeota	Thermoplasmata	Thermoplasmatales	Thermoplasmataceae	Thermoplasma
CCGCGGTAAGACGTAGGGTGCAAGCGTTGTCCGGATTTATTGGGCGTAAAGAGCTCGTAGGCGGCTTGGCAAGTCGGATGTGAAACCCCCAAGCTTAACTTGGGGCCGCCATCTGATACTACCATAGCTAGAGTTCGGTAGGGGAACATGGAATTCCTGGAGTAGCGGTGAAATGCGCAGATCTCAGGAGGAACACCAGTGGCGAAGGCGGTGTTCTAGGCCGATACTGACGCTGAGGAGCGAAAGCGTGGGGAGCAAACAGGATTAGAAACC	0	0	0	65	61	301	317	0	0	0	0	0	0	0	0	0	0	0	0	0	0	0	0	0	0	Bacteria	Actinobacteria	Acidimicrobiia	Acidimicrobiales	Acidimicrobiaceae	Ferrithrix
CCGCGGTAATACGTAGGGCGCAAGCGTTGTCCGGAATTATTGGGCGTAAAGAGCTCGTAGGCGGTTTGTCGCGTCTGCTGTGAAAACCTGAGGCTCAACCTCGGGCTTGCAGTGGGTACGGGCAGACTAGAGTGCGGTAGGGGTGACTGGAATTCCTGGTGTAGCGGTGGAATGCGCAGATATCAGGAGGAACACCGATGGCGAAGGCAGGTCACTGGGCCGCAACTGACGCTGAGGAGCGAAAGCATGGGGAGCGAACAGGATTAGAAACC	0	0	0	28	0	0	0	0	0	0	0	0	25	0	0	260	430	0	0	0	0	0	0	0	0	Bacteria	Actinobacteria	Actinobacteria	Micrococcales	Cellulomonadaceae	Cellulomonas
CCGCGGTAATACGTAGGTGGCAAGCGTTGTCCGGAATTATTGGGCGTAAAGCGCGCGCAGGCGGTCCTTTAAGTCTGATGTGAAAGCCCACGGCTCAACCGTGGAGGGTCATTGGAAACTGGGGGACTTGAGTACAGAAGAGAAGAGTGGAATTCCACGTGTAGCGGTGAAATGCGTAGAGATGTGGAGGAACACCAGTGGCGAAGGCGACTCTTTGGTCTGTAACTGACGCTGAGGCGCGAAAGCGTGGGGAGCAAACAGGATTAGAAACC	0	0	0	28	0	11	37	161	261	0	0	0	0	0	0	0	32	37	0	47	0	40	36	24	29	Bacteria	Firmicutes	Bacilli	Bacillales	Planococcaceae	NA
CCGCGGTAATACAGGGGTGGCAAGCGTTGTCCGGATTTACTGGGTGTAAAGGGTGCGCAGGCGGACTTATAAGTCGGGGGTTAAATCCATGTGCTTAACACATGCAAGGCTTCCGATACTGTAGGTCTAGAGTCTCGAAGAGGAAGATGGAATTTCCGGTGTAACGGTGGAATGTGTAGATATCGGAAAGAACACCAGTGGCGAAGGCAGTCTTCTGGTCGAGTACTGACGCTCAGGCACGAAAGCGTGGGGAGCAAACAGGATTAGAAACC	0	0	0	0	0	0	0	182	458	0	0	0	0	0	0	0	0	0	0	0	102	0	0	0	0	Bacteria	Chlorobi	Chlorobia	Chlorobiales	Chlorobiaceae	Chlorobium
CCGCGGTAATACGTAGGATCCAAGCGTTGTCCGGAATTACTGGGTGTAAAGGGTGCGCAGGCGGACTTGTGCGTCAGAGGTTAAATACTTCGGCTCAACCGAGGAAATGCCTTTGATACGGCAAGTCTTGAGTACGAGAGAGGATGGTAGAATTCCTGGTGTAGCGGTGAAATGCGTAGATATCAGGAGGAATACCAGTGGCGAAGGCGGCCATCTGGCTCGTAACTGACGCTCAGGCACGAAAGCGTGGGGATCAAACAGGATTAGAAACC	0	31	709	0	0	0	0	0	0	0	0	0	0	0	0	0	0	0	0	0	0	0	0	0	0	Bacteria	Chlorobi	Chlorobia	Chlorobiales	OPB56	NA
CCGCGGTAAGACAGAGGGTGCGAACGTTGTTCGGAATTACTGGGCGTAAAGCGCGTGTAGGCGGTCATGCAAGTCGGGCGTGAAAGCCCTGGGCTCAACCGAGGAAGTGCGCTCGAAACTGCATGACTGGAGTTCCGGAGAGGATGGTGGAATTCTCGGTGTAGAGGTGAAATTCGTAGATATCGAGAGGAACACCAGTGGCGAAGGCGGCCATCTGGACGGAAACTGACGCTGAGACGCGAAAGCGTGGGTAGCAAACAGGATTAGAAACC	0	42	695	0	0	0	0	0	0	0	0	0	0	0	0	0	0	0	0	0	0	0	0	0	0	Bacteria	Proteobacteria	Deltaproteobacteria	Myxococcales	Phaselicystidaceae	Phaselicystis
CCGCGGTAATACATAGGGTGCAAGCGTTATTCGGATTTATTGGGCGTAAAGAGCTCGTAGGCGGTTCAACAAGTCGGGTGTTAAACCCCCAGGCTTAACCTGGGGCCGCCACCCGAAACTGTTGTGACTAGAGTTTGGTAGGGGATCACGGAATTCCTGGTGTAGCGGTGGAATGCGCAGATATCAGGAGGAACACCAGTAGCGAAGGCGGTGATCTGGGCCAATACTGACGCTGAGGAGCGAAAGCGTGGGGAGCGAACAGGATTAGAAACC	0	0	0	0	0	259	449	0	0	0	27	0	0	0	0	0	0	0	0	0	0	0	0	0	0	Bacteria	Actinobacteria	Acidimicrobiia	Acidimicrobiales	NA	NA
CCGCGGTAAGACGTAGGGGGCGAGCGTTGTCCGGATTTATTGGGCGTAAAGCGCGCGTAGGCGGCTGCGCAAGTCGGTTGTGAAACCCCGGGGCTCAACCCCGGAACTGCATCCGATACTGCGTGGCTAGAGGTAGGTAGGGGAGATCGGAATTCCTGGTGTAGCGGTGAAATGCGCAGATATCAGGAGGAACACCGGTGGCGAAGGCGGATCTCTGGGCCTTACCTGACGCTCAGGCGCGAAAGCTAGGGGAGCGAACAGGATTAGAAACC	0	0	0	0	0	0	0	0	0	0	0	0	0	0	0	323	412	0	0	0	0	0	0	0	0	Bacteria	Actinobacteria	MB-A2-108	NA	NA	NA
CCGCGGTAATACGTAGGGGGCGAGCGTTGTCCGGAATCACTGGGTGTAAAGGGTCTGCAAGCGGATCGACAAGTCAGAGGTGAAATCCTGCAGCTTAACTGTAGAACTGCCTTTGAAACTGTCGATCTTGAGTCCGGGAGAGGATGGCGGAATTCCTGGTGTAGCGGTGAAATGCGTAGATATCAGGAAGAACACCGGTGGTGAAGACGGCCATCTGGACCGGTACTGACGCCCGGAGACGAAAGCGTGGGTAGCAAACAGGATTAGAAACC	0	188	544	0	0	0	0	0	0	0	0	0	0	0	0	0	0	0	0	0	0	0	0	0	0	Bacteria	Chlorobi	Ignavibacteria	Ignavibacteriales	BSV26	NA
CCGCGGTAATACAGAGGGTGCGAGCGTTAATCGGAATTACTGGGCGTAAAGGGCGCGTAGGCGGTCTTGTAAGTTGGATGTGAAATCCCTGGGCTTAACCTGGGAACTGCATTCAAAACTGCTTGACTAGAGTTTGGTAGAGGGTAGTGGAATTCCCGGTGTAGCGGTGAAATGCGTAGATATCGGGAGGAACATCAGTGGCGAAGGCGGCTACCTGGACCAGAACTGACGCTGAGGCGCGAAAGCGTGGGGAGCAAACAGGATTAGAAACC	0	0	0	544	186	0	0	0	0	0	0	0	0	0	0	0	0	0	0	0	0	0	0	0	0	Bacteria	Proteobacteria	Gammaproteobacteria	Chromatiales	Chromatiaceae	Nitrosococcus
CCGCGGTAATACGTAGGCAGCAAGCGTTGTTCGGAGTTACTGGGCGTAAAGGGTGTGTAGGCGGTTCTTTAAGTTTGGTGTGAAATCTCCCGGCTTAACCGGGAGGGTGCGCCGAATACTGAGGGACTAGAGTACGGGAGAGGAAAGTGGAATTCCTGGTGTAGCGGTGAAATGCGTAGATATCAGGAGGAACACCGGTGGTGTAGACGGCTTTCTGGACCGTAACTGACGCTGAGACACGAAAGCGTGGGTAGCAAACAGGATTAGAAACC	0	0	0	0	0	0	0	0	0	0	0	0	0	0	0	223	308	0	0	0	0	103	91	0	0	Bacteria	Acidobacteria	Acidobacteria	Subgroup_3	Unknown_Family	Candidatus_Solibacter
CCGCGGTAACACGTAAGGGGCGAGCGTTGTTCGGAATTATTGGGCGTAAAGGGCACGCAGGCGGCCTGACAAGTCTGATGTGAAAGACCTGGGCTTAACTCAGGGGACGCGTTGGAAACTGTCAAGCTAGAGTATTAGAGGGGGAGTTGGAATTCCTAGTGTAGGGGTGAAATCTGTTGATATTAGGAAGAACACCGGTGGCGAAGGCGAACTCCTGGCTGAATACTGACGCTGAGGTGCGAAAGCATAGGGAGCAAACAGGATTAGAAACC	0	58	666	0	0	0	0	0	0	0	0	0	0	0	0	0	0	0	0	0	0	0	0	0	0	Bacteria	Spirochaetae	Spirochaetes	Spirochaetales	Spirochaetaceae	Spirochaeta_2
CCGCGGTAATACGGAGGGTGCAAGCGTTGTTCGGAATTACTGGGCGTAAAGCGCGCGTAGGCGGCTTGTTAAGTCAGATGTGAAAGCCCACGGCTCAACCGTGGACGTGCATTTGAAACTGGCAGGCTTGAGTATTGGAGGGGGTGGTGGAATTCCCGGTGTAGAGGTGAAATTCGTAGATATCGGGAGGAATACCGGTGGCGAAGGCGACCACCTGGCCAAATACTGACGCTGAGGTGCGAAAGCGTGGGGAGCAAACAGGATTAGAAACC	0	0	0	0	0	0	0	0	0	0	0	0	0	0	0	0	0	46	0	0	0	0	0	398	279	Bacteria	Proteobacteria	Deltaproteobacteria	Desulfobacterales	Desulfobulbaceae	Desulfocapsa
CCGCGGTAATACGAAGGTGTCAAACGTTGTCCGGAATTATTGGGCGTAAAGGGCGCGTAGGCGGCCAGGTAAGTCAGATGTGAAAGCTCTGGGCTCAACCCAGGAATTGCATTTGAAACTGCCAGGCTAGAGTTCGGTAGAGGAGGGCGGAATTCCAGGTGTAGCGGTGAAATGCGTAGATATCTGGAGGAACACCCGTGGCGAAGGCGGCTCTCTGGTCCGATACTGACGCTGAGGCGCGAAAGGTAGGGGAGCAAACAGGATTAGAAACC	0	79	229	134	273	0	0	0	0	0	0	0	0	0	0	0	0	0	0	7	0	0	0	0	0	Bacteria	Proteobacteria	NA	NA	NA	NA
CCGCGGTAATACGTAGGGTGCAAGCGTTAATCGGAATTACTGGGCGTAAAGCGTGCGCAGGCGGTTATATAAGACAGTTGTGAAATCCCCGGGCTCAACCTGGGAACTGCATCTGTGACTGTATAGCTAGAGTACGGTAGAGGGGGATGGAATTCCGCGTGTAGCAGTGAAATGCGTAGATATGCGGAGGAACACCGATGGCGAAGGCAATCCCCTGGACCTGTACTGACGCTCATGCACGAAAGCGTGGGGAGCAAACAGGATTAGAAACC	0	0	0	0	0	0	0	0	0	0	0	89	206	377	47	0	0	0	0	0	0	0	0	0	0	Bacteria	Proteobacteria	Betaproteobacteria	Burkholderiales	Comamonadaceae	NA
CCGCGGTAATACGTAGGGTGCGAGCGTTAATCGGAATTACTGGGCGTAAAGCGTGCGTAGGCGGTTCTGCAAGTCAGATGTGAAATCCCCGGGCTTAACCTGGGAACTGCGTTTGAAACTACGGAGCTAGAGTACGGCAGAGGGGGGTGGAATTCCACGTGTAGCAGTGAAATGCGTAGATATGTGGAGGAACACCGATGGCGAAGGCAACCCCCTGGGCCGATACTGACGCTGAGGCACGAAAGCGTGGGGAGCAAACAGGATTAGAAACC	0	75	317	286	38	0	0	0	0	0	0	0	0	0	0	0	0	0	0	0	0	0	0	0	0	Bacteria	Proteobacteria	Betaproteobacteria	Nitrosomonadales	Nitrosomonadaceae	NA
CCGCGGTAATACAGAGGTCCCAAGCGTTGTTCGGATTCACTGGGCGTAAAGGGTGCGTAGGCGGTTAAGTAAGTCTGACGTGAAATCTCCGAGCCTAACTCGGAAACTGCGTTGGAAACTATTTGACTAGAGGAGTGGAGGGGAGACTGGAATACTTGGTGTAGCAGTGAAATGCGTAGATATCAAGTGGAACACCAGTGGCGAAGGCGAGTCTCTGGACATTTCCTGACGCTGAGGCACGAAAGCCAGGGGAGCAAACGGGATTAGAAACC	0	356	358	0	0	0	0	0	0	0	0	0	0	0	0	0	0	0	0	0	0	0	0	0	0	Bacteria	Verrucomicrobia	OPB35_soil_group	NA	NA	NA
CCGCGGTAATACGTAGGTCGCAAGCGTTGTCCGGATTTACTGGGCGTAAAGAGCGCGCAGGCGGCTGGTCAAGTCCGATGTGAAATCTCCCGGCTCAACTGGGAAACTGCATCGGAAACTGATCGGCTTGAAGATGGGAGAGGGTAGTGGAATTCCCGGTGTAGTGGTGAAATGCGTAGATATCGGGAGGAACACCAGTGGCGAAGGCGACTACCTGGCCCATTCTTGACGCTGAGGCGCGAAAGCTAGGGGAGCGAACGGGATTAGAAACC	0	0	0	0	0	0	0	0	0	0	0	0	0	0	0	0	0	0	0	0	0	333	378	0	0	Bacteria	Chloroflexi	Gitt-GS-136	NA	NA	NA
CCGCGGTAATACGTAGGGGGCAAGCGTTGTCCGGATTTATTGGGCGTAAAGAGCGTGTAGGCGGCTAGATAGGTCCGTTGTGAAAACTCGAGGCTCAACCTCGAGACGTCGATGGAAACCATCTGGCTAGAGTCCGGAAGAGGAGAGTGGAATTCCTGGTGTAGCGGTGAAATGCGCAGATATCAGGAAGAACACCCGTGGCGAAGGCGGCTCTCTGGTACGTGACTGACGCTGAGACGCGAAAGCGTGGGGAGCAAACAGGATTAGAAACC	0	0	0	57	0	0	0	0	0	0	0	0	0	0	0	258	216	0	0	0	0	0	0	121	57	Bacteria	Actinobacteria	Thermoleophilia	Gaiellales	Gaiellaceae	Gaiella
CCGCGGTAATACGGAGGATCCAAGCGTTATCCGGAATCATTGGGTTTAAAGGGTCCGTAGGCGGCTTTATAAGTCAGTGGTGAAATCTCCCCGCTCAACGGGGAAACGGCCATTGATACTGTAAGGCTTGAATTATTAGGAAGTAACTAGAATATGTAGTGTAGCGGTGAAATGCTTAGAGATTACATGGAATACCAATTGCGAAGGCAGGTTACTACTAATGGATTGACGCTGATGGACGAAAGCGTGGGTAGCGAACAGGATTAGAAACC	0	0	0	0	0	0	0	0	0	0	0	0	0	0	0	0	87	0	0	157	465	0	0	0	0	Bacteria	Bacteroidetes	Flavobacteriia	Flavobacteriales	Flavobacteriaceae	Flavobacterium
CCGCGGTAATACGGGGGGTGCGAGCGTTGTCCGGAATCACTGGGCGTAAAGGGCGCGTAGGTGGCATGATAAGGGTGTGGTGAAAGCCCGGGGCTCAACCCCGGGTCGGCCATGCCGACTGTCACGCTGGAGTACTGTAGGGGCAGGCGGAATTCCGGGTGTAGCGGTGGAATGCGTAGAGATCCGGAGGAAGACCGGTGGCGAAGGCGGCCTGCTGGGCAGTTACTGACACTGAGGCGCGACAGCGTGGGGAGCAAACAGGATTAGAAACC	0	0	0	0	0	0	0	0	0	0	0	0	0	51	0	294	357	0	0	0	0	0	0	0	0	Bacteria	Gemmatimonadetes	Gemmatimonadetes	Gemmatimonadales	Gemmatimonadaceae	NA
CCGCGGTAATACGTAGGCAGCAAGCGTTGTTCGGAGTTACTGGGCGTAAAGAGTGCGTAGGCGGTCTTCCAAGTTTGGTGTGAAATCTCCCGGCTTAACCGGGAGGGTGCGCCGAAAACTGGAAGGCTAGAGTATGGGAGAGGTAAGCGGAATTCCCGGTGTAGCGGTGAAATGCGTAGATATCGGGAGGAACACCTGTGGTGTAGACGGCTTACTGGACCATCACTGACGCTGAGGCACGAAAGCGTGGGTAGCAAACAGGATTAGAAACC	0	0	0	145	54	312	190	0	0	0	0	0	0	0	0	0	0	0	0	0	0	0	0	0	0	Bacteria	Acidobacteria	Acidobacteria	Subgroup_3	Unknown_Family	Bryobacter
CCGCGGTAATACGGAGGGGGCTAGCGTTGTTCGGAATTACTGGGCGTAAAGCGCACGTAGGCGGCTTTGTAAGTTAGAGGTGAAAGCCCGGAGCTCAACTCCGGAATTGCCTTTAAGACTGCATCGCTAGAACGTCGGAGAGGTGAGTGGAATTCCGAGTGTAGAGGTGAAATTCGTAGATATTCGGAAGAACACCAGTGGCGAAGGCGACTCACTGGACGACTGTTGACGCTGAGGTGCGAAAGCGTGGGGAGCAAACAGGATTAGAAACC	0	0	0	76	0	0	0	0	0	0	0	139	292	41	150	0	0	0	0	0	0	0	0	0	0	Bacteria	Proteobacteria	Alphaproteobacteria	Sphingomonadales	Sphingomonadaceae	Sphingomonas
CCGCGGTAATACGAGGGGGGCGAGCGTTGTTCGGAATTATTGGGCGTAAAGGGTGCGTAGGCGGTTTGGTAAGTCTCTTGTGAAATCTATGGGCTCAACTCATAGACTGCAAGGGAAACTGCCGGGCTTGAGTGTGGGAGAGGTGAGTGGAATTCCTGGTGTAGCGGTGAAATGCGTAGATATCAGGAGGAACACCTGTGGCGAAAGCGGCTCACTGGACCACAACTGACGCTGATGCACGAAAGCTAGGGGAGCAAACAGGATTAGAAACC	0	257	438	0	0	0	0	0	0	0	0	0	0	0	0	0	0	0	0	0	0	0	0	0	0	Bacteria	Acidobacteria	Acidobacteria	Acidobacteriales	Acidobacteriaceae_(Subgroup_1)	Telmatobacter
CCGCGGTAATACCAGCACCCCGAGTGGTCGGGACGATTATTGGGCCTAAAGCATCCGTAGCCGGTTTTACAAGTCCTCCGTTAAATCCAACTGCTTAACAGATGGGCCGCGGAGGATACTATAAGACTAGGAGGCAGGAGAGGCAAGCGGTACTCAGTGGGTAGGGGTAAAATCCGTTGATCCATTGAAGACCACCAGTGGCGAAGGCGGCTTGCCAGAATGCGCTCGACGGTGAGGGATGAAAGCTGGGGGAGCAAACCGGATTAGAAACC	0	0	0	0	0	0	0	283	410	0	0	0	0	0	0	0	0	0	0	0	0	0	0	0	0	Archaea	Thaumarchaeota	Soil_Crenarchaeotic_Group(SCG)	NA	NA	NA
CCGCGGTAATACGAGGGGGGCAAGCGTTGTTCGGAATTATTGGGCGTAAAGGGTGCGTAGGCGGTTTGGTAAGTCTTTTGTGAAATCTATGGGCTCAACTCATAGACTGCAAGGGAAACTGCCGGGCTTGAGTGTGGGAGAGGTGAGTGGAATTTCCGGTGTAGCGGTGAAATGCGTAGATATCGGAAGGAACACCTGTGGCGAAAGCGGCTCACTGGACCACAACTGACGCTGATGCACGAAAGCTAGGGGAGCAAACAGGATTAGAAACC	0	0	0	558	66	14	40	0	0	0	0	0	0	0	0	0	0	0	0	11	0	0	0	0	0	Bacteria	Acidobacteria	Acidobacteria	Acidobacteriales	Acidobacteriaceae_(Subgroup_1)	Telmatobacter
CCGCGGTAATACGTAGGGTGCGAGCGTTAATCGGAATTACTGGGCGTAAAGCGTGCGCAGGCGGTTTTTTAAGCCAGATGTGAAATCCCCGGGCTCAACCTGGGAACTGCATTTGGAACTGGAAGACTAGAGTGTAGCAGAGGGGGGTAGAATTCCACGTGTAGCAGTGAAATGCGTAGATATGTGGAGGAATACCAATGGCGAAGGCAGCCCCCTGGGTTAACACTGACGCTCATGCACGAAAGCGTGGGGAGCAAACAGGATTAGAAACC	0	0	0	392	295	0	0	0	0	0	0	0	0	0	0	0	0	0	0	0	0	0	0	0	0	Bacteria	Proteobacteria	Betaproteobacteria	Nitrosomonadales	Gallionellaceae	Gallionella
CCGCGGTAATACAGAGGTCTCAAGCGTTGTTCGGATTCATTGGGCGTAAAGGGTGCGTAGGCGGCGCGGTAAGTCGGGTGTGAAATCTCGGAGCTTAACTCCGAAACTGCATTCGATACTGCCGTGCTTGAGGACTGGAGAGGAGACTGGAATTTACGGTGTAGCGGTGAAATGCGTAGATATCGTAAGGAAGACCAGTGGCGAAGGCGGGTCTCTGGACAGTTCCTGACGCTGAGGCACGAAGGCCAGGGGAGCAAACGGGATTAGAAACC	0	0	0	52	0	0	0	237	393	0	0	0	0	0	0	0	0	0	0	0	0	0	0	0	0	Bacteria	Verrucomicrobia	Spartobacteria	Chthoniobacterales	DA101_soil_group	NA
CCGCGGTAAGACGGGGGATGCAAGCGTTATCCGGAATGATTGGGCGTAAAGCGTCTGTAGGTGGTTTATTAAGTCTAGTGTTAAAGATCAGGGCTTAACCCTGAGTCGGCAGTAGAAACTGATGAGCTTGAGTACGGTAGGGGCAGAGGGAATTCCCGGTGTAGCGGTGAAATGCGTAGAGATCGGGAAGAACACCAATGGCGAAAGCACTCTGCTGGGCCGAAACTGACACTCAGAGACGAAAGCTAGGGGAGCGAATGGGATTAGAAACC	0	0	0	0	0	0	0	0	0	0	0	233	402	0	42	0	0	0	0	0	0	0	0	0	0	Bacteria	Cyanobacteria	Chloroplast	NA	NA	NA
CCGCGGTAATACGTAGGTGGCGAGCGTTGTCCGGATTTACTGGGCGTAAAGAGCGCGCAGGCGGTCGGATTAGTCGAATGTGAAAGCCCCCGGCTCAACTGGGGAGGGTCATTCGATACTGTTCGACTCGAAGGCAGGAGAGGGAAGTGGAATTCCCGGTGTAGTGGTGAAATGCGTAGATATCGGGAGGAACACCAGTGGCGAAGGCGACTTCCTGGCCTGTTCTTGACGCTGAGGCGCGAAAGCTAGGGGAGCAAACGGGATTAGAAACC	0	0	0	0	0	0	0	0	0	0	0	0	0	0	0	123	553	0	0	0	0	0	0	0	0	Bacteria	Chloroflexi	KD4-96	NA	NA	NA
CCGCGGTAATACGTAGAGTGCAAGCGTTGTCCGGAATCATTGGGCGTAAAGGGTACGCAGGCGGATATGCAAGTCAAATGTGAAAGGTGTAGGCTTAACCTACAGACTGCGTTTGAAACTGTATATCTTGAGAGCAGCAGAGGAAGGCGGAATTCCTGGTGTAGTGGTGAAATACGTAGATATCAGGAAGAACACCAGTGGCGAAGGCGGTCTTCTGGGCTGCATCTGACGCTCATGTACGAAAGCTGGGGTAGCGAACGGGATTAGAAACC	675	0	0	0	0	0	0	0	0	0	0	0	0	0	0	0	0	0	0	0	0	0	0	0	0	Bacteria	Firmicutes	Clostridia	Halanaerobiales	Halanaerobiaceae	Halanaerobium
CCGCGGTAATACGTAGGGGGCAAGCGTTATCCAGATTTACTGGGCGTAAAGCGCGTGTAGGCGGCTGGTTAGGTGTGATGTGAAATCTTCCGGCTCAACCGGAAAACTGCATTGCAAACCGGCCTGGCTAGAGTGCAGGAGAGGGAAGCGGAATTCCAGGTGTAGCGGTGAAATGCGTAGATATCTGGAGGAACACCAGTGGCGAAGGCGGCTTCCTGGCCTGCAACTGACGCTGAGACGCGAAAGCGTGGGGAGCGAACCGGATTAGAAACC	0	8	0	462	192	0	0	0	0	0	0	0	0	0	0	0	0	0	0	13	0	0	0	0	0	Bacteria	Chloroflexi	JG37-AG-4	NA	NA	NA
CCGCGGTAATACGGAGGATCCAAGCGTTATCCGGATTTATTGGGTTTAAAGGGTGCGTAGGCGGACCCTTAAGTCAGTGGTGAAAGTTTGCGGCTCAACCGTAAAATTGCCATTGAAACTGAGGGTCTTGAGTGTAAATGAGGTAGGCGGAATGTGTTGTGTAGCGGTGAAATGCTTAGATATAACACAGAACACCAATTGCGAAGGCAGCTTACTAGGATACAACTGACGCTGAGGCACGAAAGCGTGGGGATCAAACAGGATTAGAAACC	0	0	0	0	0	0	0	0	0	0	0	0	0	0	0	0	0	10	0	96	567	0	0	0	0	Bacteria	Bacteroidetes	Bacteroidia	Bacteroidales	Porphyromonadaceae	Paludibacter
CCGCGGTAATACGTAGGGGGCAAGCGTTGTCCGGAATTATTGGGCGTAAAGCGCGCGCAGGCGGCTATTTAAGTCTGGTGTTTAAACCTTGGGCTCAACCTGAGGTCGCACTGGAAACTGGGTGGCTTGAGTACAGAAGAGGAAAGTGGAATTCCACGTGTAGCGGTGAAATGCGTAGATATGTGGAGGAACACCAGTGGCGAAGGCGACTTTCTGGGCTGTAACTGACGCTGAGGCGCGAAAGCGTGGGGAGCAAACAGGATTAGAAACC	0	0	0	0	0	0	0	0	0	0	0	0	0	0	0	0	0	0	0	0	0	443	226	0	0	Bacteria	Firmicutes	Bacilli	Bacillales	Paenibacillaceae	Paenibacillus
CCGCGGTAATACGTAGGGGGCGAGCGTTGTCCGGAGTTACTGGGCGTAAAGCGTCCGCAGGCGGTCTGCTGCGTTTGTGGTGACAGCTCCCGGCTAAACTGGGAGAGTGCTACAAAGACGAGCAGACTTGAGGGCCAGAGAGGGAAACGGAACTCCGAGTGGAGCGGTGAAATGCGTAGAGATTCGGAAGAACACCAAAGGCGAAGGCAGTTTCCTGGATGGCACCTGACGCTCAGGGACGAGAGCTAGGGGAGCAAACGGGATTAGAAACC	0	0	0	9	0	0	649	0	0	0	9	0	0	0	0	0	0	0	0	0	0	0	0	0	0	Bacteria	Chloroflexi	Ktedonobacteria	Ktedonobacterales	NA	NA
CCGCGGTAAGACGGAGGGTGCAAGCGTTATTCGGATTTATTGGGCGTAAAGAGCGTGTAGGCGGCCGGTCAAGCCAGATGTGAAAGCCCAGGGCTTAACCCTGGAAGTGCATTTGGAACTGGTTGGCTTGAGTTCGGGAGAGGGAAGTGGAATTCCGGGTGTAGAGGTGAAATTCGTAGATATCCGGAGGAACACCGGTGGCGAAGGCGACTTCCTGGACCGAAACTGACGCTGAGACGCGAAAGCGTGGGGAGCAAACAGGATTAGAAACC	0	0	0	0	0	0	0	48	64	0	0	0	0	0	0	53	58	77	0	52	64	0	0	115	136	Bacteria	Proteobacteria	Deltaproteobacteria	Syntrophobacterales	Syntrophaceae	Desulfobacca
CCGCGGTAATACCGGCAGCTCAAGTGATGACCGATATTATTGGGCCTAAAGCGTCCGTAGCCGGCCACGAAGGTTCATCGGGAAATCCGCCAGCTCAACTGGCGGGCGTCCGGTGAAAACCACGTGGCTTGGGACCGGAAGGCTCGAGGGGTACGTCTGGGGTAGGAGTGAAATCCTGTAATCCTGGACGGACCACCGATGGCGAAAGCACCTCGAGAAGACGGATCCGACGGTGAGGGACGAAAGCTAGGGTCTCGAACCGGATTAGAAACC	0	0	0	0	0	0	0	0	0	0	667	0	0	0	0	0	0	0	0	0	0	0	0	0	0	Archaea	Euryarchaeota	Halobacteria	Halobacteriales	Halobacteriaceae	Haloferax
CCGCGGTAATACAGAGGGTGCAAGCGTTAATCGGAATTACTGGGCGTAAAGCGTGCGTAGGTGGTTCGGTAAGTCAGATGTGAAAGCCCTGGGCTTAACCTGGGAATTGCGTTTGATACTGTCGGACTAGAGTTTGGTAGAGGGAAGTGGAATTCCACGTGTAGCGGTGAAATGCGTAGATATGTGGAGGAACACCAGTGGCGAAGGCGGCTTCCTGGACTAAAACTGACACTGAGGCACGAAAGCGTGGGGAGCAAACAGGATTAGAAACC	0	0	0	0	0	0	0	0	0	666	0	0	0	0	0	0	0	0	0	0	0	0	0	0	0	Bacteria	Proteobacteria	Gammaproteobacteria	Chromatiales	Ectothiorhodospiraceae	Acidiferrobacter
CCGCGGTAATACGTAGGCAGCGAGCGTTGTTCGGAATTACTGGGCGTAAAGAGTGTGTAGGCGGTGTTCCCAGTCTGTTGTGAAATCTCCCGGCTTAACTGGGAGGGTGCAGCGGAAACTAGAATGCTAGAGGGTGGGAGAGGTAAGCGGAATTCCTGGTGTAGCGGTGAAATGCGTAGATATCAGGAGGAACACCTGTGGTGTAGACAGCTTACTGGACCACTTCTGACGCTGAGACACGAAAGCGTGGGTAGCAAACAGGATTAGAAACC	0	0	0	439	62	0	0	0	13	0	0	0	0	0	0	32	25	0	0	12	0	0	0	58	23	Bacteria	Acidobacteria	Acidobacteria	Subgroup_3	Unknown_Family	Bryobacter
CCGCGGTAATACGTAGGGTGCGAGCGTTAATCGGAATTACTGGGCGTAAAGCGTGCGCAGGCGGTTTTGTAAGACAGATGTGAAATCCCCGGGCTCAACCTGGGACCTGCATTTGTGACTGCAAGGCTAGAGTACGGTAGAGGGGGATGGAATTCCGCGTGTAGCAGTGAAATGCGTAGATATGCGGAGGAACACCGATGGCGAAGGCAATCCCCTGGACCTGTACTGACGCTCATGCACGAAAGCGTGGGGAGCAAACAGGATTAGAAACC	0	0	0	0	0	0	0	254	251	0	0	0	0	0	0	50	51	0	0	17	40	0	0	0	0	Bacteria	Proteobacteria	Betaproteobacteria	Burkholderiales	Comamonadaceae	Albidiferax
CCGCGGTAAGACGGAGGGTGCAAGCGTTATTCGGATTTATTGGGCGTAAAGAGAGTGTAGGCGGCCGGTCAAGCCAGATGTGAAAGCCCAGGGCTTAACCCTGGAAGTGCATTTGGAACTGGTTGGCTTGAGTTCGGGAGAGGGAAGTGGAATTCCGGGTGTAGAGGTGAAATTCGTAGATATCCGGAGGAACACCGGTGGCGAAGGCGACTTCCTGGACCGAAACTGACGCTGAGACTCGAAAGCGTGGGGAGCAAACAGGATTAGAAACC	0	0	0	0	42	0	0	0	0	0	0	0	0	0	0	0	0	0	0	0	0	0	0	384	235	Bacteria	Proteobacteria	Deltaproteobacteria	Syntrophobacterales	Syntrophaceae	Desulfobacca
CCGCGGTAAGACGTAGGGGGCAAGCGTTGTCCGGATTTATTGGGCGTAAAGAGCTCGTAGGCGGCTTAGCAAGTCAGATGTGAAACCCTCAGGCTTAACCTGAGGCCGCCATCTGATACTGCTATAGCTAGAGTTCGGTAGGGGACCATGGAATTCCTGGAGTAGCGGTGAAATGCGCAGATCTCAGGAGGAACACCAGCGGCGAAGGCGGTGGTCTAGGCCGATACTGACGCTGAGGAGCGAAAGCGTGGGGAGCGAACAGGATTAGAAACC	0	0	0	54	37	230	339	0	0	0	0	0	0	0	0	0	0	0	0	0	0	0	0	0	0	Bacteria	Actinobacteria	Acidimicrobiia	Acidimicrobiales	Acidimicrobiaceae	Ferrithrix
CCGCGGTAATACGGAGGATGCAAGCGTTATCCGGAATGATTGGGCGTAAAGCGTCCGTAGGTGGTTATGTAAGTCTGTGGTTAAAGCGTGGGGCTCAACCCCATAAGGGCCATGGAAACTACACAACTAGAGTCAAGTAGGGGTAGAGGGAATTCCCAGTGTAGCGGTGAAATGCGTAGAGATTGGGAAGAACACCGGTGGCGAAAGCGCTCTACTGGACTTAAACTGACACTGAGGGACGAAAGCTAGGGGAGCGAAAGGGATTAGAAACC	0	0	0	0	0	0	0	0	0	0	0	181	344	0	130	0	0	0	0	0	0	0	0	0	0	Bacteria	Cyanobacteria	Cyanobacteria	SubsectionIII	FamilyI	Chamaesiphon
CCGCGGTAATACGGAGGATGCGAGCGTTATCCGGATTTATTGGGTTTAAAGGGTGCGTAGGCGGATAAATAAGTCAGAGGTGAAACCCTGCAGCTTAACTGTAGACTTGCCTTTGATACTGTTAATCTTGAGTGTGGTCAAGGTAGGCGGAATGTGTAATGTAGCGGTGAAATGCTTAGATATTACACAGAACACCGATTGCGAAGGCAGCTTGCTGGACCATTACTGACGCTGATGCACGAAAGCGTGGGGATCGAACAGGATTAGAAACC	0	0	0	0	0	0	0	0	0	0	0	0	0	0	0	0	0	515	117	0	0	0	0	0	23	Bacteria	Bacteroidetes	Bacteroidetes_vadinHA17	NA	NA	NA
CCGCGGTAATACGTAGGGGGCGAGCGTTGTCCGGAATTATTGGGCGTAAAGGGCGCGTAGGCGGATGTTTAAGTCCGATGTGAAAGATCAGGGCTCAACCCTGAGAGTGCATCGGAAACTGGGCATCTTGAGGACAGGAGAGGAAAGTGGAATTCCTAGTGTAGCGGTGAAATGCGTAGATATTAGGAGGAACACCAGTGGCGAAGGCGACTTTCTGGACTGTAACTGACGCTGAGGCGCGAAAGCGTGGGGAGCAAACAGGATTAGAAACC	0	653	0	0	0	0	0	0	0	0	0	0	0	0	0	0	0	0	0	0	0	0	0	0	0	Bacteria	Firmicutes	Clostridia	Clostridiales	Peptococcaceae	Desulfosporosinus
CCGCGGTAATACGTAGGGGGCGAGCGTTGTCCGGAATCACTGGGTGTAAAGGGTCTGCAAGCGGACCGGAAAGTCAGAGGTGAAATCCTGCAGCTCAACTGTAGAACTGCCTTTGAAACTTCTGGTCTTGAGTCCGGGAGAGGATGGCGGAATTCCTGGTGTAGCGGTGAAATGCGTAGATATCAGGAAGAACACCGGTGGTGAAGACGGCCATCTGGACCGGTACTGACGCCCGGAGACGAAAGCGTGGGTAGCAAACAGGATTAGAAACC	0	159	494	0	0	0	0	0	0	0	0	0	0	0	0	0	0	0	0	0	0	0	0	0	0	Bacteria	Chlorobi	Ignavibacteria	Ignavibacteriales	BSV26	NA
CCGCGGTAATACGGAGGGGGCTAGCGTTGTTCGGAATTACTGGGCGTAAAGCGCGCGTAGGCGGCTTTGTAAGTTAGAGGTGAAAGCCCGGAGCTCAACTCCGGAACTGCCTTTAAGACTGCATCGCTAGAATTGTGGAGAGGTGAGTGGAATTCCGAGTGTAGAGGTGAAATTCGTAGATATTCGGAAGAACACCAGTGGCGAAGGCGACTCACTGGACACATATTGACGCTGAGGTGCGAAAGCGTGGGGAGCAAACAGGATTAGAAACC	0	0	0	33	0	0	0	96	68	0	0	63	175	0	65	0	0	0	0	0	0	81	72	0	0	Bacteria	Proteobacteria	Alphaproteobacteria	Sphingomonadales	Sphingomonadaceae	Sphingomonas
CCGCGGTAATACGAAGGGTGCAAGCGTTACTCGGAATTACTGGGCGTAAAGCGTGCGTAGGTGGTTTGTTAAGTCAGATGTGAAAGCCCCGGGCTCAACCTGGGAATTGCATTTGATACTGGCTAACTAGAGTGAGGTAGAGGAGAGTGGAATTCCCGGTGTAGCAGTGAAATGCGTAGAGATCGGGAGGAACATCAGTTGCGAAGGCGGCTCTCTGGACCATCACTGACACTGAGGCACGAAAGCGTGGGGAGCAAACAGGATTAGAAACC	0	0	0	0	0	0	0	0	31	0	0	0	0	0	0	0	0	0	0	218	403	0	0	0	0	Bacteria	Proteobacteria	Gammaproteobacteria	Xanthomonadales	Xanthomonadaceae	Arenimonas
CCGCGGTAATACGAAGGGGGCTAGCGTTGCTCGGAATTACTGGGCGTAAAGCGCACGTAGGCGGCTTTTTAAGTCGGAGGTGAAATCCTGGAGCTCAACTCCAGAACTGCCTTCGATACTGGAGAGCTCGAGTTCGGGAGAGGTGAGTGGAACTGCGAGTGTAGAGGTGAAATTCGTAGATATTCGCAAGAACACCAGTGGCGAAGGCGGCTCACTGGCCCGATACTGACGCTGAGGTGCGAAAGCGTGGGGAGCAAACAGGATTAGAAACC	0	0	0	0	0	0	0	0	0	0	0	0	0	0	0	261	311	0	0	0	0	0	0	80	0	Bacteria	Proteobacteria	Alphaproteobacteria	Rhizobiales	Xanthobacteraceae	Pseudolabrys
CCGCGGTAATACAGAGGGGGCAAGCGTTATTCGGAATTATTGGGCGTAAAGGGCGCGTAGGCGGTTTTTTAAGTCAGATGTGTAATCCCCGAGCTCAACTTGGGAACTGCATCTGAGACTGGAAGGCTAGAGTACTGGAGAGGGTGGTGGAATTCCTCGTGTAGCGGTGAAATGCGTAGAGATGAGGAGGAACACCAGTGGCGAAGGCGGCCACCTGGACAGTAACTGACGCTGAGGCGCGAAAGTGTGGGTAGCAAACAGGATTAGAAACC	0	0	0	72	0	0	0	94	54	0	0	0	0	0	0	0	0	0	0	302	102	25	0	0	0	Bacteria	Acidobacteria	Holophagae	Holophagales	Holophagaceae	Geothrix
CCGCGGTAATACGGGGGGTGCGAGCGTTGTCCGGAATCACTGGGCGTAAAGGGCGCGTAGGTGGCATGATAAGGGTGTGGTGAAAGCCCGGGGCTCAACCCCGGGTCGGCCATGCCGACTGTCAAGCTGGAGTACTGTAGGGGCAGGCGGAATTCCGGGTGTAGCGGTGGAATGCGTAGAGATCCGGAGGAAGACCGGTGGCGAAGGCGGCCTGCTGGGCAGTTACTGACACTGAGGCGCGACAGCGTGGGGAGCAAACAGGATTAGAAACC	0	0	0	0	0	0	0	0	0	0	0	0	0	0	0	266	383	0	0	0	0	0	0	0	0	Bacteria	Gemmatimonadetes	Gemmatimonadetes	Gemmatimonadales	Gemmatimonadaceae	NA
CCGCGGTAACACGTAGGAGACGAGCGTTATCCGGATTTACTGGGTGTAAAGCGCGTGCAGGCGGTTTGTTAAGTTGGATGTGAAAGCTCCCGGCTAAACTGGGAGAGGTCGTTCAAAACTGGCAGACTAGAGTGTGGTAGAGGGGAGTGGAATTCCGAGTGTAGCGGTAAAATGCATAGATATTCGGAAGAACACCAGTGGCGAAGGCGACTTCCTGGACCACAACTGACGCTCAGACGCGAAAGCCAGGGTAGCAAACGGGATTAGAAACC	0	0	0	0	0	0	0	153	494	0	0	0	0	0	0	0	0	0	0	0	0	0	0	0	0	Bacteria	Chloroflexi	Anaerolineae	Anaerolineales	Anaerolineaceae	Anaerolinea
CCGCGGTAAGACGGAGGGGGCTAGCGTTGTTCGGAATTACTGGGCGTAAAGGGCGCGTAGGCGGATTAGTAAGTTGGGAGTGAAAGCCCGGGGCTTAACCTCGGAACTGCTTTCAAAACTGCTAGTCTTGAGTGAAGTAGGGGATGATGGAATTCCTAGTGTAGAGGTGAAATTCTTAGATATTAGGAGGAACACCGGTGGCGAAGGCGGTCATCTGGACTTCAACTGACGCTGAGGCGCGAAAGCGTGGGGAGCAAACAGGATTAGAAACC	0	616	0	0	0	29	0	0	0	0	0	0	0	0	0	0	0	0	0	0	0	0	0	0	0	Bacteria	Proteobacteria	Alphaproteobacteria	Rickettsiales	Rickettsiaceae	NA
CCGCGGTAATACGGAGGGTGCGAGCGTTGTTCGGAATTACTGGGCGTAAAGGGCGCGTAGGCGGTTATGTAAGTCAGATGTGAAATCCTTTGGCTCAACCGAAGAATTGCATTTGATACTGCATGACTCGAGTGCGGGAGAGGGAAACGGAATTCCCGGTGTAGAGGTGAAATTCGTAGATATCGGGAGGAACACCGGTGGCGAAGGCGGTTTCCTGGTCCGACACTGACGCTGAGGCGCGAAAGCGTGGGGAGCAAACAGGATTAGAAACC	0	0	0	0	0	0	0	0	0	0	0	0	0	0	0	231	413	0	0	0	0	0	0	0	0	Bacteria	Proteobacteria	Deltaproteobacteria	Deltaproteobacteria_Incertae_Sedis	Syntrophorhabdaceae	Syntrophorhabdus
CCGCGGTAATACGGAGGATGCAAGCGTTATCCGGAATGATTGGGCGTAAAGGGTCCGCAGGTGGCATTGTAAGTCTGCTGTTAAAGAGTCACGCTCAACGTGATAAGAGCAGTGGAAACTACAAAGCTAGAGTATGGTCGGGGCAGAGGGAATTCCTGGTGTAGCGGTGAAATGCGTAGATATCAGGAAGAACATCGGTGGCGAAGGCGCTCTGCTAGGCCAAAACTGACACTGAGGGACGAAAGCTAGGGGAGCGAATGGGATTAGAAACC	0	0	0	218	424	0	0	0	0	0	0	0	0	0	0	0	0	0	0	0	0	0	0	0	0	Bacteria	Cyanobacteria	Cyanobacteria	SubsectionIV	FamilyI	Anabaena
CCGCGGTAATACGGAGGGTGCAAGCGTTGTTCGGAATTACTGGGCGTAAAGGGCGCGTAGGCGGTATAATAAGTTAGGTGTGAAATCTTCGGGCTTAACCCGGAAAGTGCACTTAAAACTGTTATACTAGAGTTCGGGAGGGGAAAGCGGAATTCCTAGTGTAGAGGTGAAATTTGTAGATATTAGGAAGAACACCGGTGGCGAAGGCGGCTTTCTGGAACGATACTGACGCTGAGGCGCGAAAGCGTGGGGAGCAAACAGGATTAGAAACC	0	0	0	0	0	0	0	0	0	642	0	0	0	0	0	0	0	0	0	0	0	0	0	0	0	Bacteria	Proteobacteria	Deltaproteobacteria	Bdellovibrionales	Bacteriovoracaceae	NA
CCGCGGTAATACGGGGGGGGCAAGCGTTACTCGGAATTATTGGGCGTAAAGGGCGCGTAGGCGGCCGTGTGCGTCAGAGGTGAAATCCCCGGGCTTAACCCGGGAACTGCCTCTGATACGGCATGGCTTGAGTCCGGGAGAGGGGAGCAGAATTCCCAGTGTAGCGGTGAAATGCGTAGATATTGGGAGGAATACCAGTGGCGAAGGCGGCTCCCTGGACCGGTACTGACGCTGAGGCGCGAAAGCGTGGGTAGCAAACAGGATTAGAAACC	0	0	0	19	0	0	0	0	0	0	0	0	0	33	49	156	273	0	0	0	0	0	107	0	0	Bacteria	Acidobacteria	Holophagae	Subgroup_7	NA	NA
CCGCGGTAATACCGGCAGTTCGAGTGATGGCCGCTTTTATTGGGCCTAAAGCGTTCGTAGCTGGCCAGTCAAGTCTGTCGGGAAATCCAGTGGCTTAACCACTGGACGTCCGGCGGAAACTGATTGGCTTGGGACCGGGAGACTCGAGGAGTACGTTCGGGGTAGGAGTGAAATCCTATAATCCTGAACGGACTACCGATGGCGAAAGCACCTCGAGAGCACGGATCCGACAGTGAGGAACGAAAGCTGGGGTCTCGAACCGGATTAGAAACC	636	0	0	0	0	0	0	0	0	0	0	0	0	0	0	0	0	0	0	0	0	0	0	0	0	Archaea	Euryarchaeota	Halobacteria	Halobacteriales	Halobacteriaceae	Halovenus
CCGCGGTAATACGTAGGGTGCGAGCGTTGTCCGGAATTATTGGGCGTAAAGAGCTTGTAGGCGGTTTGTCGCGTCTGCTGTGAAAATCCGGGGCTCAACTCCGGACCTGCAGTGGGTACGGGCAGACTAGAGTGTGGTAGGGGAGACTGGAATTCCTGGTGTAGCGGTGGAATGCGCAGATATCAGGAGGAACACCGATGGCGAAGGCAGGTCTCTGGGCCATAACTGACGCTGAGAAGCGAAAGCATGGGGAGCAAACAGGATTAGAAACC	0	0	0	0	0	0	0	0	0	0	0	0	0	0	0	0	0	0	0	0	0	327	308	0	0	Bacteria	Actinobacteria	Actinobacteria	Micrococcales	Intrasporangiaceae	Tetrasphaera
CCGCGGTAATACAGAGGGTGCGAGCGTTAATCGGAATTACTGGGCGTAAAGCGCGCGTAGACGGTTTTGTAAGTCAGATGTGAAATCCCTGGGCTCAACCTGGGAACTGCATTTGAAACTGCATGGCTAGAGTATCGAAGAGGGAAGTGGAATTTCCGGTGTAGCGGTGAAATGCGTAGATATCGGAAGGAACACCAGTGGCGAAAGCGACTTCCTGGTCGAATACTGACGTTCATGTGCGAAAGCGTGGGGAGCAAACAGGATTAGAAACC	0	0	0	86	131	0	0	0	0	0	0	117	175	0	124	0	0	0	0	0	0	0	0	0	0	Bacteria	Proteobacteria	Gammaproteobacteria	Xanthomonadales	NA	NA
CCGCGGTAATACCGGCGGCTCGAGTGGTGGCCACTATTACTGGGCTTAAAGCGTTCGTAGCTGGTTTGTTAAGTCTCTGGGGAAATCTTCCGGCTTAACCGGAAGGCGTCTCAGGGATACTGGCAGACTAGGGACCGGAAGAGGTGAGGGGTACTCCAGGGGTAGGAGTGAAATCCTGTAATCCTTGGGGGACCACCTGTGGCGAAGGCGCCTCACCAGGACGGCTCCGACAGTGAGGGACGAAAGCTGGGGGAGCAAACCGGATTAGAAACC	0	0	0	0	83	0	0	280	213	0	0	0	0	0	0	0	0	0	0	0	57	0	0	0	0	Archaea	Euryarchaeota	Methanomicrobia	Methanomicrobiales	Methanoregulaceae	Methanoregula
CCGCGGTAATACGTAGGGGGCGAGCGTTATTCGGAATTACTGGGTGTAAAGGGTATGTAGGCGGCCCGACAAGTCGCGTGTCAAAGTCCAGCGCTCAACGCTGGGTCTGCACGTGATACTGTCAGGCTTGAGGGCTGGAGAGGTGAGCGGAATTCCCGGTGTAGTGGTAAAATACGTAGATATCGGGAGGAACACCAGCGGCGTAGGCGGCTCACTAGACAGTTTCTGACGCTAAGATACGAAAGCGTGGGGAGCAAACAGGATTAGAAACC	0	0	0	0	0	0	0	0	0	0	0	0	0	0	0	285	348	0	0	0	0	0	0	0	0	Bacteria	Caldiserica	Caldisericia	Caldisericales	Caldisericaceae	Caldisericum
CCGCGGTAATACAGAGGTCCCAAGCGTTGTTCGGATTCACTGGGCGTAAAGGGTGCGTAGGCGGTCGGGTAAGTCTGATGTGAAATCTCCAAGCTCAACTTGGAAACGGCATTGGATACTATTCGGCTGGAGGAATGGAGGGGAGACTGGAATTCTCGGTGTAGCAGTGAAATGCGTAGATATCGAGAGGAACACCAGTGGCGAAGGCGAGTCTCTGGACATTTCCTGACGCTGAGGCACGAAAGCCAGGGGAGCAAACGGGATTAGAAACC	0	68	562	0	0	0	0	0	0	0	0	0	0	0	0	0	0	0	0	0	0	0	0	0	0	Bacteria	Verrucomicrobia	OPB35_soil_group	NA	NA	NA
CCGCGGTAATACGTAGGGGGCAAGCGTTGTCCGGATTTACTGGGTGTAAAGGGCGCGCAGGCGGGATAGCAAGTCAGAGGTGAAATCCTACAGCTTAACTGTAGAACTGCCTTTGATACTGTTATTCTTGAGTTCGGGAGAGAGAGACGGAATTCCAGGTGTAGTGGTGAAATACGTAGATATCTGGAAGAACACCAGTTGCGAAGGCGGTCTCTTGGTCCGATACTGACGCTGAGGCGCGAAAGCGTGGGGAGCAAACAGGATTAGAAACC	0	0	0	0	0	0	0	129	174	0	0	0	0	0	0	0	0	0	0	220	102	0	0	0	0	Bacteria	Chlorobi	Ignavibacteria	Ignavibacteriales	PHOS-HE36	NA
CCGCGGTAATACAGAGGGGGCAAGCGTTATTCGGAATTATTGGGCGTAAAGGGCGCGTAGGCGGCTTCGCAAGTGGATGGTGAAATCCCTCGGCTCAACCGAGGAACTGCCGTCCAAACTGCGTGGCTTGAGTCCGGGAGAGGTGAGTGGAATTCCCAGTGTAGCGGTGAAATGCGTAGATATTGGGAGGAACACCAGTGGCGAAGGCGGCTCACTGGACCGGAACTGACGCTGAGGCGCGAAAGCGTGGGGAGCAAACGGGATTAGAAACC	0	0	0	0	0	0	0	0	0	0	0	0	0	0	0	0	0	456	169	0	0	0	0	0	0	Bacteria	Acidobacteria	Holophagae	Subgroup_7	NA	NA
CCGCGGTAATACGGAGGGTGCAAGCGTTACTCGGAATCACTGGGCGTAAAGCGCGCGCAGGCGGGCTGATAAGTTGGATGTGAAAGCCTACGGCTCAACCGTAGAACTGCATCCAAAACTGTTAGTCTAGAGTCTGGGAGGGGAAGATGGAATTAGTTGTGTAGGGGTAAAATCCGTAGAGATAACTAGGAATACCAAAAGCGAAGGCGATCTTCTGGAACAGTACTGACGCTGAGGCGCGAAAGCGTGGGGAGCAAACAGGATTAGAAACC	0	0	0	0	0	0	0	0	0	0	0	0	0	0	0	0	0	0	0	351	269	0	0	0	0	Bacteria	Proteobacteria	Epsilonproteobacteria	Campylobacterales	Helicobacteraceae	Sulfurovum
CCGCGGTAATACGTAGGGGGCAAGCGTTGTCCGGAATCATTGGGCGTAAAGAGCGTGTAGGCGGCTTGATAAGTCTGCTGTGAAAGTCCAGGGCTCAACCCTGGAATGCCGGTGGAAACTGTCAAGCTTGAGTCCGGAAGAGGCGAGTGGAATTCCTGGTGTAGCGGTGAAATGCGCAGATATCAGGAGGAACACCAATGGCGAAGGCAGCTCGCTGGGACGGTACTGACGCTGAGACGCGAAAGCGTGGGGAGCAAACAGGATTAGAAACC	0	0	0	0	0	520	94	0	0	0	0	0	0	0	0	0	0	0	0	0	0	0	0	0	0	Bacteria	Actinobacteria	Thermoleophilia	Solirubrobacterales	YNPFFP1	NA
CCGCGGTAATACGTAGGGGGCAAGCGTTGTCCGGATTTACTGGGTGTAAAGGGCGCGTAGGCTGATTTGTAAGTCAGTGGTGAAATACTGCAGCTTAACTGCAGAACTGCCATTGATACTGCAAATCTTGAGTTCAGAAGAGAGAAGCGGAATTCCAGGTGTAGTGGTGAAATACGTAGATATCTGGAAGAACACCAGTGGCGAAGGCGGCTTCTTGGTCTGTAACTGACGCTGAGGCGCGAAAGCGTGGGGATCAAACAGGATTAGAAACC	0	46	566	0	0	0	0	0	0	0	0	0	0	0	0	0	0	0	0	0	0	0	0	0	0	Bacteria	Chlorobi	Ignavibacteria	Ignavibacteriales	SR-FBR-L83	NA
CCGCGGTAATACGGAGGATGCGAGCGTTATCCGGATTTATTGGGTTTAAAGGGTGCGTAGGCGGATTAATAAGTCAGTGGTGAAAACCTGCAGCTTAACTGTAGGCTTGCCATTGATACTGTTAGTCTTGAGTACGGTCAAGGTAGGCGGAATGTGTAATGTAGCGGTGAAATGCTTAGATATTACACAGAACACCGATTGCGAAGGCAGCTTACTGGGCCATTACTGACGCTGAGGCACGAAAGCGTGGGGAGCGAACAGGATTAGAAACC	0	0	0	0	0	0	0	0	0	0	0	0	0	0	0	0	0	54	14	0	0	0	0	328	216	Bacteria	Bacteroidetes	Bacteroidetes_vadinHA17	NA	NA	NA
CCGCGGTAATACCGGCAGCTCGAGTGATGGCCGATCTTATTGGGCCTAAAGCGTCCGTAGCCGGCCACACAAGTCCATCGGGAAATCCGCCAGCCTAACTGGCGGGCGTCCGGTGGAAACTGTGTGGCTTGGGACCGGAAGACCCAACAGGTACGTCTTGGGTAGGAGTGAAATCCCGTAATCCTGGACGGACCACCGATAGCGAAAGCATGTTGGGAAGACGGATCCGACGGTGAGGGACGAAAGCCAGGGTCTCGAACCGGATTAGAAACC	611	0	0	0	0	0	0	0	0	0	0	0	0	0	0	0	0	0	0	0	0	0	0	0	0	Archaea	Euryarchaeota	Halobacteria	Halobacteriales	Halobacteriaceae	Haloplanus
CCGCGGTAATACGAAGGGGGCTAGCGTTGCTCGGAATTACTGGGCGTAAAGCGCACGTAGGCGGCTTTCTAAGTCGGGGGTGAAATCCTGGAGCTCAACTCCAGAACTGCCTTCGATACTGGAAAGCTCGAGTCCGGGAGAGGTGAGTGGAACTGCGAGTGTAGAGGTGAAATTCGTAGATATTCGCAAGAACACCAGTGGCGAAGGCGGCTCACTGGCCCGGTACTGACGCTGAGGTGCGAAAGCGTGGGGAGCAAACAGGATTAGAAACC	0	0	0	0	0	0	0	228	383	0	0	0	0	0	0	0	0	0	0	0	0	0	0	0	0	Bacteria	Proteobacteria	Alphaproteobacteria	Rhizobiales	Xanthobacteraceae	Pseudolabrys
CCGCGGTAATACAGAGGTCCCAAGCGTTACTGAGATTCACTGGGTTTAAAGGGTGCGTAGGTGGCGCGTTAAGTCAGTTGTGAAATCCCCGGGCTCAACCCGGGAATAGCTTCTGATACTGGCGTGCTTGAGGCCGGTAGAGGTTACTGGAACGGACGGTGGAGCGGTGAAATGCGTAGATATCGTCTGGAACGCCAGTGGTGAAGACGGGTAACTGGACCGGTTCTGACACTGAGGCACGAAAGCGTGGGGAGCGAACGGGATTAGAAACC	0	427	180	0	0	0	0	0	0	0	0	0	0	0	0	0	0	0	0	0	0	0	0	0	0	Bacteria	Planctomycetes	Phycisphaerae	CPla-3_termite_group	NA	NA
CCGCGGTAATACGTAGGGAGCAAGCGTTGTCCGGATTTATTGGGCGTAAAGAGCTCGTAGGCGGCTTAGATAGTCGGATGTTAAACCCCTAGGCTTAACCTAGGGCAGCCATTCGATACTACTATGGCTAGAGTTCGGTAGGGGATTGTGGAATTCCCGGTGTAGCGGTGAAATGCGCAGATATCGGGAGGAACACCAATGGCGAAGGCAGCAATCTGGGCCGATACTGACGCTGAGGAGCGAAAGCGTGGGGAGCAAACAGGATTAGAAACC	0	62	0	93	38	171	242	0	0	0	0	0	0	0	0	0	0	0	0	0	0	0	0	0	0	Bacteria	Actinobacteria	Acidimicrobiia	Acidimicrobiales	Acidimicrobiaceae	Ferrimicrobium
CCGCGGTAATACGTAGGTGGCAAGCGTTGTCCGGATTTACTGGGCGTAAAGAGCGCGCAGGCGGTCGTACAAGTCGCGTGTGAAAGCCCCCGGCTCAACTGGGGAGGGTCACGCGATACTGTTCGACTCGAAGGCAGGAGAGGGAAGCGGAATTCCCGGTGTAGTGGTGAAATGCGTAGATATCGGGAGGAACACCAGTGGCGAAGGCGGCTTCCTGGCCTGTTCTTGACGCTGAGGCGCGAAAGCTAGGGTAGCAAACGGGATTAGAAACC	0	0	0	0	0	0	0	0	0	0	0	0	0	0	0	266	338	0	0	0	0	0	0	0	0	Bacteria	Chloroflexi	KD4-96	NA	NA	NA
CCGCGGTAATACAGAGGGGGCAAGCGTTATTCGGAATTATTGGGCGTAAAGGGCGCGTAGGCGGTTTTTTAAGTCGGATGTGCAATCCCTGGGCTCAACCCAGGAACTGCATCCGAGACTGGAAGGCTAGAGTACTGGAGAGGGTGGTGGAATTCCTCGTGTAGCGGTGAAATGCGTAGAGATGAGGAGGAACACCAGTGGCGAAGGCGGCCACCTGGACAGTAACTGACGCTGAGGCGCGAAAGCGTGGGTAGCAAACAGGATTAGAAACC	0	0	0	281	322	0	0	0	0	0	0	0	0	0	0	0	0	0	0	0	0	0	0	0	0	Bacteria	Acidobacteria	Holophagae	Holophagales	Holophagaceae	Holophaga
CCGCGGTAATACGAGGGGGGCAAGCGTTGTTCGGAATTATTGGGCGTAAAGGGTGCGTAGGCGGTTTGGTAAGTCTTGTGTGAAATCTCTGGGCTCAACTCAGAGACTGCACGAGAAACTGCCGGGCTTGAGTATGGGAGAGGTGAGTGGAATTCCTGGTGTAGCGGTGAAATGCGTAGATATCAGGAGGAACACCTGTGGCGAAAGCGGCTCACTGGACCATAACTGACGCTGATGCACGAAAGCTAGGGGAGCAAACAGGATTAGAAACC	0	149	449	0	0	0	0	0	0	0	0	0	0	0	0	0	0	0	0	0	0	0	0	0	0	Bacteria	Acidobacteria	Acidobacteria	Acidobacteriales	Acidobacteriaceae_(Subgroup_1)	NA
CCGCGGTAATACGTAGGGTGCGAGCGTTAATCGGAATTACTGGGCGTAAAGCGTGCGCAGGCGGTTTTGTAAGTCAGATGTGAAATCCCCGAGCTCAACTTGGGAACTGCGTTTGAAACTACAAGACTAGAATATGTCAGAGGGGGGTAGAATTCCACGTGTAGCAGTGAAATGCGTAGAGATGTGGAGGAATACCAATGGCGAAGGCAGCCCCCTGGGATAATATTGACGCTCATGCACGAAAGCGTGGGGAGCAAACAGGATTAGAAACC	0	0	0	48	0	0	0	0	134	0	0	0	0	0	0	71	149	0	0	89	69	38	0	0	0	Bacteria	Proteobacteria	Betaproteobacteria	Methylophilales	Methylophilaceae	Methylophilus
CCGCGGTAATACGAAGGGGGCTAGCGTTGCTCGGAATGACTGGGCGTAAAGGGCGCGTAGGCGGCTTGGACAGTCGGATGTGAAATTCCTGGGCTCAACCTGGGGGCTGCATCCGAGACGTCTGGGCTGGAGTGGGGAAGAGGGTCGTGGAATTCCCAGTGTAGAGGTGAAATTCGTAGATATTGGGAAGAACACCGGTGGCGAAGGCGGCGACCTGGTCCTTGACTGACGCTGAGGCGCGAAAGCGTGGGGAGCAAACAGGATTAGAAACC	0	0	0	0	0	513	84	0	0	0	0	0	0	0	0	0	0	0	0	0	0	0	0	0	0	Bacteria	Proteobacteria	Alphaproteobacteria	Rhodospirillales	Acetobacteraceae	Acidiphilium
CCGCGGTAATACCGGCAGCACGAGTGATGGCCGCTATTATTGGGCCTAAAGCGTCCGTAGCCGGCCGATCAAGTTCGTCGGGAAATCTGCCCGCTTAACGGGCAGGCGTCCGGCGAAAACTGATTGGCTTGGGGCCAGAAGACCTGAGGGGTACGTCCGGGGTAGGAGTGAAATCCCGTAATCCTGGACGGACCACCGGTGGCGAAAGCGCCTCAGGAAGATGGACCCGACGGTGAGGGACGAAAGCTAGGGTCTCGAACCGGATTAGAAACC	594	0	0	0	0	0	0	0	0	0	0	0	0	0	0	0	0	0	0	0	0	0	0	0	0	Archaea	Euryarchaeota	Halobacteria	Halobacteriales	Halobacteriaceae	Halorientalis
CCGCGGTAATACGTAGGGGGCGAGCGTTGTCCGGAGTTACTGGGCGTAAAGCGCACGCAGGCGGTCAGCCAAGTGTGGGGTGACAGGTCACGGCTTAACCGTGGCAGTGCCTCTCAGACTGGGTGACTTGAGGGCCAAAGAGGGACAGGGAACTCCAGGTGTAGTGGTGAAATGCGTAGATATCTGGAAGAACACCGATGGCGAAGGCACTGTCCTGGGTGGCACCTGACGCTGATGTGCGAAAGCTAGGGGAGCGAACGGGATTAGAAACC	0	0	0	0	0	246	348	0	0	0	0	0	0	0	0	0	0	0	0	0	0	0	0	0	0	Bacteria	Chloroflexi	Ktedonobacteria	Ktedonobacterales	NA	NA
CCGCGGTAATACGTAGGGTGCGAGCGTTAATCGGAATTACTGGGCGTAAAGCGTGCGCAGGCGGTTCTGCAAGTCAGATGTGAAATCCCCGGGCTTAACCTGGGAACTGCGTTTGAAACTACGGAGCTAGAGTGCGGCAGAGGGGGGTGGAATTCCACGTGTAGCAGTGAAATGCGTAGAGATGTGGAGGAACACCGATGGCGAAGGCAGCCCCCTGGGCCGACACTGACGCTCAGGCACGAAAGCGTGGGGAGCAAACAGGATTAGAAACC	0	0	0	0	0	0	0	0	0	0	0	0	0	0	0	268	323	0	0	0	0	0	0	0	0	Bacteria	Proteobacteria	Betaproteobacteria	Nitrosomonadales	Nitrosomonadaceae	NA
CCGCGGTAATACGAAGGGGGCTAGCGTTGCTCGGAATGACTGGGCGTAAAGGGCGCGTAGGCGGTTTAGACAGTCAGGCGTGAAATTCCTGGGCTTAACCTGGGGGCTGCGCTTGATACATCTAGACTTGAGTGAGGAAGAGGGTCGTGGAATTCCCAGTGTAGAGGTGAAATTCGTAGATATTGGGAAGAACACCGGTGGCGAAGGCGGCGACCTGGTCCTTTACTGACGCTGAGGCGCGAAAGCGTGGGGAGCAAACAGGATTAGAAACC	0	0	0	0	78	204	308	0	0	0	0	0	0	0	0	0	0	0	0	0	0	0	0	0	0	Bacteria	Proteobacteria	Alphaproteobacteria	Rhodospirillales	Acetobacteraceae	Acidisoma
CCGCGGTAATACGAAGGGGGCTAGCGTTGCTCGGAATGACTGGGCGTAAAGGGCGCGTAGGCGGATTGTACAGTCGGGCGTGAAATTCCTGGGCTCAACCTGGGGACTGCGTTCGATACGTATGATCTAGAGTTCGGAAGAGGGTCGTGGAATTCCCAGTGTAGAGGTGAAATTCGTAGATATTGGGAAGAACACCGGTGGCGAAGGCGGCGACCTGGTCCGATACTGACGCTGAGGCGCGAAAGCGTGGGGAGCAAACAGGATTAGAAACC	0	0	0	0	0	240	350	0	0	0	0	0	0	0	0	0	0	0	0	0	0	0	0	0	0	Bacteria	Proteobacteria	Alphaproteobacteria	Rhodospirillales	Acetobacteraceae	NA
CCGCGGTAACACGTAGGGGACGAGCGTTGTCCGGAATTATTGGGCGTAAAGCGCGCGTAGGCGGTCGTGCAAGTCGGATGTGAAAATCCCGGGCTCAACCCGGGACCTGCACCCGATACTGCTCGACTCGAGGTAGGTAGGGGAGATCGGAATTCCTGGTGTAGCGGTGAAATGCGCAGATATCAGGAGGAACACCGGTGGCGAAGGCGGATCTCTGGGCCTTACCTGACGCTAAGGCGCGAAAGCTAGGGGAGCGAACAGGATTAGAAACC	0	0	0	0	0	0	0	0	0	0	0	0	0	0	0	263	325	0	0	0	0	0	0	0	0	Bacteria	Actinobacteria	MB-A2-108	NA	NA	NA
CCGCGGTAATACGAAGGGGGCTAGCGTTGCTCGGAATGACTGGGCGTAAAGGGCGCGTAGGCGGCCTGGACAGTCGGATGTGAAATTCCTGGGCTCAACCTGGGGGCTGCATCCGAGACGTCTGGACTGGAGTGGGGAAGAGGGTCGTGGAATTCCCAGTGTAGAGGTGAAATTCGTAGATATTGGGAAGAACACCGGTGGCGAAGGCGGCGACCTGGTCCTTTACTGACGCTGAGGCGCGAAAGCGTGGGGAGCAAACAGGATTAGAAACC	0	0	0	0	0	212	375	0	0	0	0	0	0	0	0	0	0	0	0	0	0	0	0	0	0	Bacteria	Proteobacteria	Alphaproteobacteria	Rhodospirillales	Acetobacteraceae	Acidiphilium
CCGCGGTAATACGGGGGGTGCAAGCGTTGTTCGGAATTATTGGGCGTAAAGAGCGTGTAGGCGGTTTGTTAAGTCTGATGTGAAAGCCCTGGGCTCAACCCAGGAAGTGCATTGGAAACTGTCAGACTTGAATACGGGAGAGGGCAGTGGAATTCCTAGTGTAGGAGTGAAATCCGTAGATATTAGGAGGAACACCGGTGGCGAAGGCGGCTGCCTGGACCGATATTGACGCTGAGACGCGAAAGCGTGGGTAGCAAACAGGATTAGAAACC	0	0	0	0	0	0	0	0	0	0	0	35	78	0	0	172	224	0	0	0	0	0	78	0	0	Bacteria	Proteobacteria	Deltaproteobacteria	Desulfuromonadales	NA	NA
CCGCGGTAATACGTAGGGTGCGAGCGTTGTCCGGAATTATTGGGCGTAAAGGGCTCGTAGGCGGTCTGTTGCGTCAGGAGTGAAAACTCGGGGCTTAACCCCGAGCCTGCTTCTGATACGGGCAGACTAGAGGTATGCAGGGGAGAACGGAATTCCTGGTGTAGCGGTGAAATGCGCAGATATCAGGAGGAACACCGGTGGCGAAGGCGGTTCTCTGGGCATTACCTGACGCTGAGGAGCGAAAGTGTGGGGAGCGAACAGGATTAGAAACC	0	0	0	0	0	0	0	0	0	0	0	0	0	0	0	32	41	31	14	0	0	196	148	90	35	Bacteria	Actinobacteria	Actinobacteria	Propionibacteriales	Nocardioidaceae	Marmoricola
CCGCGGTAAGACGGAGGGTGCAAGCGTTGTTCGGATTGACTGGGCGTAAAGGGCGTGTAGGCGGTTGGTCAAGTCTGGTGTGAAAGCCCGGGGCTCAGCCTCGGAAGTGCATCGGAAACTAGCCAGCTAGAGCGCGGTAGAGGAGGGTGGAATTCCTGGTGTAGCGGTGAAATGCGTAGATATCAGGAGGAACACCGGCGGCGAAGGCGGCCCTCTGGACCGTTGCTGACGCTGAGACGCGAAAGCGTGGGGAGCAAACAGGATTAGAAACC	0	0	0	0	0	262	324	0	0	0	0	0	0	0	0	0	0	0	0	0	0	0	0	0	0	Bacteria	Proteobacteria	Deltaproteobacteria	GR-WP33-30	NA	NA
CCGCGGTAATACAGGTAGCACGAGTGGTGTCCACGAATATTGAGTCTAAAGCGTGTGTAGCCGGTTTTGAATAGTTTCCTGTGAAATCTTTGTTTTTAATGCAGAGGCGTGCGGGAAATACTTTCAAACTAGAGAGTGGGGGAGGTGTGGGGTACGTAAGGGGGAACGGTTAAATGTTTTAATCCTTTACGGACCACCAGTGGCGAAGGCGCCACACCAAAACACGTCTGACGGTGAGACACGAAGGCTAGGGGAGCAAACCGGATTAGAAACC	0	240	344	0	0	0	0	0	0	0	0	0	0	0	0	0	0	0	0	0	0	0	0	0	0	Archaea	NA	NA	NA	NA	NA
CCGCGGTAATACGGAGGGTGCAAGCGTTATCCGGAATCACTGGGTTTAAAGGGTGCGTAGGCGGTTTGATAAGTCAGAGGTGAAAGGCTACGGCTTAACTGTGGGATTGCCTTTGATACTGTTGGACTGGAATTGAGTTGAAGTTAGTGGAATGCGGCATGTAGCGGTGAAATGCATAGATATGTCGTAGAACACCGATTGCGAAGGCAGCTAACTGGGCTTAAATTGACGCTGAGGCACGAAAGCGTGGGGATCGAACAGGATTAGAAACC	0	0	0	0	0	0	0	0	0	0	0	0	0	0	0	0	0	0	0	457	127	0	0	0	0	Bacteria	Bacteroidetes	Sphingobacteriia	Sphingobacteriales	Saprospiraceae	NA
CCGCGGTAATACGGAGGATCCGAGCGTTATCCGGATTTATTGGGTTTAAAGGGTGCGTAGGCGGACGTGAAAGTCAGCGGTGAAAGTTTGCGGCTCAACCGTAAAATTGCCGTTGAAACTTCATGTCTTGAGTGTAGATGAGGTGGGTGGAATTCGTGGTGTAGCGGTGAAATGCATAGATATCACGAAGAACTCCGATTGCGTAGGCAGCTCACTAGACTACAACTGACGCTGAGGCACGAAGGTGCGGGGATCAAACAGGATTAGAAACC	0	0	0	0	0	0	0	0	0	0	0	0	0	0	0	0	0	151	161	0	0	0	0	59	212	Bacteria	Bacteroidetes	Bacteroidia	Bacteroidales	Porphyromonadaceae	NA
CCGCGGTAATACGGGGGGGGCAAGCGTTGTTCGGAATTACTGGGCGTAAAGGGCTCGTAGGCGGCCAACTAAGTCAGACGTGAAATCCCCAGGCTCAACCTGGGAACTGCGTCTGATACTGGATGGCTTGAATTCGGGAGAGGGATGCAGAATTCCAGGTGTAGCGGTGAAATGCGTAGATATCTGGAGGAATACCGGTGGCGAAGGCGGCATCCTGGACCGAGATTGACGCTGAGGAGCGAAAGCTAGGGGAGCAAACGGGATTAGAAACC	0	0	0	0	0	0	0	0	0	0	0	0	0	0	0	41	73	309	156	0	0	0	0	0	0	Bacteria	Acidobacteria	Acidobacteria	Subgroup_6	NA	NA
CCGCGGTAATACGTAGGGGGCGAGCGTTGTCCGGAATTATTGGGCGTAAAGGGTTCGCAGGCGGTCTGATAAGTCAGATGTGAAAGGCTATGGCTTAACCATAGTAAGCATTTGAAACTGTCAGACTTGAGTTAAGGAGAGGAAAGTGGAATTCCTAGTGTAGCGGTGAAATGCGTAGATATTAGGAGGAATACCAGTGGCGAAGGCGACTTTCTGGACTTATACTGACGCTGAGGAACGAAAGCGTGGGGAGCAAACAGGATTAGAAACC	0	0	0	0	0	0	0	0	0	0	0	0	0	0	0	0	0	0	0	0	0	0	0	386	193	Bacteria	Firmicutes	Clostridia	Clostridiales	Family_XI	NA
CCGCGGTAAGACGAACCGTGCGAACGTTATTCGGAATCACTGGGCTTAAAGCGCGTGTAGGCGGGACGGCACGTCCGTCGTTGAAAGCCCCCGGCTCAACCGGGGAATCGGCGCGGATACGACCGTCCTCGAGGGGCGTAGGGGGACAGGGAACTTCCGGTGGAGCGGTGAAATGCGTTGAGATCGGAAGGAACACCCGTGGCGAAAGCGCTGTCCTGGACGCCTTGCTGACGCTGAGACGCGAAAGCTAGGGGAGCAAACGGGATTAGAAACC	0	0	0	0	0	173	404	0	0	0	0	0	0	0	0	0	0	0	0	0	0	0	0	0	0	Bacteria	Planctomycetes	Planctomycetacia	Planctomycetales	Planctomycetaceae	Singulisphaera
CCGCGGTAATACGGAGGATGCAAGCGTTATCCGGATTTATTGGGTTTAAAGGGTGCGCAGGCGGTATAATAAGTCAGTGGTGAAAGTCTGCCGCTTAACGGTAGGATTGCCATTGATACTGTTAGACTTGAGTATGGATGAGGTAGGTGGAATGTGTAGTGTAGCGGTGAAATGCATAGATATTACACAGAACGCCGATTGCGAAGGCAGCTTACTAATCCATTACTGACGCTGAGGCACGAAAGCGTGGGGATCAAACAGGATTAGAAACC	0	0	0	0	0	0	0	185	391	0	0	0	0	0	0	0	0	0	0	0	0	0	0	0	0	Bacteria	Bacteroidetes	Bacteroidia	Bacteroidia_Incertae_Sedis	Draconibacteriaceae	NA
CCGCGGTAATACGGAGGATGCAAGCGTTATCCGGATTCATTGGGTTTAAAGGGTGCGTAGGCGGAATAATAAGTCAGTGGTGAAAGCCTGTGGCTCAACCATAGAATTGCCATTGATACTGTTATTCTTGAGTATAGTTGAAGTGGGCGGAATGTGTAATGTAGCGGTGAAATGCTTAGATATTACACAGAACACCAATTGCGAAGGCAGCTCACTAAGCTGTTACTGACGCTGAGGCACGAAAGCGTGGGGAGCAAACAGGATTAGAAACC	0	0	0	0	0	0	0	455	120	0	0	0	0	0	0	0	0	0	0	0	0	0	0	0	0	Bacteria	Bacteroidetes	SB-5	NA	NA	NA
CCGCGGTAATACGGAGGGTGCAAGCGTTGTCCGGATTTATTGGGTTTAAAGGGTGCGTAGGCGGCTTTTTAAGTCTGGGGTGAAAGCCCGTTGCTCAACAACGGAACTGCCCTGGAAACTGGAGAGCTTGAGTACAGACGAGGGTGGCGGAATGGATACTGTAGCGGTGAAATGCATAGATAGTATCCAGAACCCCGATTGCGAAGGCAGCTGCCTAGACTGTAACTGACGCTGAGGCACGAAAGCGTGGGGAGCGAACAGGATTAGAAACC	0	0	0	0	0	0	0	0	0	0	0	226	347	0	0	0	0	0	0	0	0	0	0	0	0	Bacteria	Bacteroidetes	Cytophagia	Cytophagales	Cytophagaceae	Hymenobacter
CCGCGGTAATACGGAGGGTGCAAGCATTGATCGGAATTACTGGGCGTAAAGGGCGCGTAGGCGGCCGAGAAAGTCAGATGTGAAATTCCGGGGCTCAACCCCGGAGCTGCATTTGAAACTTCTTGGCTAGAGGATGGTTAGGGAAAACGGAATTCCACGTGTAGCGGTGAAATGCGTAGATATGTGGAAGAACACCAGTGGTGAAGACGGTTTTCTGGGCCAAACCTGACGCTGAGGCGCGAAAGCTAGGGGAGCAAACAGGATTAGAAACC	0	41	74	64	0	235	152	6	0	0	0	0	0	0	0	0	0	0	0	0	0	0	0	0	0	Bacteria	Chlamydiae	Chlamydiae	Chlamydiales	Parachlamydiaceae	Candidatus_Metachlamydia
CCGCGGTAATACGAGGGGGGCGAGCGTTGTTCGGAATTATTGGGCGTAAAGGGTGCGTAGGCGGTTTGGTAAGTCTTATGTGAAATCTATGGGCTCAACTCATAGACTGCATGAGAAACTGCCGGGCTTGAGTATGGGAGAGGTGAGTGGAATTCCTGGTGTAGCGGTGAAATGCGTAGATATCAGGAGGAACACCTGTGGCGAAAGCGGCTCACTGGACCATAACTGACGCTGATGCACGAAAGCTAGGGGAGCAAACAGGATTAGAAACC	0	0	0	385	185	0	0	0	0	0	0	0	0	0	0	0	0	0	0	0	0	0	0	0	0	Bacteria	Acidobacteria	Acidobacteria	Acidobacteriales	Acidobacteriaceae_(Subgroup_1)	Telmatobacter
CCGCGGTAATACGTAGGGTGCGAGCGTTAATCGGAATTACTGGGCGTAAAGCGTGCGCAGGCGGTTTTATAAGCCAGATGTGAAATCCCCGGGCTCAACCTGGGAACTGCATTTGGAACTGTAAGACTAGAGTATAGCAGAGGGGGGTAGAATTCCACGTGTAGCAGTGAAATGCGTAGATATGTGGAGGAATACCAATGGCGAAGGCAGCCCCCTGGGTTAATACTGACGCTCATGCACGAAAGCGTGGGGAGCAAACAGGATTAGAAACC	0	0	0	58	0	0	0	0	0	0	0	0	0	344	168	0	0	0	0	0	0	0	0	0	0	Bacteria	Proteobacteria	Betaproteobacteria	Nitrosomonadales	Gallionellaceae	Gallionella
CCGCGGTAATACATAGGGTGCAAGCGTTATTCGGATTTATTGGGCGTAAAGAGCTCGTAGGCGGTTCGATAAGTCGGGTGTTAAACCCCCAGGCTCAACCTGGGGCCGCCACCCGAAACTATCGTGACTAGAGTTTGGTAGGGGATCACGGAATTCCTGGTGTAGCGGTGGAATGCGCAGATATCAGGAGGAACACCAGTAGCGAAGGCGGTGATCTGGGCCAATACTGACGCTGAGGAGCGAAAGCGTGGGGAGCGAACAGGATTAGAAACC	0	465	47	57	0	0	0	0	0	0	0	0	0	0	0	0	0	0	0	0	0	0	0	0	0	Bacteria	Actinobacteria	Acidimicrobiia	Acidimicrobiales	NA	NA
CCGCGGTAATACGTAGGGGCCTAGCGTTGTCCGGATTTATTGGGCGTAAAGAGCTCGTAGGCGGTTTGGTGAGTCGGGTGTGAAATCTCCACGCTCAACGTGGAGGGGCCACCCGATACTGCCATGACTAGAGTCCGGTAGGGGAGTGTGGAATTCCCGGTGTAGCGGTGAAATGCGCAGATATCGGGAGGAACACCAGTAGCGAAGGCGACACTCTGGGCCGGTACTGACGCTGAGGAGCGAAAGCGTGGGGAGCAAACAGGATTAGAAACC	0	0	0	70	42	0	0	0	0	0	0	0	0	0	0	184	182	0	0	0	0	34	16	41	0	Bacteria	Actinobacteria	Acidimicrobiia	Acidimicrobiales	NA	NA
CCGCGGTAATACGTAGGGTGCGAGCGTTAATCGGAATTACTGGGCGTAAAGCGTGCGCAGGCGGTTTTGTAAGCCAGATGTGAAATCCCCGGGCTTAACCTGGGAATGGCATTTGGGACTGCAAGGCTAGAATCTGGCAGAGGGGGGTAGAATTCCACGTGTAGCAGTGAAATGCGTAGATATGTGGAGGAATACCGATGGCGAAGGCAGCCCCCTGGGTTGAGATTGACGCTCATGCACGAAAGCGTGGGGAGCAAACAGGATTAGAAACC	0	0	0	0	0	0	0	0	0	0	0	0	0	0	0	168	299	0	0	0	0	57	20	0	24	Bacteria	Proteobacteria	Betaproteobacteria	NA	NA	NA
CCGCGGTAATACCCGCGGCCCGAGTGGTGCTTGATATTATTGAGCCTAAAACGTCCGTAGCCGGTCTTGTAAATCCATGGGTAAATCGAACAGCTCAACTGTTCGAATTCCGCGGAGACTGCGAGACTTGGGACTGGGAGAGGTCAGAGGTACTTCTGGGGTAGGGGTAAAATCCTGTAATCCTGGAAGGACCACCAGTGGCGAAGGCGTCTGACTAGAACAGATCCGACGGTGAGGGACGAAGCCCTGGGGCGCAAACGGGATTAGAAACC	0	0	0	0	0	0	0	0	0	565	0	0	0	0	0	0	0	0	0	0	0	0	0	0	0	Archaea	Euryarchaeota	Thermoplasmata	Thermoplasmatales	Terrestrial_Miscellaneous_Gp(TMEG)	NA
CCGCGGTAATACGGAGGGAGCTAGCGTTGTTCGGAATTACTGGGCGTAAAGCGCACGTAGGCGGTTATTCAAGTCAGAGGTGAAAGCCCGGGGCTCAACCCCGGAACTGCCTTTGAAACTAGATGACTAGAATCTTGGAGAGGTCAGTGGAATTCCGAGTGTAGAGGTGAAATTCGTAGATATTCGGAAGAACACCAGTGGCGAAGGCGACTGACTGGACAAGTATTGACGCTGAGGTGCGAAAGCGTGGGGAGCAAACAGGATTAGAAACC	0	0	0	0	0	0	0	0	0	0	0	200	254	0	111	0	0	0	0	0	0	0	0	0	0	Bacteria	Proteobacteria	Alphaproteobacteria	Sphingomonadales	Sphingomonadaceae	Novosphingobium
CCGCGGTAATACGGAGGGTGCAAGCGTTGTTCGGATTTACTGGGCGTAAAGGGCGCGTAGGCGGCTTTGTAAGCCAGATGTGAAAGCCCACGGCTTAACTGTGGAAGTGCATCTGGAACTGTGAGGCTTGAGTATGGGAGGGGAAAGTGGAATTCCCGGTGTAGAGGTGAAATTCGTAGATATCGGGAGGAATACCGGTGGCGAAGGCGACTTTCTGGACCAATACTGACGCTGAGGCGCGAAAGCGTGGGTAGCAAACAGGATTAGAAACC	0	111	452	0	0	0	0	0	0	0	0	0	0	0	0	0	0	0	0	0	0	0	0	0	0	Bacteria	Proteobacteria	Deltaproteobacteria	Desulfobacterales	Desulfobulbaceae	Desulfobulbus
CCGCGGTAATACGGGGGGGGCAAGCGTTGTTCGGAATTACTGGGCGTAAAGGGCGCGTAGGCGGCCTACTAAGTCAGACGTGAAATCCCTCGGCTCAACCGGGGAACTGCGTCTGATACTGGAGGGCTTGAATTCGGGAGAGGGATGCGGAATTCCAGGTGTAGCGGTGAAATGCGTAGATATCTGGAGGAACACCGGTGGCGAAGGCGGCATCCTGGACCGATATTGACGCTGAGGCGCGAAAGCCAGGGGAGCAAACGGGATTAGAAACC	0	0	0	0	0	0	0	0	0	0	0	0	0	0	0	277	286	0	0	0	0	0	0	0	0	Bacteria	Acidobacteria	Acidobacteria	Subgroup_6	NA	NA
CCGCGGTAATACGTAGGGTGCGAGCGTTAATCGGAATTACTGGGCGTAAAGGGTGCGCAGGCGGTTTAGCAAGTCTGATGTGAAATCCCCGGGCTTAACCTGGGAACTGCGTTGGAAACTGCTGGACTAGAGTGTAGCAGAGGGGGGTGGAATTCCACGTGTAGCAGTGAAATGCGTAGAGATGTGGAGGAACACCGATGGCGAAGGCAGCCCCCTGGGCTAACACTGACGCTCAGGCACGAAAGCGTGGGTAGCAAACAGGATTAGAAACC	0	211	201	112	0	38	0	0	0	0	0	0	0	0	0	0	0	0	0	0	0	0	0	0	0	Bacteria	Proteobacteria	Betaproteobacteria	NA	NA	NA
CCGCGGTAAGACATAGGTGGCGAGCGTTATTCGGAATTACTAGGCGTAAAGCGAGTGTAGGCGGACTCTTAAGTCTGACGTTAAATCTCCTGGCTTAACTAGGAGCTGTCGTCGGATACTGAGAGCCTCGAATGGGGTAGGGGGCAGCGGAATTCCCGGTGTAGCGGTGAAATGCGTAGATATCGGGAGGAACACCTATGGCGAAAGCAGCTGCCTGGGCCTCTATTGACGCTAAGACTCGAAAGCTGGGGGAGCAAACAGGATTAGAAACC	0	0	0	385	177	0	0	0	0	0	0	0	0	0	0	0	0	0	0	0	0	0	0	0	0	Bacteria	Elusimicrobia	Elusimicrobia	Lineage_IV	NA	NA
CCGCGGTAATACGGGGGGTGCAAGCGTTATTCGGAATTATTGGGCGTAAAGGGCGCGTAGGCGGTCTTGTCGGTCAGATGTGAAAGCCCGGGGCTCAACCCTGGAAGTGCATTTGAAACAGCAAGACTTGAGTACGGGAGAGGAAAGCGGAATTCCTGGTGTAGAGGTGAAATTCGTAGATATCAGGAGGAACACCGATGGCGAAGGCAGCTTTCTGGACCGATACTGACGCTGAGGCGCGAAGGTGTGGGTAGCGAACGGGATTAGAAACC	0	0	0	0	0	0	0	0	0	0	0	0	0	0	0	0	0	0	0	0	0	0	0	322	239	Bacteria	Proteobacteria	Deltaproteobacteria	Desulfobacterales	Desulfobacteraceae	Desulfobacula
CCGCGGTAAGACGTAGGGGGCAAGCGTTGTCCGGAATTATTGGGCGTAAAGCGCTCGTAGGCGGATCGAAAAGTCTGTGAAGAAAGACCCGGGCTCAACTCGGGGAACGGCATGGATACTTTCGATCTTGAGGTTGTTAGAGGGTGATGGAATTCCCGGTGTAGCGGTGAAATGCGTAGATATCGGGAGGAACACCAGTGGCGAAGGCGATCACCTGGGACAAACCTGACGCTGAGGAGCGAAAGCTAGGGGAGCAAACGGGATTAGAAACC	0	0	0	15	0	285	256	0	0	0	3	0	0	0	0	0	0	0	0	0	0	0	0	0	0	Bacteria	WD272	NA	NA	NA	NA
CCGCGGTAATACAGGGGTGGCAAGCGTTGTCCGGATTTACTGGGTGTAAAGGGTGCGCAGGCGGGCCGATAAGTCGGGGGTTAAATCCATGTGCTTAACACATGCATGGCTTCCGATACTGTCGGCCTAGAGTCTCGAAGAGGAAGATGGAATTTCCGGTGTAACGGTGGAATGTGTAGATATCGGAAAGAACACCAGTGGCGAAGGCAGTCTTCTGGTCGAGCACTGACGCTCAGGCACGAAAGCGTGGGGAGCAAACAGGATTAGAAACC	0	0	0	0	0	0	0	186	335	0	0	0	0	0	0	0	0	0	0	0	38	0	0	0	0	Bacteria	Chlorobi	Chlorobia	Chlorobiales	Chlorobiaceae	Chlorobium
CCGCGGTAATACGTAGGGTGCAAGCGTTAATCGGAATTACTGGGCGTAAAGCGTGCGCAGGCGGTTATGTAAGACAGATGTGAAATGCCCGGGCTTAACCTGGGAACTGCATTTGTGACTGCATGGCTAGAGTGTGTCAGAGGGGGGTAGAATTCCACGTGTAGCAGTGAAATGCGTAGATATGTGGAGGAATACCGATGGCGAAGGCAGCCCCCTGGGATAACACTGACGCTCATGCACGAAAGCGTGGGGAGCAAACAGGATTAGAAACC	0	0	0	0	0	0	0	0	0	0	0	37	94	48	0	153	225	0	0	0	0	0	0	0	0	Bacteria	Proteobacteria	Betaproteobacteria	Burkholderiales	Oxalobacteraceae	NA
CCGCGGTAATACGTAGGGTGCGAGCGTTAATCGGAATTACTGGGCGTAAAGCGTGCGCAGGCGGTGATGTAAGACAGTTGTGAAATCCCCGGGCTCAACCTGGGAATTGCATCTGTGACTGCATCGCTAGAGTACGGTAGAGGGGGATGGAATTCCGCGTGTAGCAGTGAAATGCGTAGATATGCGGAGGAACACCGATGGCGAAGGCAATCCCCTGGACCTGTACTGACGCTCATGCACGAAAGCGTGGGGAGCAAACAGGATTAGAAACC	0	0	0	0	0	0	0	14	0	0	0	119	264	69	67	0	20	0	0	0	0	0	0	0	0	Bacteria	Proteobacteria	Betaproteobacteria	Burkholderiales	Comamonadaceae	Polaromonas
CCGCGGTAAGACGAACCGTGCGAACGTTATTCGGAATCACTGGGCTTAAAGCGCGTGTAGGCGGATCGATGCATCGGTCGTTGAAATCCCCCGGCTTAACCGGGGAACTGGCGCCGAGATGATCGGTCTGGAGGAGAGTAGGGGGACCTGGAACTTCCGGTGGAGCGGTGAAATGCGTTGAGATCGGAAGGAACGCCCGTGGCGAAAGCGAGGTCCTGGACTTTTTCTGACGCTGAGACGCGAAAGCTAGGGGAGCAAACGGGATTAGAAACC	0	0	0	0	0	66	485	0	0	0	0	0	0	0	0	0	0	0	0	0	0	0	0	0	0	Bacteria	Planctomycetes	Planctomycetacia	Planctomycetales	Planctomycetaceae	Isosphaera
CCGCGGTAAGACGGAGGATGCAAGCGTTATCCGGAATTATTGGGCGTAAAGCGTACGTAGGCTGTTTGATAAGTCTGTTGTCAAAGCGCGAGGCTCAACCTTGTAAAGGCAATGGAAACTGTGAGACTAGAGAGAGATAGGGGCAGGAGGAATTCCAGGTGTAGCGGTGAAATGCGTAGATATCTGGAAGAACACCAGTGGCGAAAGCGTCCTGCTGGATCTCAACTGACGCTGAAGTACGAAAGCTAGGGGAGCGAATGGGATTAGAAACC	0	0	0	0	0	0	0	150	401	0	0	0	0	0	0	0	0	0	0	0	0	0	0	0	0	Bacteria	Cyanobacteria	Cyanobacteria	SubsectionIII	FamilyI	Pseudanabaena
CCGCGGTAATACGTAGGGAGCAAGCGTTGTCCGGATTTATTGGGCGTAAAGAGCTCGTAGGCGGCTTAGCAAGTCGGATGTGAAACCCCCAGGCTTAACCTGGGACCGCCATTCGATACTGCTATAGCTAGAGTTCGGTAGGGGATTGTGGAATTCCCGGTGTAGCGGTGAAATGCGCAGATATCGGGAGGAACACCAATGGCGAAGGCAGCAATCTGGGCCGACACTGACGCTGAGGAGCGAAAGCGTGGGGAGCAAACAGGATTAGAAACC	0	0	0	83	95	159	204	0	0	0	8	0	0	0	0	0	0	0	0	0	0	0	0	0	0	Bacteria	Actinobacteria	Acidimicrobiia	Acidimicrobiales	Acidimicrobiaceae	Ferrimicrobium
CCGCGGTAATACGAAGGTGTCGAACGTTGTCCGGAATTATTGGGCGTAAAGGGCGCGTAGGCGGCCAGGTAAGTCAGATGTGAAAGCTCTGGGCTCAACCCAGGAATTGCATTTGAAACTGCCAGGCTAGAGTTCGGTAGAGGAGGGCGGAATTCCAGGTGTAGCGGTGAAATGCGTAGATATCTGGAGGAACACCCGTGGCGAAGGCGGCTCTCTGGTCCGATACTGACGCTGAGGCGCGAAAGGTAGGGGAGCAAACAGGATTAGAAACC	0	238	310	0	0	0	0	0	0	0	0	0	0	0	0	0	0	0	0	0	0	0	0	0	0	Bacteria	NA	NA	NA	NA	NA
CCGCGGTAATACGGAGGATGCAAGCGTTATCCGGATTTATTGGGTTTAAAGGGTGCGCAGGTGGTTTTATAAGTCAGTGGTGAAAGTCTGTCGCTTAACGTCAGGATTGCCATTGATACTGTAGGACTTGAGTATGGATGAGGTAGGCGGAATGTGTAGTGTAGCGGTGAAATGCATAGATATTACACAGAACGCCGATTGCGAAGGCAGCTTACTAATCCATTACTGACACTGAGGCACGAAAGCGTGGGGATCAAACAGGATTAGAAACC	0	0	0	0	0	0	0	85	462	0	0	0	0	0	0	0	0	0	0	0	0	0	0	0	0	Bacteria	Bacteroidetes	Bacteroidia	Bacteroidia_Incertae_Sedis	Draconibacteriaceae	NA
CCGCGGTAATACGTAGGGGGCAAGCGTTGTCCGGATTTATTGGGCGTAAAGAGCGTGTAGGCGGCCAGACAGGTCCGTTGTGAAAACTAGAGGCTTAACCTCTAGACGTCGATGGAAACCGTCTGGCTAGAGTCCGGAAGAGGAGAATGGAATTCCTGGTGTAGCGGTGAAATGCGCAGATATCAGGAAGAACACCCGTGGCTAAGGCGGTTCTCTAGTACGGTACTGACGCTGAGACGCGAAAGCGTGGGGAGCGAACAGGATTAGAAACC	0	0	0	0	0	0	0	48	68	0	0	0	0	0	0	0	0	0	0	0	0	267	161	0	0	Bacteria	Actinobacteria	Thermoleophilia	Gaiellales	Gaiellaceae	Gaiella
CCGCGGTAATACGGAGGATCCAAGCGTTATCCGGATTTATTGGGTTTAAAGGGTGCGTAGGCGGACCTTTAAGTCAGTGGTGAAAGTTTGCAGCTCAACTGTAAAATTGCCATTGAAACTGAAGGTCTTGAGTGTAAATGAGGTAGGCGGAATGTGTTGTGTAGCGGTGAAATGCTTAGATATAACACAGAACACCAATTGCGAAGGCAGCTTACTAGGATACAACTGACGCTGAGGCACGAAAGCGTGGGGATCAAACAGGATTAGAAACC	0	0	0	0	0	0	0	0	0	0	0	105	439	0	0	0	0	0	0	0	0	0	0	0	0	Bacteria	Bacteroidetes	Bacteroidia	Bacteroidales	Porphyromonadaceae	Paludibacter
CCGCGGTAATACGTAGGGTGCAAGCGTTAATCGGAATTACTGGGCGTAAAGCGTGCGCAGGCGGTTTTGTAAGACAGTCGTGAAATCCCCGGGCTCAACCTGGGAATTGCGATTGTGACTGCAAAGCTGGAGTGCGGCAGAGGGGGATGGAATTCCGCGTGTAGCAGTGAAATGCGTAGATATGCGGAGGAACACCGATGGCGAAGGCAATCCCCTGGGCCTGCACTGACGCTCATGCACGAAAGCGTGGGGAGCAAACAGGATTAGAAACC	0	0	0	0	0	0	0	109	69	0	0	0	0	0	0	0	0	0	0	106	259	0	0	0	0	Bacteria	Proteobacteria	Betaproteobacteria	Burkholderiales	Comamonadaceae	Hydrogenophaga
CCGCGGTAATACAGAGGGTGCAAGCGTTAATCGGAATTACTGGGCGTAAAGCGTGCGTAGGTGGTCCGGTAAGTCAGATGTGAAAGCCCTGGGCTTAACCTGGGAATTGCATTTGATACTGCCGGACTAGAGTTTGGTAGAGGGAAGTGGAATTCCACGTGTAGCGGTGAAATGCGTAGATATGTGGAGGAACACCAGTGGCGAAGGCGGCTTCCTGGACTAAAACTGACACTGAGGCACGAAAGCGTGGGGAGCAAACAGGATTAGAAACC	0	0	0	0	0	0	0	0	0	543	0	0	0	0	0	0	0	0	0	0	0	0	0	0	0	Bacteria	Proteobacteria	Gammaproteobacteria	Chromatiales	Ectothiorhodospiraceae	Acidiferrobacter
CCGCGGTAATACGTAGGGGGCAAGCGTTGTCCGGAATCATTGGGCGTAAAGCGCGCGTAGGCGGCCCGGTAAGTCCGCTGTAAAAGTCAAAGGCTCAACCTTTGAATGCCGGTGGATACTGTCGGGCTAGAGTCCGGAAGAGGCGAGTGGAATTCCTGGTGTAGCGGTGGAATGCGCAGATATCAGGAGGAACACCAATAGCGAAGGCAGCTCGCTGGGACGGTACTGACGCTAAGGCGCGAAAGCGTGGGGAGCAAACAGGATTAGAAACC	0	0	0	0	0	0	0	0	0	0	0	0	0	0	0	0	0	108	108	0	0	0	0	224	103	Bacteria	Actinobacteria	Thermoleophilia	Solirubrobacterales	Elev-16S-1332	NA
CCGCGGTAATACGTAGGGTGCGAGCGTTAATCGGAATTACTGGGCGTAAAGCGTGCGCAGGCGGTTCGCCAAGTCAGGTGTGAAATCCCCGGGCTTAACCTGGGAATTGCGCTTGAAACTAGCGGGCTTGAGTGTGGCAGAGGGGGGTGGAATTCCACGTGTAGCAGTGAAATGCGTAGAGATGTGGAGGAACACCGATGGCGAAGGCAGCCCCCTGGGTCAACACTGACGCTCATGCACGAAAGCGTGGGGAGCAAACAGGATTAGAAACC	0	0	0	211	157	0	0	58	0	0	0	0	0	0	0	47	48	0	0	0	0	0	0	0	18	Bacteria	Proteobacteria	Betaproteobacteria	Nitrosomonadales	Nitrosomonadaceae	NA
CCGCGGTAATACGTAGGGGGCAAGCGTTGTCCGGAATCATTGGGCGTAAAGAGCGTGTAGGCGGCCCGGTAAGTCCGTTGTGAAAGTCGAGGGCTCAACCCTCGAATGCCGGCGGATACTGTCGGGCTAGAGTCCGGAAGAGGCGAGTGGAATTCCTGGTGTAGCGGTGAAATGCGCAGATATCAGGAGGAACACCAATGGCGAAGGCAGCTCGCTGGGACGGTACTGACGCTGAGACGCGAAAGCGTGGGGAGCAAACAGGATTAGAAACC	0	0	0	0	0	0	0	0	0	0	0	0	0	0	0	30	27	83	0	0	0	61	68	150	120	Bacteria	Actinobacteria	Thermoleophilia	Solirubrobacterales	0319-6M6	NA
CCGCGGTAATACGTAGGATCCGAGCGTTATCCGAATTTACTGGGCGTAAAGCGTGTGTAGGCGGTTTGGTAAGTTGGATGTAAAAGCTCCCGGCTCAACTGGGAGAGGCCGTTCAAAACTACCAGACTAGAGGACGGTAGAGGGAGGTAGAATTCCCGGTGTAGTAGTGAAATGCGTAGATATCGGGAGGAATACCAGTGGCGAAGGCGGCCTCCTGGACCGTTCCTGACGCTCAGACACGAAAGCTAGGGGAGCAAACGGGATTAGAAACC	0	0	0	0	0	0	0	0	0	0	0	0	0	0	0	0	0	444	93	0	0	0	0	0	0	Bacteria	Chloroflexi	Anaerolineae	Anaerolineales	Anaerolineaceae	NA
CCGCGGTAATACGTAGGGTGCGAGCGTTAATCGGAATTACTGGGCGTAAAGCGTGCGCAGGCGGTTTTGTAAGTCAGATGTGAAAGCCCCGGGCTTAACCTGGGAACTGCGTTTGAAACTACAAGGCTAGAGTTTGGCAGAGGGGGGTAGAATTCCACGTGTAGCAGTGAAATGCGTAGATATGTGGAGGAATACCGATGGCGAAGGCAGCCCCCTGGGTCAAAACTGACGCTCATGCACGAAAGCGTGGGGAGCAAACAGGATTAGAAACC	0	239	294	0	0	0	0	0	0	0	0	0	0	0	0	0	0	0	0	0	0	0	0	0	0	Bacteria	Proteobacteria	Betaproteobacteria	Hydrogenophilales	Hydrogenophilaceae	Ferritrophicum
CCGCGGTAAGACAGAGGTGGCAAGCGTTGTTCGGATTTATTGGGCGTAAAGAGCGCGTAGGCGGTCCTGTAAGTCGGTGGTGAAATCCCGGGGCTTAACCCCGGAATTGCCTCCGATACTGCTGGACTTGAGTGCGGGAGAGGGTAGTGGAATTCCCAGTGTAGAGGTGAAATTCGTAGATATTGGGAAGAACACCAGTGGCGAAGGCAGCTACCTGGACCGCAACTGACGCTGAGGCGCGAAAGCGTGGGGAGCAAACAGGATTAGAAACC	0	95	437	0	0	0	0	0	0	0	0	0	0	0	0	0	0	0	0	0	0	0	0	0	0	Bacteria	Nitrospirae	Nitrospira	Nitrospirales	2029-04-01	NA
CCGCGGTAATACGGAGGATGCAAGCGTTATCCGGAATGATTGGGCGTAAAGGGTCCGCAGGTGGCATTGTAAGTCTGCTGTTAAAGAGTCACGCTCAACGTGATAAAAGCAGTGGAAACTACAAAGCTAGAGTATGGTAGGGGCAGAAGGAATTCCTGGTGTAGCGGTGAAATGCGTAGATATCAGGAAGAACACCGGTGGCGAAAGCGTTCTGCTAGACCAAAACTGACACTGAGGGACGAAAGCTAGGGGAGCGAATGGGATTAGAAACC	0	0	0	256	276	0	0	0	0	0	0	0	0	0	0	0	0	0	0	0	0	0	0	0	0	Bacteria	Cyanobacteria	Cyanobacteria	SubsectionIV	FamilyI	Anabaena
CCGCGGTAACACGTAGGAGCCAAGCGTTATCCGAATTCACTGGGCGTAAAGCGCGTGTAGGCGGCTTGGTAAGTTGGATGTGAAAGCTCCTGGCTCAACTGGGAGAGGACGTTCAATACTGCCGGGCTAGAGGGCGACAGAGGGAGGTGGAATTCCCGGTGTAGTGGTGAAATGCGTAGATATCGGGAGGAACACCAGTGGCGAAAGCGGCCTCCTGGGTCGCACCTGACGCTCAGACGCGAAAGCTAGGGGAGCGAACGGGATTAGAAACC	0	0	0	0	0	0	0	123	256	0	0	0	0	0	0	0	0	0	0	111	42	0	0	0	0	Bacteria	Chloroflexi	Anaerolineae	Anaerolineales	Anaerolineaceae	NA
CCGCGGTAATACGTAGGGTGCAAGCGTTAATCGGAATTACTGGGCGTAAAGCGTGCGCAGGCGGCCTTAAAAGTCAGATGTGAAAGCCCCGGGCTCAACCTGGGAACTGCGTTTGAAACTCTAAGGCTAGAGTATGGCAGAGGGGGGTAGAATTCCACGTGTAGCAGTGAAATGCGTAGAGATGTGGAGGAATACCAATGGCGAAGGCAGCCCCCTGGGTCAATACTGACGCTCATGCACGAAAGCGTGGGGAGCAAACAGGATTAGAAACC	0	0	0	0	0	0	0	0	0	0	0	0	0	0	0	85	139	0	0	0	0	122	186	0	0	Bacteria	Proteobacteria	Betaproteobacteria	Methylophilales	Methylophilaceae	NA
CCGCGGTAATACCGGCGGCACAAGTGGTGTTCACTATTATTGGGCTTAAAGAGTCCGTAGCCGGCTGAAACCGTCTTGTGTGAAATATTGGCGCATGACGTCAATACGTGCATAAGATACCTTTCGGCTAGGGAGCGGGAGAGGTCAGGAGTATTCATGGGGTAAGAGTAAAATCCCGTAATCCTATGAAGACTACCGGTGGCGAAGGCGCCTGACCAGAACGCATCCGACGGTGAGTGACGAAGGCTAGGAGAACGAATCGGATTAGAAACC	0	0	0	0	0	0	0	0	0	18	512	0	0	0	0	0	0	0	0	0	0	0	0	0	0	Archaea	Parvarchaeota	Parvarchaeota_Incertae_Sedis	Unknown_Order	Unknown_Family	Candidatus_Micrarchaeum
CCGCGGTAATACGTAGGGTGCGAGCGTTAATCGGAATTACTGGGCGTAAAGCGTGCGCAGGCGGTTCTCCAAGTCCGTTGTGAAAGCCCCGGGCTCAACCTGGGAATGGCAGTGGAAACTAGGGGACTTGAATCTGGCAGAGGGGGGTGGAATTCCACGTGTAGCAGTGAAATGCGTAGAGATGTGGAGGAACACCGATGGCGAAGGCAGCCCCCTGGGCTGAGATTGACGCTCAGGCACGAAAGCGTGGGGAGCAAACAGGATTAGAAACC	0	0	0	0	33	0	0	0	0	0	0	0	0	0	0	202	226	0	0	0	0	0	0	48	20	Bacteria	Proteobacteria	Betaproteobacteria	SC-I-84	NA	NA
CCGCGGTAAGACGGAGGATGCAAGTGTTATCCGGAATCACTGGGCGTAAAGCGTCTGTAGGTGGTCAAATAAGTCAACTGTTAAATCTTGAGGCTTAACCTCAAAATCGCAGTCGAAACTATTAGACTAGAGTATAGTAGGGGTAAAGGGAATTTCCAGTGGAGCGGTGAAATGCGTAGAGATTGGAAAGAACACCGATGGCGAAGGCACTTTACTGGGCTATTACTAACACTGAGAGACGAAAGCTAGGGTAGCAAATGGGATTAGAAACC	0	520	7	0	0	0	0	0	0	0	0	0	0	0	0	0	0	0	0	0	0	0	0	0	0	Bacteria	Cyanobacteria	Chloroplast	NA	NA	NA
CCGCGGTAAGACGGGGGGAGCAAGTGTTACTCATCTCGACTGGGCGTAAAGGGTGCGTAGGCTGTAAATTTGGGTTGGGGTTAAAGACCAAATGGTTCAAGTTTGGAAAAATCCTTTCATACCGTTTTACTTAGAGTTTGAAAGAAGTGAGTAGAATTTCTTACGTAAGGGTAAAATCTCTTGATATAAGGAGAACTATCCGTGGCGAAGGCGATTTGCTAGTTCAACACTGACGCTGAGGCACGAAAGCGTGGGTATCAAACGGGATTAGAAACC	0	0	0	0	0	201	323	0	0	0	0	0	0	0	0	0	0	0	0	0	0	0	0	0	0	Bacteria	NA	NA	NA	NA	NA
CCGCGGTAATACGGAGGATCCGAGCGTTATCCGGATTTATTGGGTTTAAAGGGTGCGTAGGCGGCTCATTAAGTCAGTGGTGAAAGGTAACCGCTTAACGGGGACACTGCCATTGATACTGATGAGCTGGAGTACAGATGAAGTGGGCGGAATGTGTCAAGTAGCGGTGAAATGCATAGATATGACACAGAACACCAATTGCGAAGGCAGCTCACTAAAGTGTAACTGACGCTGAGGCACGAAAGCGTGGGGATCGAACAGGATTAGAAACC	0	0	0	0	0	0	0	0	0	0	0	131	324	0	68	0	0	0	0	0	0	0	0	0	0	Bacteria	Bacteroidetes	Sphingobacteriia	Sphingobacteriales	Sphingobacteriaceae	Solitalea
CCGCGGTAATACGAAGGGGGCTAGCGTTGCTCGGAATCACTGGGCGTAAAGCGCACGTAGGCGGACTCTTAAGTCGGTGGTGAAATCCTGGAGCTCAACTCCAGAACTGCCTTCGATACTGAGAGTCTCGAGTCCGAGAGAGGTGAGTGGAACTGCGAGTGTAGAGGTGAAATTCGTAGATATTCGCAAGAACACCAGTGGCGAAGGCGGCTCACTGGCTCGGTACTGACGCTGAGGTGCGAAAGCGTGGGGAGCAAACAGGATTAGAAACC	0	0	0	49	0	0	0	0	0	0	0	0	0	0	0	169	172	0	0	0	0	67	63	0	0	Bacteria	Proteobacteria	Alphaproteobacteria	Rhizobiales	Xanthobacteraceae	Variibacter
CCGCGGTAATACGTAGGGAGCGAGCGTTGTCCGGATTCATTGGGCGTAAAGAGCTCGTAGGCGGCTTGATAAGTCGGATGTGAAACCTCCAGGCTCAACCTGGAGTCGCCATCCGATACTGTCATAGCTAGAGTCCGGTAGGGGCCCACGGAACTCCTGGTGTAGCGGTGAAATGCGCAGATATCAGGAAGAACACCAGTGGCGAAGGCGGTGGGCTGGGCCGGTACTGACGCTGAGGAGCGAAAGCGTGGGGAGCGAACAGGATTAGAAACC	0	75	0	0	0	190	254	0	0	0	0	0	0	0	0	0	0	0	0	0	0	0	0	0	0	Bacteria	Actinobacteria	Acidimicrobiia	Acidimicrobiales	NA	NA
CCGCGGTAATACGGAGGATGCAAGCGTTATTCGGATTTATTGGGTTTAAAGGGTGCGTAGGCGGAATAATAAGTCAGTGGTGAAAGCCTGTGGCTTAACCATAGAATTGCCATTGATACTGTTATTCTTGAGTATAGTTGAAGTGGGCGGAATGTGTAATGTAGCGGTGAAATGCTTAGATATTACACAGAACACCAATTGCGAAGGCAGCTCACTAAGCTGTTACTGACGCTGAGGCACGAAAGCGTGGGGAGCAAACAGGATTAGAAACC	0	0	0	0	0	0	0	480	38	0	0	0	0	0	0	0	0	0	0	0	0	0	0	0	0	Bacteria	Bacteroidetes	SB-5	NA	NA	NA
CCGCGGTAATACGGAGGGTGCAAGCGTTGTTCGGAATTACTGGGCGTAAAGCGCGCGTAGGCGGTTTGTTAAGTCAGATGTGAAAGCCCACGGCTCAACCGTGGACGTGCATTTGAAACTGGCAGACTTGAGTATTGGAGGGGGTGGTGGAATTCCCGGTGTAGAGGTGAAATTCGTAGATATCGGGAGGAATACCGGTGGCGAAGGCGACCACCTGGCCAAATACTGACGCTGAGGTGCGAAAGCGTGGGGAGCAAACAGGATTAGAAACC	0	0	0	0	0	0	0	0	0	0	0	0	0	0	0	0	0	0	0	0	0	0	0	375	142	Bacteria	Proteobacteria	Deltaproteobacteria	Desulfobacterales	Desulfobulbaceae	Desulfocapsa
CCGCGGTAATACGTAGGTGGCGAGCGTTGTCCGGAATCATTGGGCGTAAAGAGCGCGTAGGTGGCTTGTCAGGTCTGATGTGAAATCCTGGGGCTCAACCCCAGGCCTGCATCGGAAACCGGCTTGCTAGAGTCTGGGAGAGGAGAGTGGAATTCCTGGTGTAGCGGTGAAATGCGTAGATATCAGGAGGAACACCGGTAGCGAAGGCGGCTCTCTGGAACAGTACTGACACTGAGGCGCGAAAGCTAGGGGAGCAAACAGGATTAGAAACC	0	0	0	0	0	0	0	0	0	0	0	0	0	0	0	151	209	155	0	0	0	0	0	0	0	Bacteria	Actinobacteria	Thermoleophilia	Gaiellales	NA	NA
CCGCGGTAATACGAGGGGGGCGAGCGTTGTTCGGAATTATTGGGCGTAAAGGGTGCGTAGGCGGTTCGGTAAGTTTCGTGTGAAATCTTCGGGCTCAACTCGAAGTCTGCACGAAAAACTGCCGGGCTTGAGTATGGGAGAGGTGAGTGGAATTCCCGGTGTAGCGGTGAAATGCGTAGATATCGGGAGGAACACCTGTGGCGAAAGCGGCTCACTGGACCATAACTGACGCTGATGCACGAAAGCTAGGGGAGCAAACAGGATTAGAAACC	0	140	372	0	0	0	0	0	0	0	0	0	0	0	0	0	0	0	0	0	0	0	0	0	0	Bacteria	Acidobacteria	Acidobacteria	Acidobacteriales	Acidobacteriaceae_(Subgroup_1)	Acidobacterium
CCGCGGTAATACGAAGGGGGCTAGCGTTGTTCGGAATTACTGGGCGTAAAGCGCACGTAGGCGGATTGTTAAGTCAGAGGTGAAATCCCGGAGCTCAACTTCGGAACTGCCTTTGATACTGGCAATCTAGAGTCCGGAAGAGGTTAGTGGAATTCCCAGTGTAGAGGTGAAATTCGTAGATATTGGGAAGAACACCAGTGGCGAAGGCGGCTAACTGGTCCGGTACTGACGCTGAGGTGCGAAAGCGTGGGGAGCAAACAGGATTAGAAACC	0	0	0	0	0	0	0	58	68	0	0	0	0	0	0	0	0	15	0	40	0	181	150	0	0	Bacteria	Proteobacteria	Alphaproteobacteria	Rhizobiales	MNG7	NA
CCGCGGTAATACGTAGGGGGCTAGCGTTGTCCGGAATCATTGGGCGTAAAGCGCGTGTAGGCGGTCCGGTAAGTCCGCTGTGAAAGTCGGGGGCTCAACCCTCGAATGCCGGTGGATACTGTCGGGCTAGAGTGCGGAAGAGGCGAGTGGAATTCCTGGTGTAGCGGTGAAATGCGCAGATATCAGGAGGAACACCTATTGCGAAGGCAGCTCGCTGGGACGTTACTGACGCTGAGACGCGAAAGCGTGGGGAGCAAACAGGATTAGAAACC	0	0	0	0	0	0	0	0	0	0	0	0	0	0	0	0	0	0	0	0	0	112	92	165	140	Bacteria	Actinobacteria	Thermoleophilia	Solirubrobacterales	Solirubrobacteraceae	Solirubrobacter
CCGCGGTAATACGAAGGGGGCTAGCGTTGTTCGGATTTACTGGGCGTAAAGCGCACGTAGGCGGACTTTTAAGTCAGAGGTGAAATCCCAGGGCTCAACCCTGGAACTGCCTTTGATACTGGAAGTCTTGAATTCGGGAGAGGTGAGTGGAACTGCGAGTGTAGAGGTGAAATTCGTAGATATTCGCAAGAACACCAGTGGCGAAGGCGGCTCACTGGCCCGATATTGACGCTGAGGTGCGAAAGCGTGGGGAGCAAACAGGATTAGAAACC	0	0	0	0	0	0	0	0	0	0	0	138	298	0	72	0	0	0	0	0	0	0	0	0	0	Bacteria	Proteobacteria	Alphaproteobacteria	Rhizobiales	alphaI_cluster	NA
CCGCGGTAATACGGAGGGGGCGAGCGTTGTCCGAAGTTACTGGGCGTAAAGCGCGCGTAGGCGGGCCATTAAGTCTGTTGTGAAATACCGGAGCTTAACTCCGGCAGGTCAATGGAAACTGTTGGTCTTGAATTGGCTAGGGGAAGATGGAATTACCGGTGTAGCGGTGAAATGCGTAGATATCGGTAGGAACACCCGTGGCGAAGGCGGTCTTCTGGGGCCACATTGACGCTGAGGCGCGAAAGCTGGGGGAGCGAACGGGATTAGAAACC	0	0	0	0	0	302	203	0	0	0	0	0	0	0	0	0	0	0	0	0	0	0	0	0	0	Bacteria	Armatimonadetes	Chthonomonadetes	Chthonomonadales	Chthonomonadaceae	Chthonomonas
CCGCGGTAATACGGAGGGTGCAAGCGTTGTCCGGAATCACTGGGCGTAAAGGGTGCGCAGGCGGGGCAGCAAGTCGGAGGTGAAAGCCCATGGCTCAACCATGGAAGTGCCTTCGAAACTGCTGCTCTTGAGTCCCGAAGAGGTTGTCGGAATTCGTGGTGTAGCGGTGAAATGCGTAGATATCACGAGGAACACCAGAGGCGAAAGCGGACAACTGGACGGGTACTGACGCTCATGCACGAAAGCGTGGGGAGCAAACAGGATTAGAAACC	500	0	0	0	0	0	0	0	0	0	0	0	0	0	0	0	0	0	0	0	0	0	0	0	0	Bacteria	Bacteroidetes	Cytophagia	Order_II	Rhodothermaceae	Salinibacter
CCGCGGTAATACGTAGACCTCAAGCGTTATCCGGATTTATTGGGCGTAAAGCGCACGTAGGTGGTTTTGCGCGTCTTTTGTTAAAGCCCGGGGCCTAACCCCGGAAGTGCAGGAGATACGGCAAGACTAGAGGAGGTTAGAGGTGCATGGAACTCACGGTGTAGGGGTGAAATCCGTTGATATCGTGGGGAACACCGAAGGCGAAGGCAATGCACTGGGACCTTCCTGACACTGAGTTGCGAAAGCGTGGGGAGCAAAAAGGATTAGAAACC	0	456	44	0	0	0	0	0	0	0	0	0	0	0	0	0	0	0	0	0	0	0	0	0	0	Bacteria	Parcubacteria	NA	NA	NA	NA
CCGCGGTAATACGGAGGATGCGAGCGTTATCCGGATTCATTGGGTTTAAAGGGTGCGTAGGCGGACTATTAAGTCAGTGGTGAAATCCTGCAGCTTAACTGCAGAACTGCCATTGATACTGATAGTCTTGAGTTTGGTTAAGGTAGGCGGAATGTGTAATGTAGCGGTGAAATGCTTAGATATTACACAGAACACCAATTGCGTAGGCAGCTTACTGAGCCGACACTGACGCTGAGGCACGAAAGCGTGGGGATCGAACAGGATTAGAAACC	0	0	0	0	0	0	0	217	238	0	0	0	0	0	0	0	0	0	0	45	0	0	0	0	0	Bacteria	Bacteroidetes	Bacteroidetes_vadinHA17	NA	NA	NA
CCGCGGTAATACGTAGGGGGCAAGCGTTGTCCGGATTTACTGGGTGTAAAGGGCGCGCAGGCGGGTTTGTGAGTCAGTGGTGAAATCCTGCGGCTTAACTGCAGAACTGCCATTGATACTGCAAATCTTGAGTACGGAAGAGAGAGACGGAATTCCAGGTGTAGTGGTGAAATACGTAGATATCTGGAAGAACACCAGTTGCGAAGGCGGTCTCTTGGTCCGTTACTGACGCTCAGGCGCGAAAGCGTGGGTAGCAAACAGGATTAGAAACC	0	100	397	0	0	0	0	0	0	0	0	0	0	0	0	0	0	0	0	0	0	0	0	0	0	Bacteria	Chlorobi	Ignavibacteria	Ignavibacteriales	PHOS-HE36	NA
CCGCGGTAATACGGGGGGTGCGAGCGTTGTCCGGAATCACTGGGCGTAAAGGGCGCGTAGGTGGCCTGATAAGGGTGTGGTGAAAGTCCGGGGCTCAACCCCGGATCGGCCGTGCCGACTGTTAGGCTAGAGTACTGTAGGGGCAGGCGGAATTCCGGGTGTAGCGGTGGAATGCGTAGAGATCCGGAGGAAGACCGGTGGCGAAGGCGGCCTGCTGGGCAGTTACTGACACTGAGGCGCGACAGCGTGGGGAGCAAACAGGATTAGAAACC	0	0	0	72	129	0	0	0	0	0	0	0	0	0	0	78	126	0	0	0	0	38	53	0	0	Bacteria	Gemmatimonadetes	Gemmatimonadetes	Gemmatimonadales	Gemmatimonadaceae	NA
CCGCGGTAATACGTAGGATGCAAGCGTTATCCGGATTTACTGGGCGTAAAGAGCGCGCGGGCGGTCCTTTAAGTTAGGTGTGAAAACTCTCAGCTTAACTGAGAGATGTCATCTAATACTGGGGGGCTTGAGGGCAGCAGAGGAAGATGGAATTCCCGGTGTAGTGGTGAAATGCGTAGATATCGGGAGGAACACCAGTGGCGAAGGCGGTCTTCTGGGCTGTACCTGACGCTGAGGCGCGAAAGCGTGGGGAGCAAACAGGATTAGAAACC	0	0	0	0	0	0	0	165	331	0	0	0	0	0	0	0	0	0	0	0	0	0	0	0	0	Bacteria	Chloroflexi	NA	NA	NA	NA
CCGCGGTAATACGGAGGGTGCAAGCGTTACTCGGAATCACTGGGCGTAAAGCGCGCGCAGGCGGCCTTGTAAGTTGGATGTGAAAGCCTACGGCTCAACCGTAGAACTGCATCCAAAACTACTTGGCTAGAGTGTGGGAGAGGAAGATGGAATTAGTTGTGTAGGGGTAAAATCCGTAGAGATAACTAGGAATACCAAAAGCGAAGGCAATCTTCTGGAACACTACTGACGCTGAGGCGCGAAAGCGTGGGGAGCAAACAGGATTAGAAACC	0	0	0	0	0	0	0	74	111	0	0	0	0	0	0	0	0	0	0	90	221	0	0	0	0	Bacteria	Proteobacteria	Epsilonproteobacteria	Campylobacterales	Helicobacteraceae	Sulfurovum
CCGCGGTAATACGAGGGGGGCAAGCGTTGTTCGGAATTATTGGGCGTAAAGGGCGCGTAGGCGGTGCGGTAAGTCACCTGTGAAACCTCTAGGCTCAACCTAGAGCCTGCAGGCGAAACTGCCGTGCTTGAGGGTGGGAGAGGTGCGTGGAATTCCCGGTGTAGCGGTGAAATGCGTAGATATCGGGAGGAACACCTGTGGCGAAAGCGGCGCACTGGACCACATCTGACGCTGAGGCGCGAAAGCTAGGGGAGCAAACAGGATTAGAAACC	0	0	0	232	133	0	0	77	50	0	0	0	0	0	0	0	0	0	0	0	0	0	0	0	0	Bacteria	Acidobacteria	Acidobacteria	Acidobacteriales	Acidobacteriaceae_(Subgroup_1)	NA
CCGCGGTAATACGGAGGATGCGAGCGTTATCCGGATTCATTGGGTTTAAAGGGTGCGCAGGTGGGAAAATAAGTCAGTGGTGAAATACTGCCGCTTAACGGTAGAATTGCCATTGATACTGTTTTTCTTGAGTATGGTTGAGGTAGGTGGAATGTGTTGTGTAGCGGTGAAATGCATAGATATGACACAGAACGCCGATTGCGAAGGCAGCTTACTAAGCCATTACTGACGCTGAGGCACGAAAGCGTGGGGATCGAACAGGATTAGAAACC	0	0	0	0	0	0	0	92	203	0	0	0	0	0	0	0	0	0	0	69	128	0	0	0	0	Bacteria	Bacteroidetes	Bacteroidia	Bacteroidia_Incertae_Sedis	Draconibacteriaceae	NA
CCGCGGTAATACAGGGGTGGCAAGCGTTGTCCGGATTTACTGGGTGTAAAGGGTGCGCAGGCGGGCTCATAAGTCGGGGGTTAAATCCATGTGCTTAACACATGCATGGCTTCCGATACTGTGAGTCTAGAGTCTCGAAGAGGAAGATGGAATTTCCGGTGTAACGGTGGAATGTGTAGATATCGGAAAGAACACCAGTGGCGAAGGCAGTCTTCTGGTCGAGAACTGACGCTCAGGCACGAAAGCGTGGGGAGCAAACAGGATTAGATACC	0	0	0	0	0	0	0	0	0	0	0	0	0	0	0	0	0	0	0	296	195	0	0	0	0	Bacteria	Chlorobi	Chlorobia	Chlorobiales	Chlorobiaceae	Chlorobium
CCGCGGTAATACGTAGGGTGCGAGCGTTAATCGGAATTACTGGGCGTAAAGAGTGCGTAGGCGGTTGCTGAAGTCCGCTGTGAAAGCCCCGGGCTCAACCTGGGAATGGCAGTGGAAACTAGGCGACTTGAATCTGGCAGAGGGGGGTGGAATGCCGCGTGTAGCAGTGAAATGCGTAGAGATGCGGCGGAACACCGATGGCGAAGGCAGCCCCCTGGGCTGAGATTGACGCTCAGGCACGAAAGCGTGGGGAGCAAACAGGATTAGAAACC	0	0	0	378	104	0	0	0	0	0	0	0	0	0	0	0	8	0	0	0	0	0	0	0	0	Bacteria	Proteobacteria	Betaproteobacteria	SC-I-84	NA	NA
CCGCGGTAATACAGAGGTCCCAAGCGTTGTTCGGATTCACTGGGCGTAAAGGGTGCGTAGGCGGTCGGGTAAGTCTGACGTGAAATCTTCAAGCTCAACTTGGAAACTGCGTCGGATACTATTCGGCTAGAGGAATGGAGGGGAGACTGGAATACTTGGTGTAGCAGTGAAATGCGTAGATATCAAGTGGAACACCAGTGGCGAAGGCGAGTCTCTGGACATTTCCTGACGCTGAGGCACGAAAGCCAGGGGAGCAAACGGGATTAGAAACC	0	0	0	51	0	0	0	83	173	0	0	0	0	0	0	0	0	0	0	62	120	0	0	0	0	Bacteria	Verrucomicrobia	OPB35_soil_group	NA	NA	NA
CCGCGGTAATACGGAGGGGGCTAGCGTTGTTCGGAATTACTGGGCGTAAAGCGCGCGTAGGCGGACCTGCAAGTCGGGGGTGAAAGCCCGAGGCTCAACCTCGGAACTGCCTTCGATACTGCGGGTCTCGAGTCCGGGAGAGGTGAGTGGAATTCCTAGTGTAGAGGTGAAATTCGTAGATATTAGGAAGAACACCAGTGGCGAAGGCGGCTCACTGGCCCGGTACTGACGCTGAGGCGCGAAAGCGTGGGGAGCAAACAGGATTAGAAACC	0	0	0	0	0	0	0	55	58	0	0	0	0	0	0	0	0	40	0	0	0	0	0	148	188	Bacteria	Proteobacteria	Alphaproteobacteria	Rhizobiales	Rhodobiaceae	NA
CCGCGGTAATACGGAGGGTGCAAGCGTTATCCGGATTTATTAGGTTTAAAGGGTCCGTAGGCGGGGAATTAAGTCAGTGGTGAAATACTGCAGCTCAACTGTAGCATTGCCATTGATACTGATTTTCTTGAGTTTGATTGAGGTAGGCGGAATGAGAAGTGTAGCGGTGAAATGCGTAGATATTTCTCAGAACACCAATTGCGAAGGCAGCTTACTAAGTCAAAACTGACGCTGAGGGACGAAAGCGTGGGTAGCGAACAGGATTAGAAACC	0	0	0	0	0	0	0	0	0	0	0	0	0	0	0	0	0	0	0	77	411	0	0	0	0	Bacteria	Bacteroidetes	Bacteroidia	Bacteroidales	Marinilabiaceae	NA
CCGCGGTAATACGTAGGGGGCGAGCGTTATCCGGATTTACTGGGCGTAAAGCGCGTTAAGGCGGCCGACAAAGTTGGTGGTGAAATTTCAGGGCTCAACTCTGAAACTGCCTCCAATACTGGTCGGCTTGAGTGCGAGAGAGGAAGGTGGAATTCCCGGTGTAGTAGTGAAATGCGTAGATATCGGGAGGAACACCAGTGGCGAAGGCGGCCTTCTGGCTCGCAACTGACGCTGTAGCGCGAAAGCGTGGGGAGCGAACGGGATTAGAAACC	0	0	0	150	151	71	115	0	0	0	0	0	0	0	0	0	0	0	0	0	0	0	0	0	0	Bacteria	Chloroflexi	JG37-AG-4	NA	NA	NA
CCGCGGTAATACGTAGGGGGCAAGCGTTGTCCGGAATTATTGGGCGTAAAGCGCGTGTAGGCGGTCCGCTAAGTCGGCTGTGAAAGTCCAGGGCTCAACCCTGGGATGCCGGTCGATACTGGCGGACTAGAGTCCGGAAGAGGCGAGTGGAATTCCCGGTGTAGCGGTGAAATGCGCAGATATCGGGAGGAACACCAATGGCGAAGGCAGCTCGCTGGGACGGTACTGACGCTGAGACGCGAAAGCGTGGGGAGCAAACAGGATTAGAAACC	0	0	0	0	0	0	0	0	0	0	0	0	0	0	0	25	37	23	0	0	0	149	168	50	35	Bacteria	Actinobacteria	Thermoleophilia	Solirubrobacterales	288-2	NA
CCGCGGTAATACCCGCGGCCCGAGTGGTGCTCATTATTATTGAGTCTAAAGCGTCCGTAGCCGGCCGGGTAAATCTCTGGGTAAATCGGGCGGCTCAACCGTCCGAACTCCAGAGACACTGCCCGGCTTGGGATCGGGAGAGGGTGATGGTACTCCTTGGGTAGGGGTAAAATCCTGTAATCCGAGGGGGACCACCAGTGGCGAAGGCGATCACCTAGAACGAATCCGACGGTGAGGGACGAAGCCCTAGGGCGCAAACGGGATTAGAAACC	0	0	0	0	0	0	0	0	0	486	0	0	0	0	0	0	0	0	0	0	0	0	0	0	0	Archaea	Euryarchaeota	Thermoplasmata	Thermoplasmatales	Terrestrial_Miscellaneous_Gp(TMEG)	NA
CCGCGGTAATACGTAGGGTGCAAGCGTTAATCGGAATTACTGGGCGTAAAGCGTGCGCAGGCGGTCTTGCAAGACAGATGTGAAATCCCCGGGCTTAACCTGGGAACTGCATTTGTGACTGCAAGGCTGGAGTACGGCAGAGGGGGATGGAATTCCGCGTGTAGCAGTGAAATGCGTAGATATGCGGAGGAACACCGATGGCGAAGGCAATCCCCTGGGCCTGTACTGACGCTCATGCACGAAAGCGTGGGGAGCAAACAGGATTAGAAACC	0	0	0	0	0	0	0	155	57	0	0	0	0	0	0	0	0	0	0	200	73	0	0	0	0	Bacteria	Proteobacteria	Betaproteobacteria	Burkholderiales	Comamonadaceae	NA
CCGCGGTAATACGTAGGGAGCAAGCGTTGTCCGGAATCATTGGGCGTAAAGCGCGCGTAGGCGGCCCAGTAAGTCCGTTCTGAAAGTCAAAGGCTTAACCTTTGAAAGCGGATGGATACTGCTGGGCTAGAGTCCGGAAGAGGCGAGTGGAATTCCTGGTGTAGCGGTGGAATGCGCAGATATCAGGAGGAACACCAACGGCGAAGGCAGCTCGCTGGGACGGTACTGACGCTAAGGCGCGAAAGCGTGGGGAGCAAACAGGATTAGAAACC	0	0	0	0	0	0	0	0	0	0	0	0	0	0	0	0	0	0	0	0	0	238	247	0	0	Bacteria	Actinobacteria	Thermoleophilia	Solirubrobacterales	480-2	NA
CCGCGGTCATACGGAGGATTCAAGCGTTATCCGGAATTACTGGGCGTAAAGAGTTGCGTAGGTTGCAAAGTAAGCAAATAGTAAAAGCGTACAGCTCAACTGTATTTATATTATTTGAACTGCTTAGCTAGAGGATGAGAGAGGTTATTGGAATTCCTAGTGTAGGAGTGAAATCCGTAGATATTAGGAGGAACACCGATGGCGTAGGCAGATAACTGGCTCATTCCTGACACTAAGGCACGAAAGCGTGGGGAGCAAACGGGATTAGAAACC	0	0	0	0	0	0	0	0	0	34	449	0	0	0	0	0	0	0	0	0	0	0	0	0	0	Bacteria	Saccharibacteria	NA	NA	NA	NA
CCGCGGTAATACGGGGGGTGCGAGCGTTGTCCGGAATCACTGGGCGTAAAGGGCGCGTAGGTGGCGTGATAAGGGTGTGGTGAAAGCCCGGGGCTCAACCCCGGGTCTGCCATGCCGACTGTCAGGCTCGAGTACTGTAGGGGCAGGCGGAATTCCGGGTGTAGCGGTGGAATGCGTAGAGATCCGGAGGAAGACCGGTGGCGAAGGCGGCCTGCTGGGCAGTTACTGACACTGAGGCGCGACAGCGTGGGGAGCAAACAGGATTAGAAACC	0	0	0	0	0	0	0	0	0	0	0	0	0	0	0	209	274	0	0	0	0	0	0	0	0	Bacteria	Gemmatimonadetes	Gemmatimonadetes	Gemmatimonadales	Gemmatimonadaceae	NA
CCGCGGTAATACGGAGGGTGCAAGCGTTAATCGGAATTACTGGGCGTAAAGGGCGCGTAGGCGGTTTGGTAAGCGAGTTGTGAAAGCCCCGGGCTCAACCTGGGAATGGCAATTCGAACTGCCAGGCTAGAGTGCAGCAGAGGGCAGTGGAATTCCCGGTGTAGCGGTGAAATGCGTAGATATCGGGAGGAACACCAGTGGCGAAGGCGACTGCCTGGGCTGACACTGACGCTGAGGTGCGAAAGCGTGGGTAGCAAACAGGATTAGAAACC	482	0	0	0	0	0	0	0	0	0	0	0	0	0	0	0	0	0	0	0	0	0	0	0	0	Bacteria	Proteobacteria	Gammaproteobacteria	Oceanospirillales	GSP65	NA
CCGCGGTAATACGTAGGGGGCAAGCGTTGTCCGGATTTATTGGGCGTAAAGAGCTCGTAGGCGGCTTGGCAAGTCGGATGTGAAACCTCCAGGCTTAACCTGGAGTCGCCATTCGATACTGCTATGGCTAGAGTTTGGTAGGGGACCACGGAATTCCTGGTGTAGCGGTGAAATGCGCAGATATCAGGAGGAACACCAGCGGCGAAGGCGGTGGTCTGGGCCAATACTGACGCTGAGGAGCGAAAGCGTGGGGAGCGAACAGGATTAGAAACC	0	0	0	0	0	0	0	0	0	31	451	0	0	0	0	0	0	0	0	0	0	0	0	0	0	Bacteria	Actinobacteria	Acidimicrobiia	Acidimicrobiales	NA	NA
CCGCGGTAATACAGAGACCCCAAGCGTTATCCGGATTTATTGGGCGTAAAGCGTGTGTAGGCGGCGATGATAGTCAGATGTTAAATTCCAGTGCTCAACATTGGAGCTGCATCTGAAACGTCATCACTAGAGACAAGTAGAGGTTCATGGAACATATGGTGTAGCAGTGAAATGCGTTGATATCATATGGAACGCCAAAGGCGAAGGCAGTGAACTGGGCTTTGTCTGACGCTGAGACACGAAAGCGTGGGTAGCGAACGGGATTAGAAACC	0	37	444	0	0	0	0	0	0	0	0	0	0	0	0	0	0	0	0	0	0	0	0	0	0	Bacteria	Parcubacteria	NA	NA	NA	NA
CCGCGGTAATACGTAGGGGGCGAGCGTTGTCCGGATTTATTGGGCGTAAAGAGCTCGTAGGCGGCTTGATAAGTCGGCTGTCAAACCCCCAGGCTTAACCTGGGGCAGTCAATCGATACTGTCATGGCTAGAGTCCGGTAGGGGATCACGGAATTCCTGGTGTAGCGGTGAAATGCGCAGATATCAGGAGGAACACCAGTGGCGAAGGCGGTGATCTGGGCCGGTACTGACGCTGAGGAGCGAAAGCGTGGGGAGCAAACAGGATTAGAAACC	0	17	0	65	74	154	170	0	0	0	0	0	0	0	0	0	0	0	0	0	0	0	0	0	0	Bacteria	Actinobacteria	Acidimicrobiia	Acidimicrobiales	Acidimicrobiaceae	Ferrithrix
CCGCGGTAATACGTAGGTGGCAAGCGTTATCCGGATTTACTGGGTGTAAAGGGCGTGTAGGCGGGTCGACAAGTTGGATGTGAAATGTACCGGCTCAACTGGTACGCTGCAACCAAAACTGTCGATCTTGAGTGTTGGAGAGGATAGTGGAATTCCTAGTGTAGCGGTAAAATGCGTAGATATTAGGAGGAACACCAGTGGCGAAGGCGGCTATCTGGACAACAACTGACGCTGAGGCGCGAAAGCGTGGGGAGCAAACAGGATTAGAAACC	0	0	0	0	0	0	0	0	0	0	0	0	0	0	0	162	178	0	0	0	0	89	51	0	0	Bacteria	Firmicutes	Clostridia	Clostridiales	Ruminococcaceae	NA
CCGCGGTAATACCAGCACCCCGAGTGGTCGGGACGATTATTGGGCCTAAAGCATCCGTAGCCGGTTTTACAAGTCCTCCGTTAAATCCAGCTGCTTAACAGATGGGCTGCGGAGGATACTATAAGACTAGGAGGCAGGAGAGGCAAGCGGTACTCAGTGGGTAGGGGTAAAATCCGTTGATCCATTGAAGACCACCAGTGGCGAAGGCGGCTTGCCAGAATGCGCTCGACGGTGAGGGATGAAAGCTGGGGGAGCAAACCGGATTAGAAACC	0	0	0	0	0	0	0	175	303	0	0	0	0	0	0	0	0	0	0	0	0	0	0	0	0	Archaea	Thaumarchaeota	Soil_Crenarchaeotic_Group(SCG)	NA	NA	NA
CCGCGGTAATACGAAGGGTGCAAGCGTTACTCGGAATTACTGGGCGTAAAGGGTGCGTAGGTGGTTGCTTAAGTCTGCTGTGAAAGCCCCGGGCTCAACCTGGGAATGGCAGTGGATACTGGGCAGCTGGAGTGCGGTAGAGGGTAGTGGAATTCCCGGTGTAGCAGTGAAATGCGTAGAGATCGGGAGGAACACCAGTGGCGAAGGCGGCTACCTGGACCAGCACTGACACTGAAGCACGAAAGCGTGGGGAGCAAACAGGATTAGAAACC	0	0	0	365	111	0	0	0	0	0	0	0	0	0	0	0	0	0	0	0	0	0	0	0	0	Bacteria	Proteobacteria	Gammaproteobacteria	Xanthomonadales	Xanthomonadaceae	Rhodanobacter
CCGCGGTAATACCGGCGGCACAAGTGGTGTCCACGATTATTGGGCTTAAAGCGCTCGTAGCTGGTTCGTACCGTCTCACGTGAAATATTGGCGCTCAACGTCAATGCGGGCGCGAGATACCTACAAACTAGGGAGCGGGAGAGGTAAGGAGTACTCATTGGGAAGGGGTTAAATCCTATAATCCAATGGGGACTAACGCTGGCGAAGGCACCTTACTAGAACGCATCCGACAGTGAGGAGCGAAGGCTAGGAGAACGAATCGGATTAGAAACC	0	0	0	0	0	0	0	0	0	223	253	0	0	0	0	0	0	0	0	0	0	0	0	0	0	Archaea	Parvarchaeota	Parvarchaeota_Incertae_Sedis	Unknown_Order	Unknown_Family	Candidatus_Micrarchaeum
CCGCGGTAATACGTAGGGGGCGAGCGTTATTCGGAATTACTGGGTGTAAAGGGTATGTAGGCGGCCTCACAAGTCGCGTGTAAAAGTCCAGCGCTCAACGCTGGGTCCGCACGTGATACTGTCAGGCTTGAGGGCTGGAGAGGTGAGCGGAATTCCCGGTGTAGTGGTAAAATACGTAGATATCGGGAGGAACACCAGCGGCGTAGGCGGCTCACTAGACAGTTTCTGACGCTAAGATACGAAAGCGTGGGGAGCAAACAGGATTAGAAACC	0	0	0	0	0	0	0	0	0	0	0	0	0	0	0	210	265	0	0	0	0	0	0	0	0	Bacteria	Caldiserica	Caldisericia	Caldisericales	Caldisericaceae	Caldisericum
CCGCGGTAATACGTAGGGGGCGAGCGTTGTCCGGAGTTACTGGGCGTAAAGCGCACGCAGGCGGTCGTGTAAGTTTGGGGTGACAGTTCCCGGCTCAACTGGGAAAGGACCTTGAAGACTGCAGGACTTGAGGGCCAGAGAGGGACACAGAATTCCGGGTGTAGTGGTGAAATGCGTAGATATCCGGAGGAATACCAAAGGCGAAGGCAGTGTCCTGGCTGGTGTCTGACGCTCAGGTGCGAAAGCTAGGGGAGCGAACGGGATTAGAAACC	0	0	0	344	130	0	0	0	0	0	0	0	0	0	0	0	0	0	0	0	0	0	0	0	0	Bacteria	Chloroflexi	Ktedonobacteria	Ktedonobacterales	JG30a-KF-32	NA
CCGCGGTAATACAGAGGGTGCAAGCGTTAATCGGAATTACTGGGCGTAAAGCGCACGTAGACGGTTTTGTAAGTCAGATGTGAAATCCCTGGGCTCAACCTGGGAACTGCATTTGAGACTGCAAGGCTAGAGTATGGAAGAGGGAAGTGGAATTTCCGGTGTAGCGGTGAAATGCGTAGATATCGGAAGGAACACCAGTGGCGAAAGCGACTTCCTGGTCCAATACTGACGTTCAGGTGCGAAAGCGTGGGGAGCAAACAGGATTAGAAACC	0	343	119	0	0	11	0	0	0	0	0	0	0	0	0	0	0	0	0	0	0	0	0	0	0	Bacteria	Proteobacteria	Gammaproteobacteria	Xanthomonadales	NA	NA
CCGCGGTAATACGAAGGGTGCAAGCGTTACTCGGAATTACTGGGCGTAAAGCGTGCGTAGGCGGTATGTTAAGTCTGATGTGAAATCCCCGGGCTCAACCTGGGAATGGCATTGGATACTGGCAGGCTAGAGTACGGTAGAGGGTGGTGGAATTCCCGGTGTAGCAGTGAAATGCGTAGAGATCGGGAGGAACATCTGTGGCGAAGGCGGCCACCTGGACCAGTACTGACGCTGAGGCACGAAAGCGTGGGGAGCAAACAGGATTAGAAACC	0	0	0	0	0	0	0	0	0	0	0	108	218	90	55	0	0	0	0	0	0	0	0	0	0	Bacteria	Proteobacteria	Gammaproteobacteria	Xanthomonadales	Xanthomonadaceae	Silanimonas
CCGCGGTAATACCGGCAGTCCAAGTGATGGCCGATATTATTGGGCCTAAAGCGTCCGTAGCCGGCCGGACAAGTCCGTTGGGAAATCGACGCGCTCAACGCGTCGGCGTCCAGCGGAAACTGTCCGGCTTGGGGCCGGAAGACCTGAGGGGTACGTCCGGGGTAGGAGTGAAATCCTGTAATCCTGGACGGACCACCAATGGGGAAACCACCTCAGGAAGACGGACCCGACGGTGAGGGACGAAAGCTAGGGTCTCGAACCGGATTAGAAACC	468	0	0	2	0	0	0	0	0	0	0	0	0	0	0	0	0	0	0	0	0	0	0	0	0	Archaea	Euryarchaeota	Halobacteria	Halobacteriales	Halobacteriaceae	Halomicroarcula
CCGCGGTAATACGAAGGGGGCTAGCGTTGTTCGGAATCACTGGGCGTAAAGCGCACGTAGGCGGATGTGCCAGTCAGGGGTGAAATCCCGGAGCTCAACTCCGGAACTGCCTCTGATACAGCACGTCTTGAGTTCGAGAGAGGTGGGTGGAATTCCTAGTGTAGAGGTGAAATTCGTAGATATTAGGAAGAACACCGGTGGCGAAGGCGGCCCACTGGCTCGATACTGACGCTGAGGTGCGAAAGCGTGGGGAGCAAACAGGATTAGAAACC	0	0	0	0	0	0	0	33	46	0	0	0	0	0	0	0	0	39	0	0	0	83	128	78	62	Bacteria	Proteobacteria	Alphaproteobacteria	Rhizobiales	Hyphomicrobiaceae	Pedomicrobium
CCGCGGTAATACGTAGGGGGCAAGCGTTATCCGGAATTATTGGGCGTAAAGAGTGCGTAGGTGGTCATGTAAGCGCGGGGTGAAAGGCAATAGCTCAACTATTGTAAGCCTTGCGAACTGCATGACTTGAGTGCAGGAGAGGAAAGTGGAATTCCTAGTGTAGCGGTGAAATGCGTAGATATTAGGAGGAACACCAGTGGCGAAGGCGACTTTCTGGACTGTAACTGACACTGAGGCACGAAAGCGTGGGGAGCAAACAGGATTAGAAACC	0	0	0	0	0	0	0	0	0	0	0	0	0	0	0	162	125	0	0	0	0	79	58	0	40	Bacteria	Firmicutes	Clostridia	Clostridiales	Family_XIII	Anaerovorax
CCGCGGTAATACGGAGGGTGCGAGCGTTAATCGGAATTACTGGGCGTAAAGGGCGCGTAGGCGGCTGATCAAGTCAGGTGTGAAAGCCCACGGCTTAACCGTGTGAAGTGCATCTGAAACTGGTCGGCTTGAGTATCGGAGAGGAAAGTGGAATTCCCGGTGTAGAGGTGAAATTCGTAGATATCGGGAGGAATACCGGTGGCGAAGGCGACTTTCTGGACGAATACTGACGCTGAGGCGCGAAAGCGTGGGGAGCAAACAGGATTAGAAACC	0	0	0	0	0	0	0	65	40	0	0	0	0	0	0	0	0	0	0	311	45	0	0	0	0	Bacteria	Proteobacteria	Deltaproteobacteria	Desulfobacterales	Desulfobulbaceae	Desulfurivibrio
CCGCGGTAATACGAGGGGGGCGAGCGTTGTTCGGAATTATTGGGCGTAAAGGGTGCGTAGGCGGTTCCGCAAGTCCTGTGTGAAATCTTCGGGCTCAACTCGAAGCCTGCACGGGAAACTGCGGGGCTTGAGTGTGGGAGAGGTGAGTGGAATTCCCGGTGTAGCGGTGAAATGCGTAGATATCGGGAGGAACACCTGTGGCGAAAGCGGCTCACTGGACCACAACTGACGCTGAGGCACGAAAGCTGGGGGAGCAAACAGGATTAGAAACC	0	402	58	0	0	0	0	0	0	0	0	0	0	0	0	0	0	0	0	0	0	0	0	0	0	Bacteria	Acidobacteria	Acidobacteria	Acidobacteriales	Acidobacteriaceae_(Subgroup_1)	NA
CCGCGGTAATAGCAGAACCCCAAGTGGTAGTCGTTATTATTGGGCTTAAAGTGTTCGTAGCCTGCCATGCAAGTCCGCTGTGAAATCCACGCGCTTAACGTGTGGGCGTGCAGCGGATACTGTATGGCTAGGGACCGGACGGCGTTGAGGCTATTCCCAGGGTAGGAGTGAAATCCTAAAATCCTGGGAGGAGCACCTGTGGCGAAAGCGCTCAACGAGTACGGATCCGACGGTGAGGAACGAAAGCCAGGGGAGCAAAGCGGATTAGAAACC	459	0	0	0	0	0	0	0	0	0	0	0	0	0	0	0	0	0	0	0	0	0	0	0	0	Archaea	Nanohaloarchaeota	NA	NA	NA	NA
CCGCGGTAATACGTAGGGTGCGAGCGTTAATCGGAATTACTGGGCGTAAAGCGTGCGCAGGCGGTTTTGTAAGCCAGATGTGAAATCCCCGGGCTCAACCTGGGAACTGCATTTGGGACTACAAGGCTAGAGTGTGTCAGAGGGGGGTAGAATTCCACGTGTAGCAGTGAAATGCGTAGAGATGTGGAGGAATACCGATGGCGAAGGCAGCCCCCTGGGATAACACTGACGCTCATGCACGAAAGCGTGGGGAGCAAACAGGATTAGAAACC	0	0	0	314	137	0	0	0	0	0	0	0	6	0	0	0	0	0	0	0	0	0	0	0	0	Bacteria	Proteobacteria	Betaproteobacteria	Neisseriales	Neisseriaceae	Leeia
CCGCGGTAATACGTAGGGTGCTAGCGTTGTTCGGAATCACTGGGCGTAAAGGGAGTGTAGGCGGGATCGTAAGTTAGAAGTTTAATGCATGGGCTTAACCCATGACCTGCTTTTAATACTGCGGTTCTTGAGTATGGGAGAGGGCGATGGAATTCCAGGTGTAGCGGTGGAATGCGTAGATATCTGGAAGAACACCAGTAGCGAAGGCGGTCGCCTGGCCCAATACTGACGCTGATGCTCGAAAGCTAGGGGAGCAAACAGGATTAGAAACC	0	16	440	0	0	0	0	0	0	0	0	0	0	0	0	0	0	0	0	0	0	0	0	0	0	Bacteria	Fibrobacteres	Fibrobacteria	Fibrobacterales	possible_family_01	NA
CCGCGGTAATACAGAGGTCTCAAGCGTTGTTCGGATTCATTGGGCGTAAAGGGTGCGTAGGTGGTGACGCAAGTCTGGTGTGAAATCTCGGAGCTTAACTCCGAAATTGCACCGGATACTGCGTAACTCGAGGACTGTAGAGGAGATCGGAATTCACGGTGTAGCAGTGAAATGCGTAGATATCGTGAGGAAGACCAGTTGCGAAGGCGGATCTCTGGGCAGTTCCTGACACTGAGGCACGAAGGCCAGGGGAGCAAACGGGATTAGAAACC	0	0	0	0	0	0	0	171	284	0	0	0	0	0	0	0	0	0	0	0	0	0	0	0	0	Bacteria	Verrucomicrobia	Spartobacteria	Chthoniobacterales	Xiphinematobacteraceae	Candidatus_Xiphinematobacter
CCGCGGTAATACGGAGGGGGCTAGCGTTGTTCGGAATTACTGGGCGTAAAGCGCACGTAGGCGGACTTGTAAGTCAGGGGTGAAATCCCGGGGCTCAACCTCGGAACTGCCTTTGATACTGCAAGTCTCGAGTCCGGAAGAGGTGAGTGGAATTCCTAGTGTAGAGGTGAAATTCGTAGATATTAGGAAGAACACCAGTGGCGAAGGCGGCTCACTGGTCCGGTACTGACGCTGAGGTGCGAAAGCGTGGGGAGCAAACAGGATTAGAAACC	0	0	0	0	0	0	0	0	0	0	0	0	0	0	0	167	175	0	0	0	0	0	0	93	20	Bacteria	Proteobacteria	Alphaproteobacteria	Rhizobiales	NA	NA
CCGCGGTAATACGGAGGGGGCTAGCGTTGTTCGGAATTACTGGGCGTAAAGCGCACGTAGGCGGCTTTGTAAGTTAGAGGTGAAAGCCCGGGGCTCAACTCCGGAATTGCCTTTAAGACTGCATCGCTAGAATTGTGGAGAGGTAAGTGGAATTCCGAGTGTAGAGGTGAAATTCGTAGATATTCGGAAGAACACCAGTGGCGAAGGCGACTTACTGGACACATATTGACGCTGAGGTGCGAAAGCGTGGGGAGCAAACAGGATTAGAAACC	0	0	0	141	276	0	0	0	36	0	0	0	0	0	0	0	0	0	0	0	0	0	0	0	0	Bacteria	Proteobacteria	Alphaproteobacteria	Sphingomonadales	Sphingomonadaceae	Sphingomonas
CCGCGGTAATACAGAGGTCTCAAGCGTTGTTCGGATTCATTGGGCGTAAAGGGTGCGTAGGTGGTGACGCAAGTCTGGTGTGAAATCTCGGAGCTCAACTCCGAAATTGCACCGGATACTGCGTGACTCGAGGACTGTAGAGGAGATCGGAATTCACGGTGTAGCAGTGAAATGCGTAGATATCGTGAGGAAGACCAGTTGCGAAGGCGGATCTCTGGGCAGTTCCTGACACTGAGGCACGAAGGCCAGGGGAGCAAACGGGATTAGAAACC	0	0	0	0	0	0	0	153	300	0	0	0	0	0	0	0	0	0	0	0	0	0	0	0	0	Bacteria	Verrucomicrobia	Spartobacteria	Chthoniobacterales	Xiphinematobacteraceae	Candidatus_Xiphinematobacter
CCGCGGTAATACGGAGGATGCAAGCGTTATCCGGATTTATTGGGTTTAAAGGGTGCGCAGGTGGTTAAATAAGTCAGTGGTGAAAGTCTGTCGCTTAACGGTAGGATTGCCATTGATACTGTTTAACTTGAATATGGATGAGGTAGGCGGAATGTGTAGTGTAGCGGTGAAATGCATAGATATTACACAGAACACCGATTGCGAAGGCAGCTTACTAATCCATTATTGACGCTGAGGCACGAAAGCGTGGGGATCAAACAGGATTAGAAACC	0	0	0	0	0	0	0	187	265	0	0	0	0	0	0	0	0	0	0	0	0	0	0	0	0	Bacteria	Bacteroidetes	Bacteroidia	Bacteroidia_Incertae_Sedis	Draconibacteriaceae	NA
CCGCGGTAATACGTAGGGTGCGAGCGTTAATCGGAATTACTGGGCGTAAAGCGTGCGCAGGCGGTGATGTAAGACAGATGTGAAATCCCCGGGCTCAACCTGGGACCTGCATTTGTGACTGCATCGCTAGAGTACGGTAGAGGGGGATGGAATTCCGCGTGTAGCAGTGAAATGCGTAGATATGCGGAGGAACACCGATGGCGAAGGCAATCCCCTGGACCTGTACTGACGCTCATGCACGAAAGCGTGGGGAGCAAACAGGATTAGAAACC	0	0	0	0	92	0	0	0	100	0	0	0	23	0	0	0	44	0	0	111	81	0	0	0	0	Bacteria	Proteobacteria	Betaproteobacteria	Burkholderiales	Comamonadaceae	Rhodoferax
CCGCGGTAATACGTAGGGGGCGAGCGTTATTCGGAATTACTGGGTGTAAAGGGTATGTAGGCGGCCTCACAAGTCGCGTGTAAAAGTCCAGCGCTCAACGCTGGGTCCGCACGTGATACTGTAAGGCTTGAGGGCTGGAGAGGTGAGCGGAATTCCCGGTGTAGTGGTAAAATACGTAGATATCGGGAGGAACACCAGCGGCGTAGGCGGCTCACTAGACAGTTTCTGACGCTAAGATACGAAAGCGTGGGGAGCAAACAGGATTAGAAACC	0	0	0	0	0	0	0	0	0	0	0	0	0	0	0	226	225	0	0	0	0	0	0	0	0	Bacteria	Caldiserica	Caldisericia	Caldisericales	Caldisericaceae	Caldisericum
CCGCGGTAAGACGTAGGATGCAAGCGTTATCCGGAATTATTGGGCGTAAAGAGTTCGTAGGTGGTTTGTTAAGTTGGATGTCAAAGCCATGAGCTCAACTCATGACAGGTGTCCAAAACTGGCAGGCTAGAGACAGGTAGGGGTAAGTAGAATTCTGTATGTAGGGGTAATATCCGTAGATATACAGAGGAATACCAAAAGCGAAGGCAGCTTACTGGACCTGTTCTGACACTCAAGAACGAAAGCGTGGGGAGCAAACGGGATTAGAAACC	0	4	446	0	0	0	0	0	0	0	0	0	0	0	0	0	0	0	0	0	0	0	0	0	0	Bacteria	Gracilibacteria	NA	NA	NA	NA
CCGCGGTAATACATAGGGTGCGAGCGTTATTCGGATTTATTGGGCGTAAAGAGCTCGTAGGCGGTTCAACAAGTCGGGTGTTAAACCCCCAGGCTCAACCTGGGGCCGCCACTCGAAACTGTTGTGACTAGAGTTTGGTAGGGGATCACGGAATTCCTGGTGTAGCGGTGGAATGCGCAGATATCAGGAGGAACACCAGTAGCGAAGGCGGTGATCTGGGCCAATACTGACGCTGAGGAGCGAAAGCGTGGGGAGCGAACAGGATTAGAAACC	0	0	0	68	45	127	210	0	0	0	0	0	0	0	0	0	0	0	0	0	0	0	0	0	0	Bacteria	Actinobacteria	Acidimicrobiia	Acidimicrobiales	NA	NA
CCGCGGTAACACGTAGGAGGCAAACGTTATCCGGATTTACTGGGCGTAAAGCGCGTGTAGGTGGTACTGTAAGTAGGGCGTGAAAGCTCCTGGCTCAACTGGGAGAGGCCGTTCTAAACTACAGAACTCGAGTTTGACAGAGGAAGATGGAATTCCAGGTGTAGCGGTAAAATGCGCAGATATCTGGAGGAACACCAGTGGCGAAAGCGGTCTTCTAGGTCAATACTGACACTCAGACGCGAAAGCTAGGGTAGCAAACGGGATTAGAAACC	0	0	0	0	0	0	0	0	0	0	0	0	0	0	0	35	0	0	0	0	0	0	0	213	202	Bacteria	Chloroflexi	Anaerolineae	Anaerolineales	Anaerolineaceae	NA
CCGCGGTAATACGTAGGGTGCGAGCGTTAATCGGAATTACTGGGCGTAAAGCGTGCGCAGGCGGTTTTGTAAGTCAGATGTGAAAGCCCCGGGCTCAACCTGGGAACTGCGTTTGAAACTACAAGGCTAGAGTGTAGCAGAGGGGGGTAGAATTCCACGTGTAGCAGTGAAATGCGTAGAGATGTGGAGGAATACCGATGGCGAAGGCAGCCCCCTGGGTTAACACTGACGCTCATGTACGAAAGCGTGGGGAGCAAACAGGATTAGAAACC	0	15	0	282	49	0	0	57	38	0	0	0	0	0	0	0	0	0	0	0	7	0	0	0	0	Bacteria	Proteobacteria	Betaproteobacteria	Hydrogenophilales	Hydrogenophilaceae	Sulfuricella
CCGCGGTAACACGTAGGGCGCAAGCGTTGTCCGGAATTATTGGGCGTAAAGAGCTCGTAGGCGGTCTGTTGCGTCCGCTGTGAAAACTCGGGGCTTAACCCCGAGCCTGCAGTGGATACGGGCAGACTAGAGGTAGGTAGGGGAGAATGGAATTCCTGGTGTAGCGGTGAAATGCGCAGATATCAGGAGGAACACCGGTGGCGAAGGCGGTTCTCTGGGCCTTACCTGACGCTGAGGAGCGAAAGCGTGGGGAGCGAACAGGATTAGAAACC	0	0	0	0	0	270	178	0	0	0	0	0	0	0	0	0	0	0	0	0	0	0	0	0	0	Bacteria	Actinobacteria	Actinobacteria	Frankiales	Acidothermaceae	Acidothermus
CCGCGGTAAAACGTAGGAGGCGAGCGTTATCCGGATTTACTGGGCGTAAAGCGTACGCAGGCGGCTTCGTTAGTCGGATGTGAAAGCTCCTGGCTTAACTGGGAGAGGCCATTCGATACTGCGGGGCTTGAGGTTGGGAGAGGGGTATGGAATTCCCGGTGTAGTGGTGGAATGCGTAGATATCGGGAGGAACACCAGTGGCGAAGGCGGTACCCTGGCCCACACCTGACGCTGAGGTACGAAAGCGTGGGTAGCAAACAGGATTAGAAACC	0	0	0	0	0	0	0	0	0	0	0	0	0	0	0	206	236	0	0	0	0	0	0	0	6	Bacteria	Chloroflexi	NA	NA	NA	NA
CCGCGGTAATACGGAGGGTGCAAGCGTTATCCGGATTTATTGGGTTTAAAGGGTGCGTAGGCGGCTATTTAAGTCAGTGGTGAAATCCTGCAGCTCAACTGTAGAACAGCCATTGAAACTGAATAGCTTGAGTAATCTTGAGGTAGGCGGAATGTGTAGTGTAGCGGTGAAATGCTTAGATATTACACAGAACACCGATTGCGAAGGCAGCTTACTAAGGATTCACTGACGCTGATGCACGAAAGCGTGGGGATCAAACAGGATTAGAAACC	0	0	0	0	0	0	0	0	0	0	0	0	0	0	0	142	306	0	0	0	0	0	0	0	0	Bacteria	Bacteroidetes	BSV13	NA	NA	NA
CCGCGGTAATACGGGGGGTGCAAGCGTTGTTCGGAATTATTGGGCGTAAAGAGCGTGTAGGCGGTTTGTTAAGTCTGATGTGAAAGCCCTGGGCTCAACCCAGGAAGTGCATTGGAAACTGGCAGACTTGAATACGGGAGAGGGCAGTGGAATTCCTAGTGTAGGAGTGAAATCCGTAGATATTAGGAGGAACACCGGTGGCGAAGGCGGCTGCCTGGACCGATATTGACGCTGAGACGCGAAAGCGTGGGTAGCAAACAGGATTAGAAACC	0	0	0	136	68	0	0	0	0	0	0	0	0	0	0	128	114	0	0	0	0	0	0	0	0	Bacteria	Proteobacteria	Deltaproteobacteria	Desulfuromonadales	Geobacteraceae	Geobacter
CCGCGGTAATACGGAGGATGCAAGCGTTATCCGGAATCATTGGGCGTAAAGGGTCCTGAGGTGGTTTGCCCAGTCTACTGTGAAAGATCAGGGCTCAACCCTGAAAATGCGGTGGAAACTAGCAGGCTAGAATACGGTAGGGGCAGGGGGAATTCCCGGTGTAGCGGTGAAATGCATAGATATCGGGAAGAACACCAATGGCGAAAGCACCCTGCTGGGCCGATATTGACACTGACAGACGAAAGCTAGGGGAGCAAATGGGATTAGAAACC	0	0	0	0	0	0	422	0	0	0	0	0	0	0	0	0	0	0	0	0	24	0	0	0	0	Bacteria	Cyanobacteria	Chloroplast	NA	NA	NA
CCGCGGTAATACGTAGGGAGCAAGCGTTGTCCGGAATCATTGGGCGTAAAGCGCGCGTAGGCGGCCCTGTAAGTCCGTTGTGAAAGTCAAAGGCTCAACCTTTGAAAGCCGATGGATACTGCAGGGCTAGAGTCCGGAAGAGGCGAGTGGAATTCCTGGTGTAGCGGTGGAATGCGCAGATATCAGGAGGAACACCAATAGCGAAGGCAGCTCGCTGGGACGGTACTGACGCTAAGGCGCGAAAGCGTGGGGAGCGAACAGGATTAGAAACC	0	0	0	0	0	0	0	56	93	0	0	0	0	0	0	77	92	0	0	0	0	0	0	56	72	Bacteria	Actinobacteria	Thermoleophilia	Solirubrobacterales	480-2	NA
CCGCGGTAACACGTAGGGGGCAAGCGTTGTTCGGAATTATTGGGCGTAAAGGGCATGTAGGCGGTTTTGTAAGCCTGGTGTGAAATCCTGCAGCTTAACTGTAGAATTGCATCGGGTACTGCAAGACTTGAATCACAGAGGGGAAACTAGAATTCCAGGTGTAGGGGTGGAATCTGTAGATATCTGGAAGAATACCGGTGGCGAAGGCGGGTTTCTAGCTGATGATTGACGCTGAGGTGCGAAAGTGCGGGGAGCAAACAGGATTAGAAACC	0	0	0	0	0	0	0	94	307	0	0	0	0	0	0	0	0	0	0	0	43	0	0	0	0	Bacteria	Spirochaetae	Spirochaetes	Spirochaetales	Spirochaetaceae	Treponema_2
CCGCGGTAACACCGGCGGCCCGAGTGGTGATCGTGATTATTGGGTCTAAAGGGTCCGTAGCCGGTTTGGTCAGTCCTCCGGGAAATCTGACGGCTTAACCGTTAGGCTTTCGGAGGATACTGCCAGGCTTGGAACCGGGAGAGGTAAGAGGTACTACAGGGGTAGGAGTGAAATCTTGTAATCCCTGTGGGACCACCTGTGGCGAAGGCGTCTTACCAGAACGGGTTCGACGGTGAGGGACGAAAGCTGGGGGCACGAACCGGATTAGAAACC	0	0	0	0	0	0	0	21	0	0	0	0	0	0	0	111	166	51	0	0	0	0	0	64	31	Archaea	Euryarchaeota	Methanomicrobia	Methanosarcinales	Methanosarcinaceae	Methanosarcina
CCGCGGTAATACCGGCAGCACGAGTGATGGCCGATTTTATTGGGCCTAAAGCGTCCGTAGCTGGCCGCACAAGTCCGTCGGGAAATCGACGTGCTCAACGCGTCGGCGTCCGGCGGAAACTGTTCGGCTTGGGACCGGAAGACCCGAGGGGTACGTCCGGGGTAGGAGTGAAATCCTGTAATCCTGGACGGACCACCGGTGGCGAAAGCGCCTCGGGAAGACGGATCCGACAGTGAGGGACGAAAGCTGGGGTCTCGAACCGGATTAGAAACC	441	0	0	0	0	0	0	0	0	0	0	0	0	0	0	0	0	0	0	0	0	0	0	0	0	Archaea	Euryarchaeota	Halobacteria	Halobacteriales	Halobacteriaceae	Halapricum
CCGCGGTAATACCGGCAGCCCGAGTGATGGCCGATCTTATTGGGCCTAAAGCGTCCGTAGCTGGCCGCACAAGTCCATCGGAAAATCCACCCGCCCAACGGGTGGGCGTCCGGTGGAAACTGTGTGGCTTGGGACCGGAAGGCGCGACGGGTACGTCCGGGGTAGGAGTGAAATCCCGTAATCCTGGACGGACCGCCGATGGCGAAAGCACGTCGCGAGGACGGATCCGACAGTGAGGGACGAAAGCCAGGGTCTCGAACCGGATTAGAAACC	440	0	0	0	0	0	0	0	0	0	0	0	0	0	0	0	0	0	0	0	0	0	0	0	0	Archaea	Euryarchaeota	Halobacteria	Halobacteriales	Halobacteriaceae	Halorubrum
CCGCGGTAATACGTAGGAGGCAAGTGTTGTCCGGAGTTACTGGGCGTAAAGCGTGTGTAGGCGGTACGCTGCGTCTGTGGTGAAATCTCCCGGCTTACCTGGGAGGGGGCCGCAGATACGAGCGAACTTGAGGGCGTGAGAGGCGAGTAGAACTCCCGGTGGACCAGTGAAATGGGTAGAGATCGGGAAGAATACCAGTGGTGCAGACGGCTCGCTGGCGCGTACCTGACGCTGAGACACGAAAGCTTGGGGAGCAAACAGGATTAGAAACC	0	0	0	0	76	142	222	0	0	0	0	0	0	0	0	0	0	0	0	0	0	0	0	0	0	Bacteria	NA	NA	NA	NA	NA
CCGCGGTAATACGTAGGGTGCGAGCGTTAATCGGAATTACTGGGCGTAAAGCGTGCGCAGGCGGTCTTGTAAGACAGTCGTGAAATCCCTGGGCTTAACCTAGGAACTGCGATTGTGACTGCAAGGCTAGAGTGTGTCAGAGGGGGGTGGAATTCCACGTGTAGCAGTGAAATGCGTAGAGATGTGGAGGAACACCGATGGCGAAGGCAGCCCCCTGGGATAACACTGACGCTCATGCACGAAAGCGTGGGGAGCAAACAGGATTAGAAACC	0	0	0	0	0	0	0	0	0	0	0	126	253	0	39	0	0	0	0	0	22	0	0	0	0	Bacteria	Proteobacteria	Betaproteobacteria	Burkholderiales	Alcaligenaceae	NA
CCGCGGTAATACGTAGGGTGCGAGCGTTAATCGGAATTACTGGGCGTAAAGCGTGCGCAGGCGGCTTTGCAAGACAGGTGTGAAATCCCCGGGCTCAACCTGGGAATGGCGCTTGTGACTGCAAGGCTAGAGTTCGGCAGAGGGGGGTGGAATTCCACGTGTAGCAGTGAAATGCGTAGAGATGTGGAGGAACACCGATGGCGAAGGCAGCCCCCTGGGTCGTGACTGACGCTCATGCACGAAAGCGTGGGGAGCAAACAGGATTAGAAACC	0	0	0	0	0	0	0	250	87	0	0	0	0	0	0	0	0	0	0	44	58	0	0	0	0	Bacteria	Proteobacteria	Betaproteobacteria	Rhodocyclales	Rhodocyclaceae	NA
CCGCGGTAATACGTAGGGCGCAAGCGTTGTCCGGAATTATTGGGCGTAAAGAGCTCGTAGGCGGTTTGTCACGCCTGCTGTGAAAACTCGAGGCTCAACCTCGGGCTTGCAGTGGGAACGGGCAGACTAGAGTGCGGTAGGGGAGACTGGAATTCCTGGTGTAGCGGTGGAATGCGCAGATATCAGGAGGAACACCGATGGCGAAGGCAGGTCTCTGGGCCGCAACTGACGCTGAGGAGCGAAAGCATGGGGAGCGAACAGGATTAGAAACC	0	0	0	0	0	0	0	0	0	0	0	0	0	0	0	175	264	0	0	0	0	0	0	0	0	Bacteria	Actinobacteria	Actinobacteria	Micrococcales	NA	NA
CCGCGGTAATACGAGCCCCGCAAGCGATGGCCGTTATGACTGGGCGCAAAGCACGACCAGGCCGTTCTTAAAAATTCTTTAGAATTAAAGAGTTTGCTTATAATATAAACAAAATTTTTAATTTTTAAAAAGGTTTGTATTACTAATAGGAACTCGACACACTATAAGCAAGCCTCACGGGCGTGAAAGGGGTAATATCCATAGACAACGTCAGGGAGTTCAATTGGTGGAAGCTGCTTGCTAAAGGTGTGTGACGCTGACTCGTGAAAGCATGGGGAGCAATTGGGATTAGAAACC	0	438	0	0	0	0	0	0	0	0	0	0	0	0	0	0	0	0	0	0	0	0	0	0	0	Eukaryota	NA	NA	NA	NA	NA
CCGCGGTAATACATAGGGTGCAAGCGTTGTCCGGAATTATTGGGCGTAAAGAGCTCGTAGGTGGTTCGTAACGTCGGGTGTGAAAATCTGGGGCTCAACCCCAGACCTGCATTCGATACGGGCGAACTAGAGTGTGGTAGGGGAGACTGGAATTCCTGGTGTAGCGGTGGAATGCGCAGATATCAGGAGGAACACCAATGGCGAAGGCAGGTCTCTGGGCCATTACTGACACTGAGGAGCGAAAGCGTGGGGAGCGAACAGGATTAGAAACC	0	0	0	341	85	0	0	0	0	0	0	0	0	0	0	0	0	0	0	12	0	0	0	0	0	Bacteria	Actinobacteria	Actinobacteria	Frankiales	Sporichthyaceae	Candidatus_Planktophila
CCGCGGTAATACGTAGGGGGCTAGCGTTGTCCGGAATCATTGGGCGTAAAGAGCGTGTAGGCGGTCCGGTAAGTCCGCTGTGAAAGTCGGGGGCTCAACCCTCGAATGCCGGTGGAAACTGTCGGGCTAGAGTGCGGAAGAGGCGAGTGGAATTCCTGGTGTAGCGGTGAAATGCGCAGATATCAGGAGGAACACCAATTGCGAAGGCAGCTCGCTGGGACGTTACTGACGCTGAGACGCGAAAGCGTGGGGAGCAAACAGGATTAGAAACC	0	0	0	0	0	0	0	0	0	0	0	0	0	0	0	106	143	0	0	0	0	25	20	81	63	Bacteria	Actinobacteria	Thermoleophilia	Solirubrobacterales	Solirubrobacteraceae	Solirubrobacter
CCGCGGTAATACGAGGGGGGCAAGCGTTGTTCGGAATTATTGGGCGTAAAGGGTGCGTAGGTGGTTCGGCAAGTCTTGTGTGAAATCTTCAGGCTCAACCTGAAGTCTGCACAAGAAACTGCCGGGCTTGAGTGTGGGAGAGGTGAGTGGAATTCCCGGTGTAGCGGTGAAATGCGTAGATATCGGGAGGAACACCTGTGGCGAAAGCGGCTCACTGGACCACTACTGACACTGAGGCACGAAAGCTAGGGGAGCAAACAGGATTAGAAACC	0	0	0	79	80	121	155	0	0	0	0	0	0	0	0	0	0	0	0	0	0	0	0	0	0	Bacteria	Acidobacteria	Acidobacteria	Acidobacteriales	Acidobacteriaceae_(Subgroup_1)	NA
CCGCGGTAACACGTAGGGGGCAAGCGTTGTTCGGAATTATTGGGCGTAAAGGGCATGTAGGCGGTTATGTAAGCCTGGTGTGAAATCCTGCAGCTTAACTGTAGAATTGCATTGGGTACTGCAAGACTTGAATCACAGAGGGGAAACTAGAATTCCAGGTGTAGGGGTGGAATCTGTAGATATCTGGAAGAATACCGGTGGCGAAGGCGGGTTTCTAGCTGATGATTGACGCTGAGGTGCGAAAGTGCGGGGAGCAAACAGGATTAGAAACC	0	372	62	0	0	0	0	0	0	0	0	0	0	0	0	0	0	0	0	0	0	0	0	0	0	Bacteria	Spirochaetae	Spirochaetes	Spirochaetales	Spirochaetaceae	Treponema_2
CCGCGGTAATACAGAGGGTGCAAGCGTTGTCCGGAATCACTGGGCGTAAAGGGCGCGTAGGCGGCCTGATAAGTAGGAGGTGAAATCCTGGGGCTTAACCTCAGGGCTGCCTTCTAGACTGTCCGGCTCGAGCACAGTAGAGGCAGGTGGAATTCCCGGTGTAGCGGTGGAATGCGTAGAGATCGGGAAGAACATCGGTGGCGAAGGCGGCCTGCTGGGCTGTTGCTGACGCTGAGGCGCGACAGCGTGGGGAGCAAACAGGATTAGAAACC	0	0	0	0	0	0	0	38	0	0	0	0	0	0	0	0	0	0	0	0	0	189	206	0	0	Bacteria	Gemmatimonadetes	Gemmatimonadetes	Gemmatimonadales	Gemmatimonadaceae	NA
CCGCGGTAATACGTAGGGTGCGAGCGTTAATCGGAATTACTGGGCGTAAAGCGTGCGCAGGCGGTTTTGTAAGCCAGATGTGAAATCCCCGGGCTCAACCTGGGAACGGCATTTGGGACTACAAGGCTAGAGTGTGTCAGAGGGAGGTAGAATTCCACGTGTAGCAGTGAAATGCGTAGAGATGTGGAGGAATACCGATGGCGAAGGCAGCCTCCTGGGATAACACTGACGCTCATGCACGAAAGCGTGGGGAGCAAACAGGATTAGAAACC	0	0	0	378	53	0	0	0	0	0	0	0	0	0	0	0	0	0	0	0	0	0	0	0	0	Bacteria	Proteobacteria	Betaproteobacteria	Neisseriales	Neisseriaceae	Leeia
CCGCGGTAATACAGGGGTGGCAAGCGTTGTCCGGATTTACTGGGTGTAAAGGGTGCGCAGGCGGACTTATAAGTCGGGGGTTAAATCCATGTGCTTAACACATGCATGGCTTCCGATACTGTAAGTCTAGAGTCTCGAAGAGGAAGATGGAATTTCCGGTGTAACGGTGGAATGTGTAGATATCGGAAAGAACACCAGTGGCGAAGGCAGTCTTCTGGTCGAGCACTGACGCTCAGGCACGAAAGCGTGGGGAGCAAACAGGATTAGAAACC	0	0	0	0	0	0	0	163	267	0	0	0	0	0	0	0	0	0	0	0	0	0	0	0	0	Bacteria	Chlorobi	Chlorobia	Chlorobiales	Chlorobiaceae	Chlorobium
CCGCGGTAATACGTAGGGGGCGAGCGTTGTCCGGAATCATTGGGCGTAAAGCGCGTGTAGGCGGCTTGGTAAGTCCGGTGTGAAACCTTGGGGCTCAACCCCAAGCCTGCACTGGATACTGCCTCGCTTGAGTCCGGGAGGGGAGAGCGGAATTCCTAGTGTAGCGGTGAAATGCGCAGATATTAGGAAGAACACCGGTGGCGAAGGCGGCTCTCTGGAACGGTACTGACGCTGAGACGCGAAAGCGTGGGGAGCGAACAGGATTAGAAACC	0	0	0	0	45	0	0	0	0	0	0	0	0	0	0	0	0	0	0	0	0	151	155	78	0	Bacteria	Actinobacteria	Thermoleophilia	Gaiellales	NA	NA
CCGCGGTAATACGTAGGGTGCGAGCGTTAATCGGAATTACTGGGCGTAAAGCGTGCGCAGGCGGTGATGCAAGACAGTTGTGAAATCCCCGGGCTCAACCTGGGAATTGCATCTGTGACTGCATCGCTAGAGTACGGTAGAGGGGGATGGAATTCCGCGTGTAGCAGTGAAATGCGTAGATATGCGGAGGAACACCGATGGCGAAGGCAATCCCCTGGACCTGTACTGACGCTCATGCACGAAAGCGTGGGGAGCAAACAGGATTAGAAACC	0	0	0	0	0	0	0	0	0	0	0	78	118	153	77	0	0	0	0	0	0	0	0	0	0	Bacteria	Proteobacteria	Betaproteobacteria	Burkholderiales	Comamonadaceae	Polaromonas
CCGCGGTAATACGGAGGATGCAAGCGTTATCCGGATTCATTGGGTTTAAAGGGTGCGTAGGCGGAGTACTAAGTCAGTGGTGAAATCCTGCAGCTTAACTGTAGAACTGTCATTGATACTGGTATTCTTGAATGCAGTTGAGGTAGGCGGAATGTGTAATGTAGCGGTGAAATGCTTAGATATTACACAGAACACCGATTGCGAAGGCAGCTTACTAAACTGTGATTGACGCTGAGGCACGAAAGCGTGGGGAGCAAACAGGATTAGAAACC	0	0	0	0	0	0	0	134	91	0	0	0	0	0	0	0	0	0	0	128	72	0	0	0	0	Bacteria	Bacteroidetes	SB-5	NA	NA	NA
CCGCGGTAAAACGGGGGAGGCAAGTGTTACTCATCTTGACTGGGCGTAAAGGGTGCGTAGGTGGTTAAATGTTGTTTTGAATGAAAAATTAGTATTTAAAAAGTATTCATAAAACAGTTTAACTTGAGTTTGGTACAGGCAATTAGTACTCAAAATGTAGGGGTGGTAACCGGAGATATTAGGGGGACTATCGGAAGTTAATGCGTATTCCCAGTATCAAACTGACGCTGAGTCACTACAGCATGGGTCTCGAATAGGATTAGAAACC	0	158	259	0	0	0	0	6	0	0	0	0	0	0	0	0	0	0	0	0	0	0	0	0	0	NA	NA	NA	NA	NA	NA
CCGCGGTAATACGTAGGGGGCCAGCGTTGCTCGGAATTACTGGGCGTAAAGGGTTCGTAGGTGGTGCGGCAAGTTGGAAGTGAAATCTCTGGGCTTAACCCAGAGGCTGCTTTCAAAACTGCCGTGCTCGAGTGCGAGAGAGGTCAGTGGAATTGCAGGTGTAGCGGTGAAATGCGTAGATATCTGCAGGAACACCCGTGGCGAAGGCGGCTGACTGGATCGCAACTGACACTGAGGAACGAAAGCTAGGGGAGCAAACAGGATTAGAAACC	0	0	0	131	292	0	0	0	0	0	0	0	0	0	0	0	0	0	0	0	0	0	0	0	0	Bacteria	Acidobacteria	Acidobacteria	Subgroup_2	NA	NA
CCGCGGTAATACGTAGGGGCCTAGCGTTGTCCGGAATTATTGGGCGTAAAGAGCTCGTAGGCGGTTCGGCAAGTCGGATGTGAAATCTCCACGCTTAACGTGGAGGGGCCATTCGAAACTGCTGTGACTCGAGTCCGGTAGGGGAGTGTGGAATTCCCGGTGTAGCGGTGAAATGCGCAGATATCGGGAGGAACACCAGTAGCGAAGGCGGCACTCTGGGCCGGTACTGACGCTGAGGAGCGAAAGCGTGGGGAGCGAACAGGATTAGAAACC	0	0	0	108	123	0	0	0	0	0	0	0	0	0	0	70	106	0	0	0	0	0	0	0	16	Bacteria	Actinobacteria	Acidimicrobiia	Acidimicrobiales	NA	NA
CCGCGGTAATACGTAGGGGGCAAGCGTTGTCCGGATTTATTGGGCGTAAAGAGCTCGTAGGTGGTTCGGTAAGTCGGATGTGAAATCTCCAGGCTCAACCTGGAGGGGTCATTCGATACTGCCGTGACTAGAGGTCGGTAGGGGAGTGTGGAATTCCTGGTGGAGCGGTGAAATGCGCAGATATCAGGAGGAACACCCGTAGCGAAGGCGGCACTCTGGGCCGATACTGACACTGAGGAGCGAAAGCGTGGGGAGCGAACAGGATTAGAAACC	0	0	0	0	0	0	0	0	40	0	0	0	0	0	0	0	0	0	0	0	0	188	173	0	20	Bacteria	Actinobacteria	Acidimicrobiia	Acidimicrobiales	NA	NA
CCGCGGTAATACGTAGGGTGCAAGCGTTAATCGGAATTACTGGGCGTAAAGCGTGCGCAGGCGGTTATATAAGTCAGATGTGAAATCCCTGGGCTCAACCTAGGAACTGCATTTGAGACTGTATGGCTAGAGTGTGTCAGAGGGGGGTAGAATTCCACGTGTAGCAGTGAAATGCGTAGATATGTGGAGGAATACCGATGGCGAAGGCAGCCCCCTGGGATAACACTGACGCTCATGCACGAAAGCGTGGGGAGCAAACAGGATTAGAAACC	0	0	0	0	0	0	0	0	0	0	0	184	216	0	21	0	0	0	0	0	0	0	0	0	0	Bacteria	Proteobacteria	Betaproteobacteria	Burkholderiales	Oxalobacteraceae	Undibacterium
CCGCGGTAATACGTAGGGGGCAAGCGTTGTCCGGAATTACTGGGCGTAAAGGGTGCGTAGGCGGTTATTCAAGTCAGATGTGAAAGTCCTCGGCTTAACCGAGGGAGTGCATTTGAAACTGGACAACTTGAGTGCAGGAGAGGAAAGCGGAATTCCTAGTGTAGCGGTGAAATGCGTAGATATTAGGAGGAACACCAGTGGCGAAGGCGGCTTTCTGGACTGTAACTGACGCTGAGGCACGAAAGCGTGGGGAGCAAACAGGATTAGAAACC	0	0	0	0	0	0	0	0	0	0	0	0	0	0	0	204	217	0	0	0	0	0	0	0	0	Bacteria	NA	NA	NA	NA	NA
CCGCGGTAATACCGGCAGCACAAGTGGTGTCCACGATTATTGGGCTTAAAGCGCTCGTAGCTGGCTTGTGCCGTCTCATGTGAAATATTGGTGCTCAACATCAATGCGTGCATGAGATACCCACGAGCTAGGGAGCGGGTGAGGTAAGGAGTACTCATGGGGAAGGGGTAAAATCCTATAATCCTATGAGGACTAACGGTAGCGAAGGCGCCTTACCAGAACGCATCCGACAGTGAGGAGCGAAGGCTAGGAGAACGAATCGGATTAGAAACC	0	359	60	0	0	0	0	0	0	0	0	0	0	0	0	0	0	0	0	0	0	0	0	0	0	Archaea	Parvarchaeota	Parvarchaeota_Incertae_Sedis	Unknown_Order	Unknown_Family	Candidatus_Micrarchaeum
CCGCGGTAATACGTAGGGGGCGAGCGTTGTCCGGAATCACTGGGTGTAAAGGGTCTTCAAGCGGACTGGCAAGTCAGAGGTGAAATCCTGCAACTCAACTGCAGAACTGCCTTTGAAACTGTCGGTCTTGAGTCCGGGAGAGGATGGCGGAATTCCTGGTGTAGCGGTGAAATGCGTAGATATCAGGAAGAACACCGGTGGCGAAGGCGGCCATCTGGACCGGTACTGACGCCCGATGACGAAAGCGTGGGTAGCAAACAGGATTAGAAACC	0	86	333	0	0	0	0	0	0	0	0	0	0	0	0	0	0	0	0	0	0	0	0	0	0	Bacteria	Chlorobi	Ignavibacteria	Ignavibacteriales	NA	NA
CCGCGGTAATACGTAGGGGGCAAGCGTTGTCCGGAATGATTGGGCGTAAAGGGCGCGTAGGCGGCAGTACAAGTCTGGAGTGGAAGTCCTATTTTCAAGGTAGGAATTGCTTTGGAAACTGTACGGCTTGAGTGTAGGAGAGGTTATCGGAATTCCCGGTGTAGCGGTGAAATGCGTAGATATCGGGAGGAACACCAGTGGCGAAGGCGGGTAACTGGACTACAACTGACGCTGAGGCGCGAAAGTGTGGGGAGCAAACAGGATTAGAAACC	0	0	0	0	0	0	0	0	0	0	0	0	0	0	0	0	0	100	0	0	0	0	0	203	116	Bacteria	Firmicutes	Clostridia	Clostridiales	Christensenellaceae	Christensenellaceae_R-7_group
CCGCGGTAATACTGGCAGCACAAGTAGTGTCCACGATTATTGGGCTTAAAGCGCTCGTAGCTGGCCGATACCGTCTCATGTGAAATATTGGCGCTCAACGTCAATGCGGGCATGGGATACCTATCGGCTAGGGAGCGGGTGAGGTCAGGGGTACTTATAGGGGAGGGGTTAAATCCTGTAATCCTTTAAGGACCAACGGTGGCGAAGGCGCCTGACTAGAACGCATCCGACAGTGAGGAGCGAAGGCTAGGAGAACGAATCGGATTAGAAACC	0	0	0	0	0	0	0	0	0	0	418	0	0	0	0	0	0	0	0	0	0	0	0	0	0	Archaea	Parvarchaeota	Parvarchaeota_Incertae_Sedis	Unknown_Order	Unknown_Family	Candidatus_Micrarchaeum
CCGCGGTAATACGTAGGGGGCAAGCGTTATCCGGATTTACTGGGTGTAAAGGGAGTGTAGGTGGCATGGCAAGTCAGAAGTGAAAGCCCGGGGCTCAACCCCGGGACTGCTTTTGAAACTGCCAAGCTAGAGTGCAGGAGAGGTAAGTGGAATTCCTAGTGTAGCGGTGAAATGCGTAGATATTAGGAGGAACACCAGTGGCGAAGGCGACTTACTGGACTGTAACTGACACTGAGGCTCGAAAGCGTGGGGAGCAAACAGGATTAGAAACC	0	0	0	0	0	0	0	0	0	0	0	0	0	0	0	64	54	0	0	0	0	167	133	0	0	Bacteria	Firmicutes	Clostridia	Clostridiales	Lachnospiraceae	Anaerosporobacter
CCGCGGTAATACCAGCACCCCGAGTGGTCGGGACGATTATTGGGCCTAAAGCATCCGTAGCCGGTTCTACAAGTCTTCCGTTAAATCCACCTGCTTAACAGATGGGCTGCGGAGGATACTATGGAGCTAGGAGGCGGGAGAGGCAAGCGGTACTTAGTGGGTAGGGGTAAAATCCGTTGATCCATTGAAGACCACCAGTGGCGAAGGCGGCTTGCCAGAACGCACTCGACGGTGAGGGATGAAAGCTGGGGGAGCAAACCGGATTAGAAACC	0	0	0	0	0	0	0	0	0	0	0	0	0	0	0	0	0	65	0	0	0	60	31	155	107	Archaea	Thaumarchaeota	Soil_Crenarchaeotic_Group(SCG)	NA	NA	NA
CCGCGGTAATACGGAGGGTGCAAGCGTTATCCGGATTCACTGGGTTTAAAGGGTGCGTAGGTGGGCAAGTAAGTCAGTGGTGAAATCTCCGGGCTTAACCCGGAAACTGCCATTGATACTATTTGTCTTGAATACTGTGGAGGTCAGCGGAATATGTCATGTAGCGGTGAAATGCTTAGATATGACATAGAACACCAATTGCGAAGGCAGCTGGCTACACAAATATTGACACTGAGGCACGAAAGCGTGGGGATCAAACAGGATTAGAAACC	0	0	0	0	0	0	0	154	262	0	0	0	0	0	0	0	0	0	0	0	0	0	0	0	0	Bacteria	Bacteroidetes	Sphingobacteriia	Sphingobacteriales	Chitinophagaceae	NA
CCGCGGTAATACGTAGGGTGCAGGCGTTAATCGGAATTACTGGGCGTAAAGCGTGCGCAGGCGGTTTCTTAAGTCAGATGTGAAAGCCCCGGGCTTAACCTGGGAACTGCGTTTGAAACTGGGAGACTTGAGTGTGGCAGAGGGGGGTGGAATTCCACGTGTAGCAGTGAAATGCGTAGATATGTGGAGGAACACCGATGGCGAAGGCAGCCCCCTGGGTTAACACTGACGCTCATGCACGAAAGCGTGGGGAGCAAACAGGATTAGAAACC	0	0	0	0	0	0	0	0	41	0	0	0	0	0	0	146	171	0	0	0	0	0	0	58	0	Bacteria	Proteobacteria	Betaproteobacteria	TRA3-20	NA	NA
CCGCGGTAATACAGAGGGGGCTAGCGTTATTCGGAATTATTGGGCGTAAAGGGCGCGTAGGCGGCCATGCGTGTCTTCCGTGAAATCCCTCGGCTTAACCGAGGACGTGCGGAAGAAACTGCAAGGCTCGAGTCCGGAAGAGGGGGGCGGAATTCCCAGTGTAGCGGTGAAATGCGTAGATATTGGGAGGAACACCAGTGGCGAAGGCGGTCCCCTGGGCCGGAACTGACGCTGAGGCGCGAAAGCGTGGGTAGCAAACGGGATTAGAAACC	0	0	0	0	0	0	0	0	0	0	0	0	0	0	0	206	210	0	0	0	0	0	0	0	0	Bacteria	Acidobacteria	Holophagae	Subgroup_7	NA	NA
CCGCGGTAATACGTAGGTGGCAAGCGTTGTCCGGAATCATTGGGCGTAAAGAGCGCGTAGGTGGCTTGTCAGGTCTGATGTGAAATCCTGGGGCTCAACTCCAGAACTGCATCGGAAACCGGCTTGCTAGAGTCTGGGAGAGGAGAGTGGAATTCCTGGTGTAGCGGTGAAATGCGTAGATATCAGGAGGAACACCAGTAGCGAAGGCGGCTCTCTGGAACAGTACTGACACTGAGGCGCGAAAGCTAGGGGAGCAAACAGGATTAGAAACC	0	0	0	0	0	0	0	0	0	0	0	0	0	0	0	0	60	255	0	0	0	0	0	49	51	Bacteria	Actinobacteria	Thermoleophilia	NA	NA	NA
CCGCGGTAATACGTAGGGTGCAAGCGTTAATCGGAATTACTGGGCGTAAAGCGTGCGCAGGCGGTTATGCAAGACAGATGTGAAATCCCCGGGCTCAACCTGGGAACTGCATTTGTGACTGCATAGCTGGAGTGCGGCAGAGGGGGATGGAATTCCGCGTGTAGCAGTGAAATGCGTAGATATGCGGAGGAACACCGATGGCGAAGGCAATCCCCTGGGCCTGCACTGACGCTCATGCACGAAAGCGTGGGGAGCAAACAGGATTAGAAACC	0	0	0	194	219	0	0	0	0	0	0	0	0	0	0	0	0	0	0	0	0	0	0	0	0	Bacteria	Proteobacteria	Betaproteobacteria	Burkholderiales	Comamonadaceae	NA
CCGCGGTAATACAGAGGGTGCAAGCGTTGTTCGGAATCATTGGGCGTAAAGGGCGTGTAGGCGGTCTGTTAAGTCATGTGTGAAATCCCTCGGCTCAACCGGGGAACGACGCATGAAACTGACAAGCTAGAGTACCAAAGAGGGGGGTGGAATTCCCGGTGTAGCGGTGAAATGCGTAGATATCGGGAGGAACACCGGTGGCGAAGGCGGCCCCCTGGTTGGATACTGACGCTGAGACGCGAAAGCGTGGGGAGCAAACAGGATTAGAAACC	0	0	0	0	0	0	0	146	267	0	0	0	0	0	0	0	0	0	0	0	0	0	0	0	0	Bacteria	Proteobacteria	Deltaproteobacteria	GR-WP33-30	NA	NA
CCGCGGTAATACAGAGGTCTCAAGCGTTGTTCGGATTCATTGGGCGTAAAGGGTGCGTAGGCGGCGCGGTAAGTCGGGTGTGAAATTTCGAGGCTTAACTTCGAAACTGCATTCGATACTGCCGTGCTTGAGGACTGGAGAGGAGACTGGAATTTACGGTGTAGCGGTGAAATGCGTAGATATCGTAAGGAAGACCAGTGGCGAAGGCGGGTCTCTGGACAGTTCCTGACGCTGAGGCACGAAGGCCAGGGGAGCAAACGGGATTAGAAACC	0	0	0	2	0	0	0	122	203	0	0	0	0	0	0	46	39	0	0	0	0	0	0	0	0	Bacteria	Verrucomicrobia	Spartobacteria	Chthoniobacterales	DA101_soil_group	NA
CCGCGGTAATACGGGGGGTGCAAGCGTTGTTCGGAATTATTGGGCGTAAAGCGCGTGTAGGCGGTTTGTTAAGTCTGTTGTGAAAGCCCTGGGCTCAACCCAGGAAGTGCACTGGATACTGGCAGACTTGAATACGGGAGAGGGTAGTGGAATTCCTGGTGTAGGAGTGAAATCCGTAGATATCAGGAGGAACACCGGTGGCGAAGGCGGCTACCTGGACCGATATTGACGCTGAGACGCGAAAGCGTGGGTAGCAAACAGGATTAGAAACC	0	0	0	0	0	0	0	134	159	0	0	0	50	0	0	0	33	0	0	24	12	0	0	0	0	Bacteria	Proteobacteria	Deltaproteobacteria	Desulfuromonadales	BVA18	NA
CCGCGGTAATACGTAGGGGGCAAGCGTTATCCGGAATTATTGGGCGTAAAGAGTACGTAGGTGGTCTTTTAAGCGCAGGGTTTAAGGCAATGGCTTAACCATTGTTCGCCCTGTGAACTGGAAGACTTGAGTGTAGGAGAGGAAAGTGGAATTCCTAGTGTAGCGGTGAAATGCGTAGATATTAGGAGGAACATCAGTGGCGAAGGCGACTTTCTGGACTATTACTGACACTGAGGTACGAAAGCGTGGGGAGCAAACAGGATTAGAAACC	0	0	0	0	0	0	0	115	163	0	0	0	0	0	0	0	0	0	0	54	79	0	0	0	0	Bacteria	Firmicutes	Clostridia	Clostridiales	Family_XIII	[Eubacterium]_brachy_group
CCGCGGTAAGACGAACCGTGCGAACGTTGTTCGGATTCACTGGGCTTAAAGGGCGCGTAGGCGGGCGATCGAGTCAGGGGTGAAATCCTTCAGCTTAACTGGAGAAGTGCCTTTGATACTGGTTGTCTCGAGGGAGGTAGGGGCATGTGGAACTTCCGGTGGAGCGGTGAAATGCGTAGAGATCGGAAGGAACGCCGGTGGCGAAAGCGACGTGCTGGACCTCTTCTGACGCTGAGGCGCGAAAGCTAGGGGAGCGAACGGGATTAGAAACC	0	169	240	0	0	0	0	0	0	0	0	0	0	0	0	0	0	0	0	0	0	0	0	0	0	Bacteria	Planctomycetes	Planctomycetacia	Planctomycetales	Planctomycetaceae	NA
CCGCGGTAATACGGAGGATCCGAGCGTTATCCGGATTTATTGGGTTTAAAGGGTGCGTAGGCGGCTCTATAAGTCAGTGGTGAAAGGTACCCGCTTAACGGGGACACTGCCATTGATACTGTGGAGCTGGAGTACAGATGAAGTGGGCGGAATGTGTCAAGTAGCGGTGAAATGCATAGATATGACACAGAACACCAATTGCGAAGGCAGCTCACTAAAGTGTCACTGACGCTGAGGCACGAAAGCGTGGGGATCGAACAGGATTAGAAACC	0	0	0	0	0	0	0	0	0	0	0	146	231	31	0	0	0	0	0	0	0	0	0	0	0	Bacteria	Bacteroidetes	Sphingobacteriia	Sphingobacteriales	Sphingobacteriaceae	Solitalea
CCGCGGTAATACGTAGGGTCCAAGCGTTATCCGGAATCACTGGGCGTAAAGCGTGCGTAGGTGGCGTGTTAAGTGTGGTGTTAAATCGTGGGGCTCAACCCTATCGATGCATCGCATACTGGCATGCTAGAGGGAAGCAGAGGCAAGTGGAATTTGTAGTGTAGCAGTGAAATGCGTAGATATTACAAGGAACACCAATGGCGAAGGCAGCTTGCTGGGCTTCTTCTGACACTGAGGTACGAAAGCGTGGGGAGCGAACAGGATTAGAAACC	0	0	0	0	0	0	0	0	0	0	0	102	292	0	14	0	0	0	0	0	0	0	0	0	0	Bacteria	WCHB1-60	NA	NA	NA	NA
CCGCGGTAATACGAAGGGGGCTAGCGTTGCTCGGAATTACTGGGCGTAAAGCGCACGTAGGCGGGTTCTTAAGTCGGTGGTGAAATCCTGGAGCTCAACTCCAGAACTGCCTTCGATACTGGGAATCTTGAGTCCGGGAGAGGTGAGTGGAACTGCGAGTGTAGAGGTGAAATTCGTAGATATTCGCAAGAACACCAGTGGCGAAGGCGGCTCACTGGCCCGGTACTGACGCTGAGGTGCGAAAGCGTGGGGAGCAAACAGGATTAGAAACC	0	0	0	174	79	0	0	0	0	0	0	0	0	0	0	0	0	0	0	0	0	71	83	0	0	Bacteria	Proteobacteria	Alphaproteobacteria	Rhizobiales	Xanthobacteraceae	Pseudolabrys
CCGCGGTAATACAGAGGGTGCAAGCGTTAATCGGAATGACTGGGCGTAAAGGGCACGTAGGCGGATAGATGTGTCATAGGTGAAATCCCCGGGCTCAACCTGGGAACTGCCTGTGAAACTGTGTATCTAGAATATAGGAGAGGGAAGTGGAATTTCCGGTGTAGCGGTGAAATGCGTAGATATCGGAAAGAACACCAGTGGCGAAGGCGACTTCCTGGTCTAATATTGACGCTGAGGTGCGAAAGCGTGGGGAGCAAACGGGATTAGAAACC	0	0	0	0	61	125	221	0	0	0	0	0	0	0	0	0	0	0	0	0	0	0	0	0	0	Bacteria	Proteobacteria	Gammaproteobacteria	NKB5	NA	NA
CCGCGGTAATACGTAGGGGGCGAGCGTTGTCCGGAGTTACTGGGCGTAAAGCGCCCGCAGGCGGTCAGCTAAGTGTGGGGTGACAGGTCACGGCTTAACCGTGGCAGTGCCTTGCAGACTGGGTGACTTGAGGGCCAGAGAGGGACAGGGAACTCCAGGTGTAGTGGTGAAATGCGTAGATATCTGGAAGAACACCGATGGCGAAGGCACTGTCCTGGGTGGCACCTGACGCTGAGGGGCGAAAGCCAGGGGAGCGAACGGGATTAGAAACC	0	0	0	0	0	91	315	0	0	0	0	0	0	0	0	0	0	0	0	0	0	0	0	0	0	Bacteria	Chloroflexi	Ktedonobacteria	Ktedonobacterales	NA	NA
CCGCGGTAATACCGGCAGCACGAGTGATGGCCGATCTTATTGGGCCTAAAGCGTCCGTAGCTGGCCGAGCAAGTCCGTTGGGAAATCGACGCGCCTAACGCGTCGGCGTCCAGCGGAAACTGTTCGGCTTGGGGCCGGAAGACCCGAGGGGTACGTCCGGGGTAGGAGTGAAATCCCGTAATCTTGGACGGACCGCCGGTGGCGAAAGCGCCTCGGGAGGACGGACCCGACAGTGAGGGACGAAAGCCAGGGTCTCGAACCGGATTAGAAACC	405	0	0	0	0	0	0	0	0	0	0	0	0	0	0	0	0	0	0	0	0	0	0	0	0	Archaea	Euryarchaeota	Halobacteria	Halobacteriales	Halobacteriaceae	Halapricum
CCGCGGTAATACGTAGGGGGCAAGCGTTGTCCGGAATCATTGGGCGTAAAGAGCGTGTAGGCGGTCCGATAAGTCGGTTGTGAAAGTCAAGGGCTCAACCCTTGAATGCCGACCGATACTGTCGGGCTAGAGTCCGGAAGAGGCGAGTGGAATTCCTGGTGTAGCGGTGAAATGCGCAGATATCAGGAGGAACACCAATGGCGAAGGCAGCTCGCTGGGACGGTACTGACGCTGAGACGCGAAAGCGTGGGGAGCAAACAGGATTAGAAACC	0	0	0	0	0	0	0	0	0	0	0	0	0	0	0	58	73	30	0	0	0	0	0	142	102	Bacteria	Actinobacteria	Thermoleophilia	Solirubrobacterales	0319-6M6	NA
CCGCGGTAACACGGGGGATGCAAGCGTTATCCGGAATTATTGGGCGTAAAGTGTCCTGAGGTGGCTGGTCCAGTCTGCTGTGAAAGTCTGGGGCTTAACCCCAGAAATGCGGCAGAAACTAGCGAGCTAGAGTACGGTAGGGGCAGGGGGAATTCCCGGTGTAGCGGTGAAATGCATAGAGATCGGGAAGAACACCGATGGCGTAAGCACCCTGCTGGGCCGATACTGACACTGAAAGACGAGAGCTAGGGGAGCAAATGGGATTAGAAACC	0	0	0	0	0	66	330	0	0	0	8	0	0	0	0	0	0	0	0	0	0	0	0	0	0	Bacteria	Cyanobacteria	Cyanobacteria	NA	NA	NA
CCGCGGTAATACGAAGGGTGCAAGCGTTACTCGGAATTACTGGGCGTAAAGCGTGCGTAGGCGGTTTGTTAAGTCTGTCGTGAAAGCCCTGGGCTCAACCTGGGAATTGCGATGGATACTGGCAAGCTAGAGTACGGTAGAGGATGGTGGAATTCCCGGTGTAGCGGTGAAATGCGTAGAGATCGGGAGGAACACCCGTGGCGAAGGCGGCCATCTGGACCAGTACTGACGCTGAGGCACGAAAGCGTGGGGAGCAAACAGGATTAGAAACC	0	0	0	0	0	0	0	0	0	0	0	45	102	0	256	0	0	0	0	0	0	0	0	0	0	Bacteria	Proteobacteria	Gammaproteobacteria	Xanthomonadales	Xanthomonadaceae	Dokdonella
CCGCGGTAATACGTAGGGTGCAAGCATTGTCCGGATTTATTGGGCGTAAAGAGCTCGTAGGCGGCTTGTCACGTCGGGTGTGAAAACTCGGGGCTCAACCCCGAGCCTGCACTCGATACGGGCTAGCTAGAGTGTTGCAGGGGAGACTGGAATTCCTGGTGTAGCGGTGAAATGCGCAGATATCAGGAGGAACACCGGTGGCGAAGGCGGGTCTCTGGGCAACTACTGACGCTGAGGAGCGAAAGCGTGGGGAGCGAACAGGATTAGAAACC	0	0	0	288	94	0	0	0	0	0	0	0	0	0	0	0	0	0	0	18	0	0	0	0	0	Bacteria	Actinobacteria	Actinobacteria	PeM15	NA	NA
CCGCGGTAATACGGAGGGTGCAAGCGTTATCCGGATTCACTGGGTTTAAAGGGTGCGTAGGCGGGCAGTTAAGTCAGTGGTGAAATCCTTGAGCTCAACTCGAGAACTGCCATTGATACTATCTGTCTTGAATATTGTGGAGGTAAGCGGAATATGTCATGTAGCGGTGAAATGCTTAGATATGACATAGAACACCTATTGCGAAGGCAGCTTACTACGCATATATTGACGCTGAGGCACGAAAGCGTGGGGATCAAACAGGATTAGAAACC	0	0	0	0	0	0	0	0	0	0	0	69	144	75	112	0	0	0	0	0	0	0	0	0	0	Bacteria	Bacteroidetes	Sphingobacteriia	Sphingobacteriales	Chitinophagaceae	Sediminibacterium
CCGCGGTAATACGGAGGGTGCAAGCGTTATCCGGATTCACTGGGTTTAAAGGGTGCGTAGGTGGGCAGTTAAGTCAGTGGTGAAATCTCCGGGCTCAACCCGGAAACTGCCATTGATACTATCTGTCTTGAATATCGTGGAGGTAAGCGGAATATGTCATGTAGCGGTGAAATGCTTAGATATGACATAGAACACCAATTGCGAAGGCAGCTTACTACCCGAATATTGACACTGAGGCACGAAAGCGTGGGGATCAAACAGGATTAGAAACC	0	0	0	0	0	0	0	0	0	0	0	0	0	0	0	0	0	0	0	0	0	203	175	22	0	Bacteria	Bacteroidetes	Sphingobacteriia	Sphingobacteriales	Chitinophagaceae	Ferruginibacter
CCGCGGTAATACGTAGGGTGCAAGCGTTATCCGGAATTATTGGGCGTAAAGAGCTCGTAGGCGGTTTGTCGCGTCTGCTGTGAAAACTGGGGGCTCAACCCCCAGCCTGCAGTGGGTACGGGCAGACTAGAGTGCGGTAGGGGAGATTGGAATTCCTGGTGTAGCGGTGGAATGCGCAGATATCAGGAGGAACACCAATGGCGAAGGCAGATCTCTGGGCCGTAACTGACGCTGAGGAGCGAAAGCATGGGGAGCGAACAGGATTAGAAACC	0	0	0	0	0	0	0	0	0	0	0	149	198	0	52	0	0	0	0	0	0	0	0	0	0	Bacteria	Actinobacteria	Actinobacteria	Micrococcales	Microbacteriaceae	Salinibacterium
CCGCGGTAATACGAAGGGGGCTAGCGTTGCTCGGAATCACTGGGCGTAAAGGGTGCGTAGGCGGGTCTTTAAGTCAGAGGTGAAATCCTGGAGCTCAACTCCAGAACTGCCTTTGATACTGAGGATCTTGAGTTCGGGAGAGGTGAGTGGAACTGCGAGTGTAGAGGTGAAATTCGTAGATATTCGCAAGAACACCAGTGGCGAAGGCGGCTCACTGGCCCGATACTGACGCTGAGGCACGAAAGCGTGGGGAGCAAACAGGATTAGAAACC	0	0	0	313	85	0	0	0	0	0	0	0	0	0	0	0	0	0	0	0	0	0	0	0	0	Bacteria	Proteobacteria	Alphaproteobacteria	Rhizobiales	Bradyrhizobiaceae	Afipia
CCGCGGTAATACGTAGGGTGCGAGCGTTAATCGGAATTACTGGGCGTAAAGCGTGCGCAGGCGGTTTCGTAAGACAGATGTGAAATCCCCGGGCTTAACCTGGGAACTGCGTTTGTGACTGCGAGACTCGAGTGTGGCAGAGGGGGGTGGAATTCCACGTGTAGCAGTGAAATGCGTAGAGATGTGGAGGAACACCGATGGCGAAGGCAGCCCCCTGGGTCAACACTGACGCTCATGCACGAAAGCGTGGGTAGCAAACAGGATTAGAAACC	0	0	0	0	0	0	0	102	32	0	0	0	0	0	0	0	0	0	0	166	98	0	0	0	0	Bacteria	Proteobacteria	Betaproteobacteria	Rhodocyclales	Rhodocyclaceae	NA
CCGCGGTAATACAGAGGCCCCAAGCATTATCCGGATTTATTGGGCGTAAAGGGTCCGTAGGCGGTTTGTCGCATCTCCTGTTAAATCACAAGGCTCAACCTTGTGGCCGCGGGAGAGATGGACAAACTAGAGGCTAGACGAGGCAAGCGGAATTGCTGGTGTAGGGGTTAAATCCGTTAATATCAGCAAGAACACCAAATGCGAAGGCAGCTTGCTAGAATAGTCCTGACGCTGAGGGACGAAAGCGTGGGTAGCGAATGGGATTAGAAACC	0	70	327	0	0	0	0	0	0	0	0	0	0	0	0	0	0	0	0	0	0	0	0	0	0	Bacteria	Parcubacteria	NA	NA	NA	NA
CCGCGGTAATACGGAGGGTGCAAGCGTTGTTCGGAATTACTGGGCGTAAAGGGCGCGTAGGCGGTTTGATAAGTCAGATGTGAAAGCCCACGGCTTAACTGTGGAAGTGCATTTGAAACTGTCAGACTTGAGTACCAGAGGGGAAAGTGGAATTCCCGGTGTAGAGGTGAAATTCGTAGATATCGGGAGGAATACCGGTGGCGAAGGCGACTTTCTGGCTGGATACTGACGCTGAGGCGCGAAAGCGTGGGGAGCAAACAGGATTAGAAACC	0	0	0	0	0	0	0	121	185	0	0	0	0	0	0	0	0	0	0	53	38	0	0	0	0	Bacteria	Proteobacteria	Deltaproteobacteria	Desulfobacterales	Desulfobulbaceae	Desulfobulbus
CCGCGGTAATACGTAGGGTGCGAGCGTTGTCCGGAATTATTGGGCGTAAAGAGCTCGTAGGCGGTGTGTCGCGTCGGCCGTGAAAACCTGCAGCTTAACTGTGGGCTTGCGGTCGATACGGGCATCACTGGAGTTCGGCAGGGGAGACTGGAATTCCTGGTGTAGCGGTGAAATGCGCAGATATCAGGAGGAACACCGGTGGCGAAGGCGGGTCTCTGGGCCGATACTGACGCTGAGGAGCGAAAGCGTGGGGAGCGAACAGGATTAGAAACC	0	0	0	0	0	0	0	0	0	0	0	0	0	0	0	0	0	0	0	0	0	198	198	0	0	Bacteria	Actinobacteria	Actinobacteria	Pseudonocardiales	Pseudonocardiaceae	Pseudonocardia
CCGCGGTAATACGGAGGATGCGAGCGTTATCCGGATTTATTGGGTTTAAAGGGTGCGTAGGCGGATCAATAAGTCAGTGGTGAAAACCTGCAGCTTAACTGTAGATGTGCCGTTGATACTGTTGGTCTTGAGTATGGTCAAGGTAGGCGGAATGTGTAATGTAGCGGTGAAATGCTTAGATATTACACAGAACACCGATTGCGAAGGCAGCTTGCTGGGCCATTACTGACGCTGATGCACGAAAGCGTGGGGATCGAACAGGATTAGAAACC	0	0	0	0	0	0	0	139	185	0	0	0	0	0	0	0	0	0	0	71	0	0	0	0	0	Bacteria	Bacteroidetes	Bacteroidetes_vadinHA17	NA	NA	NA
CCGCGGTAATACGTAGGGGGCGAGCGTTGTCCGGAATTACTGGGCGTAAAGGGTGCGTAGGTGGCCTTTTAAGTTGGATGTGAAATACCCGGGCTTAACCTGGGGGGTGCATCTAATACTGGAAGGCTAGAGTGCAGGAGAGGAAAGCGGAATTCCTAGTGTAGCGGTGAAATGCGTAGATATTAGGAGGAACACCAGTGGCGAAGGCGGCTTTCTGGACTGTAACTGACACTGAGGCACGAAAGCGTGGGGAGCAAACAGGATTAGAAACC	0	0	0	0	0	0	0	58	64	0	0	0	0	0	0	0	0	0	0	118	154	0	0	0	0	Bacteria	Firmicutes	Clostridia	Clostridiales	NA	NA
CCGCGGTAAGACAGAGGATGCAAGCGTTATCCGGAATGATTGGGCGTAAAGCGTCTGTAGGTGGCTTCTTAAGTCTGCCGTCAAATCCCAGGGCTTAACCCTGGCCAGGCGGTGGAGACTACTAAGCTGGAGTACGGTAGGGGCAGAGGGAATTTCCGGTGGAGCGGTGAAATGCGTAGATATCGGAAAGAACACCAACGGCGAAGGCACTCTGCTGGGCCGAAACTGACACTGAGAGACGAGAGCTAGGGGAGCAAATGGGATTAGAAACC	0	0	0	0	0	0	0	0	0	0	0	120	274	0	0	0	0	0	0	0	0	0	0	0	0	Bacteria	Cyanobacteria	Chloroplast	NA	NA	NA
CCGCGGTAATACGGAGGATCCGAGCGTTATCCGGATTTATTGGGTTTAAAGGGTGCGTAGGCGGGCGTGAAAGTCAGCGGTGAAAGTTTGCGGCTCAACCGTAAAATTGCCGTTGAAACTTCATGCCTTGAGTGTAGATGAGGTGGGTGGAATTCGTGGTGTAGCGGTGAAATGCATAGATATCACGAAGAACTCCGATTGCGTAGGCAGCTCACTAGACTACAACTGACGCTGAGGCACGAAGGTGCGGGGATCAAACAGGATTAGAAACC	0	0	0	0	0	0	0	0	0	0	0	0	0	0	0	0	0	205	0	0	0	0	0	54	135	Bacteria	Bacteroidetes	Bacteroidia	Bacteroidales	Porphyromonadaceae	NA
CCGCGGTAATACGAAGGGGACTAGCGTTGTTCGGAATTACTGGGCGTAAAGCGCACGTAGGCGGATTTGTTAGTCAGGGGTGAAATCCCGGGGCTCAACCTCGGAACTGCCTTTGATACTGCAAATCTCGAGTCCGATAGAGGTGGGTGGAATTCCTAGTGTAGAGGTGAAATTCGTAGATATTAGGAAGAACACCGGTGGCGAAGGCGGCCCACTGGATCGGTACTGACGCTGAGGTGCGAAAGCGTGGGGAGCAAACAGGATTAGAAACC	0	0	0	0	0	0	0	0	0	0	0	0	0	0	0	0	0	71	0	0	0	54	71	102	96	Bacteria	Proteobacteria	Alphaproteobacteria	Rhizobiales	Hyphomicrobiaceae	Hyphomicrobium
CCGCGGTAATACGTAGGGAGCAAGCGTTGTCCGGAATCATTGGGCGTAAAGCGCGCGTAGGCGGCCCGATAAGTCCGCTGTAAAAGTCAACGGCTCAACTGTTGAAAGCCGGTGGATACTGTCGGGCTAGAGTCCGGAAGAGGCAAGTGGAATTCCTGGTGTAGCGGTGGAATGCGCAGATATCAGGAGGAACACCCATAGCGAAGGCAGCTTGCTGGGACGGTACTGACGCTAAGGCGCGAAAGCGTGGGGAGCGAACAGGATTAGAAACC	0	0	0	0	0	0	0	0	0	0	0	0	0	0	0	0	0	0	0	0	0	183	211	0	0	Bacteria	Actinobacteria	Thermoleophilia	Solirubrobacterales	480-2	NA
CCGCGGTAATACGTAGGGGGCGAGCGTTGTCCGGATTTACTGGGCGTAAAGAGCGCGTAGGCGGCACGCCAAGTCGTGCGTGAAAGGCCCCGGCTTAACCGGGGAGGGTCGCGCGATACTGGCGAGCTCGAGGCCGGCAGGGGGAAGTGGAATTCCCGGTGTAGTGGTGGAATGCGTAGATATCGGGAGGAACACCAGTGGCGAAGGCGGCTTCCTGGACCGGTCCTGACGCTGAGGCGCGAAAGCGTGGGGAGCGAACTGAATTAGAAACC	0	0	0	0	0	0	0	0	0	0	0	0	0	0	0	92	127	162	0	0	0	0	0	0	12	Bacteria	Chloroflexi	TK10	NA	NA	NA
CCGCGGTAATACGTAGGGGGCAAGCGTTGTCCGGAATCATTGGGCGTAAAGCGCGTGTAGGCGGCCATCCAAGTCCGATGTGAAAGCTCGGGGCTCAACCCCGAGTCTGCATTGGAAACTGTATGGCTTGAGTCCGGAAGAGGAGACTGGAATTCCTGGTGTAGCGGTGAAATGCGCAGATATCAGGAAGAACACCGGTGGCGAAGGCGGGTCTCTGGGACGGTACTGACGCTGAGACGCGAAAGCGTGGGGAGCAAACAGGATTAGAAACC	0	0	0	0	0	0	0	86	74	0	0	0	0	0	0	0	0	0	0	26	0	121	74	11	0	Bacteria	Actinobacteria	Thermoleophilia	Gaiellales	NA	NA
CCGCGGTAATACGTAGGTGGCGAGCGTTGTCCGGAATTATTGGGCGTAAAGAGCGCGTAGGCGGCTTGTCAGGTCTGATGTGAAACCTTGGGGCTCAACCCCAAGCGTGCATCGGAAACCGGCTGGCTAGAGTCTGGGAGAGGAGAGTGGAATTCCTGGTGTAGCGGTGAAATGCGTAGATATCAGGAGGAACACCAGTTGCGAAGGCGGCTCTCTGGAACAGTACTGACGCTGAGGCGCGAAAGCTAGGGGAGCAAACAGGATTAGAAACC	0	0	0	0	0	0	0	0	0	0	0	0	0	0	0	172	220	0	0	0	0	0	0	0	0	Bacteria	Actinobacteria	Thermoleophilia	Gaiellales	NA	NA
CCGCGGTAATACGAGGGGGGCGAGCGTTGTTCGGAATTATTGGGCGTAAAGGGTGCGTAGGCGGTTCGGTAAGTTTGATGTGAAATCTTCGGGCTCAACTCGAAGTCTGCATCGAAAACTGCCGGGCTTGAGTGTGGGAGAGGTGAGTGGAATTTCCGGTGTAGCGGTGAAATGCGTAGATATCGGAAGGAACACCTGTGGCGAAAGCGGCTCACTGGACCACAACTGACGCTGATGCACGAAAGCTAGGGGAGCAAACAGGATTAGAAACC	0	376	14	0	0	0	0	0	0	0	0	0	0	0	0	0	0	0	0	0	0	0	0	0	0	Bacteria	Acidobacteria	Acidobacteria	Acidobacteriales	Acidobacteriaceae_(Subgroup_1)	Acidobacterium
CCGCGGTAATACGAACCGTCCAAACGTTATTCGGATTTATTGGGCTTAAAGGGTATGTAGGCGGCGCCATCAGTCGGGTGTGAAAGCCCTCGGCTCAACCGAGGAACTGCGCCCGATACTGTGGTGCTTGAGGGAGACAGAGGTAAGCGGAACTGATGGTGGAGCGGTGAAATGCGTTGATATCATCAGGAACACCAGTGGCGAAAGCGGCTTACTGGGTCTCTTCTGACGCTGAGATACGAAAGCTAGGGGAGCGAACGGGATTAGAAACC	0	0	0	0	0	0	0	41	40	0	0	0	0	0	0	0	0	0	0	0	0	184	125	0	0	Bacteria	Planctomycetes	Planctomycetacia	Planctomycetales	Planctomycetaceae	Pir4_lineage
CCGCGGTAATACGAAGGGGGCTAGCGTTGCTCGGAATGACTGGGCGTAAAGGGCGCGTAGGCGGTTTGATTAGTTAGGCGTGAAATTCCCGGGCTCAACCTGGGAACTGCGTTTAATACAGTCAGACTTGAGTTCGGAAGAGGGTCGTGGAATTCCCAGTGTAGAGGTGAAATTCGTAGATATTGGGAAGAACACCGGTGGCGAAGGCGGCGACCTGGTCCGATACTGACGCTGAGGCGCGAAAGCGTGGGGAGCAAACAGGATTAGAAACC	0	0	0	0	0	0	0	0	0	0	0	118	228	0	44	0	0	0	0	0	0	0	0	0	0	Bacteria	Proteobacteria	Alphaproteobacteria	Rhodospirillales	Acetobacteraceae	Rhodovastum
CCGCGGTAATACGTAGGGGGCAAGCGTTGTCCGGAATCATTGGGCGTAAAGCGCGTGTAGGCGGCCATCCAAGTCTGATGTGAAAGCTCGGGGCTCAACCCCGAGTCTGCATTGGAAACTGGTTGGCTTGAGTCCGGAAGAGGAGACTGGAATTCCTGGTGTAGCGGTGAAATGCGCAGATATCAGGAAGAACACCGGTGGCGAAGGCGGGTCTCTGGGACGGTACTGACGCTGAGACGCGAAAGCGTGGGGAGCAAACAGGATTAGAAACC	0	0	0	0	0	0	0	0	0	0	0	0	0	0	0	170	220	0	0	0	0	0	0	0	0	Bacteria	Actinobacteria	Thermoleophilia	Gaiellales	NA	NA
CCGCGGTAATACAGAGGGGGCAAGCGTTATTCGGAATTATTGGGCGTAAAGGGCGCGTAGGCGGTGTCTTAAGTGAGATGTGTAATCCCCGAGCTTAACTTGGGAACTGCATCTCAGACTGGGGCGCTAGAGTACTGGAGAGGGTGGTAGAATTCCACGTGTAGCGGTGAAATGCGTAGAGATGTGGAGGAATACCAGTGGCGAAGGCGGCCACCTGGACAGTAACTGACGCTGAGGCGCGAAAGTGTGGGTAGCAAACAGGATTAGAAACC	0	0	0	0	0	0	0	202	151	0	0	0	0	0	0	0	0	0	0	36	0	0	0	0	0	Bacteria	Acidobacteria	Holophagae	Holophagales	Holophagaceae	NA
CCGCGGTAATACAGAGGGTGCGAGCGTTGTTCGGAATTATTGGGCGTAAAGGGCGCGTAGGCGGTATTGTAAGTCACCTGTGAAACCTCTGGGCTTAACTCAGAGCCTGCAGGCGAAACTGCAATGCTGGAGGGTGGGAGAGGTGCGTGGAATTCCCGGTGTAGCGGTGAAATGCGTAGATATCGGGAGGAACACCTGTGGCGAAAGCGGCGCACTGGACCACTACTGACGCTGAGGCGCGAAAGCTAGGGGAGCAAACAGGATTAGAAACC	0	0	0	314	74	0	0	0	0	0	0	0	0	0	0	0	0	0	0	0	0	0	0	0	0	Bacteria	Acidobacteria	Acidobacteria	Acidobacteriales	Acidobacteriaceae_(Subgroup_1)	NA
CCGCGGTAAGACAGAGGTGGCAAGCGTTGTTCGGATTTATTGGGCGTAAAGCGAACGCAGGCGGTTTGGTAAGTCAGGGGTGAAAGACCACAGCTTAACTGTGGTATTGCCTTTGATACTGCCTTTCTTGAGTGGAGTAGGGGGAAGCGGAATTCCGAGTGTAGAGGTGAAATTCGTAGATATTCGGAGGAACACCGGTGGCGAAGGCGGCTTCCTGGACTCTAACTGACGCTCATGTTCGAAAGCGTGGGTAGCAAACAGGATTAGAAACC	0	0	0	0	0	0	0	0	0	0	0	0	0	0	0	2	0	48	0	306	32	0	0	0	0	Bacteria	Nitrospirae	Nitrospira	Nitrospirales	2029-04-01	NA
CCGCGGTAATACGTAGACCTCAAGCGTTATCCGGATTTATTGGGCGTAAAGCGCACGTAGGAGGTTTTGCGCGTCTTTCGTTAAAGCCCGGGGCCTAACCCCGGAAGTGCGGGAGATACGGCAGGACTAGAGGAGGTTAGAGGTGCATGGAACTCACGGTGTAGGGGTGAAATCCGTTGATATCGTGGGGAACACCAAAGGCGAAGGCAGTGCACTGGGACCTTCCTGACTCTGAGTTGCGAAAGCGTGGGGAGCAAAAAGGATTAGAAACC	0	170	217	0	0	0	0	0	0	0	0	0	0	0	0	0	0	0	0	0	0	0	0	0	0	Bacteria	Parcubacteria	NA	NA	NA	NA
CCGCGGTAATACGGAGGGTGCAAGCGTTATCCGGATTTACTGGGTTTAAAGGGTGCGTAGGTGGGTAGGTAAGTCAGTGGTGAAATCTTCAAGCTTAACTTGGAAACTGCCATTGATACTATTTATCTTGAATACTTTGGAGGTAAGCGGAATATGTCATGTAGCGGTGAAATGCTTAGATATGACATAGAACACCAATTGCGAAGGCAGCTTACTACACAGTTATTGACACTGAGGCACGAAAGCGTGGGGATCAAACAGGATTAGAAACC	0	0	0	0	0	0	0	0	25	0	0	31	37	0	0	135	158	0	0	0	0	0	0	0	0	Bacteria	Bacteroidetes	Sphingobacteriia	Sphingobacteriales	Chitinophagaceae	Ferruginibacter
CCGCGGTAATACGGAGGATGCAAGCGTTATCCGGATTTATTGGGTTTAAAGGGTGCGTAGGCGGGATAGTAAGTCAGTGGTGAAAGCCTGCGGCTCAACCGTAGAATTGCCGTTGATACTGTTATCCTTGAGTCCAGTTGAGGTGAGCGGAATGTGTAATGTAGCGGTGAAATGCTTAGATATTACACAGAACACCAATTGCGTAGGCAGCTCACTAAGCTGAAACTGACGCTGAGGCACGAAAGCGTGGGGAGCGAACAGGATTAGAAACC	0	0	0	0	0	0	0	349	36	0	0	0	0	0	0	0	0	0	0	0	0	0	0	0	0	Bacteria	Bacteroidetes	SB-5	NA	NA	NA
CCGCGGTAATACGGAGGATGCAAGCGTTATCCGGATTCATTGGGTTTAAAGGGTGCGTAGGCGGACTATTAAGTCAGTGGTGAAATCCTGCAGCTTAACTGCAGAACTGCCATTGATACTGATAGCCTTGAGTTTGGTTAAGGTAGGCGGAATGTGTAATGTAGCGGTGAAATGCTTAGATATTACACAGAACACCAATTGCGTAGGCAGCTTACTGGACCGACACTGACGCTGAGGCACGAAAGCGTGGGGATCGAACAGGATTAGAAACC	0	0	0	0	0	0	0	234	151	0	0	0	0	0	0	0	0	0	0	0	0	0	0	0	0	Bacteria	Bacteroidetes	Bacteroidetes_vadinHA17	NA	NA	NA
CCGCGGTAATACGTAGGGCGCAAGCGTTGTCCGGAATTATTGGGCGTAAAGAGCTCGTAGGCGGTTTGTCGCGTCTGCTGTGAAAACTCGAGGCTCAACCTCGGGCTTGCAGTGGGTACGGGCAGACTAGAGTGCGGTAGGGGAGACTGGAATTCCTGGTGTAGCGGTGGAATGCGCAGATATCAGGAGGAACACCGATGGCGAAGGCAGGTCTCTGGGCCGCAACTGACGCTGAGGAGCGAAAGCATGGGGAGCGAACAGGATTAGAAACC	0	0	0	0	0	0	0	0	0	0	0	0	0	0	0	0	0	0	0	0	0	112	136	79	58	Bacteria	Actinobacteria	Actinobacteria	Micrococcales	Cellulomonadaceae	NA
CCGCGGTAATACGTAGGAGGCGAGCGTTATCCGGATTTATTGGGCGTAAAGCGCGTGCAGGTGGTTTGGTAAGTTGGGTATGAAATCTTCTGGCTTAACTAGGAGAGGTTGCTCAAAACTGCCAGACTAGAGGACGATAGAGGAAGGTGGAATTCCCGGTGTAGTAGTGAAATGCGTAGATATCGGGAGGAACACCAGTGGCGAAGGCGGCCTTCTGGGTCGTTCCTGACACTAAGACGCGAAAGCATGGGTAGCAAACGGGATTAGAAACC	0	0	0	0	0	0	0	0	0	0	0	0	0	0	0	0	0	0	0	0	0	0	0	189	196	Bacteria	Chloroflexi	Anaerolineae	Anaerolineales	Anaerolineaceae	Thermomarinilinea
CCGCGGTAATACGGGGGGTGCAAGCGTTATTCGGAATCATTGGGCGTAAAGGGCGCGTAGGCGGCCCCTTAAGTCAGATGTGAAAGCCCTCAGCTTAACTGAGGAAGTGCATTTGAAACTAAGGGGCTTGAGTATGGGAGAGGGAAGCGGAATTCCTGGTGTAGCGGTGAAATGCGTAGATATCAGGAGGAACACCGGTGGCGAAGGCGGCTTCCTGGACCAATACTGACGCTGAGGCGCGAAGGCGTGGGGAGCAAACAGGATTAGAAACC	0	0	0	0	0	0	0	56	115	0	0	0	0	0	0	0	0	0	0	66	147	0	0	0	0	Bacteria	Proteobacteria	Deltaproteobacteria	Desulfobacterales	Desulfobacteraceae	Sva0081_sediment_group
CCGCGGTAATACGGAGGGTGCAAGCGTTATCCGGAATCATTGGGTTTAAAGGGTCCGTAGGCGGATTAATAAGTCAGAGGTGAAATCCCACAGCTTAACTGTGGAACTGCCTTTGATACTGTTAGTCTTGAGTTATATGGAAGTAGATAGAATGTGTAGTGTAGCGGTGAAATGCATAGATATTACACAGAATACCGATTGCGAAGGCAGTCTACTACGTATATACTGACGCTAATGGACGAAAGCGTGGGGAGCGAACAGGATTAGAAACC	0	0	0	0	0	0	0	9	9	0	0	0	0	0	0	0	0	0	0	0	0	0	0	250	116	Bacteria	Bacteroidetes	Flavobacteriia	Flavobacteriales	Flavobacteriaceae	Lutibacter
CCGCGGTAATACGAAGGGGGCTAGCGTTGTTCGGAATTACTGGGCGTAAAGCGTATGCAGGCGGATCGCTAAGTCAGGGGTGAAATCCCGAGGCTCAACCTCGGAACTGCCTTTGATACTGACGATCTTGAGTCCGGGAGAGGTGAGTGGAACTGCGAGTGTAGAGGTGAAATTCGTAGATATTCGCAAGAACACCAGTGGCGAAGGCGGCTCACTGGCCCGGTACTGACGCTGAGATACGAAAGCGTGGGGAGCAAACAGGATTAGAAACC	0	0	0	0	0	0	0	0	0	0	0	0	0	0	0	0	0	0	0	0	0	201	183	0	0	Bacteria	Proteobacteria	Alphaproteobacteria	Rhizobiales	Rhizobiales_Incertae_Sedis	Bauldia
CCGCGGTAATACAGAGGGTGCAAGCGTTAATCGGAATTACTGGGCGTAAAGGGTCTGTAGGCGGATTATTAAGTCGGATGTGAAATCCCCGGGCTCAACCTGGGAACGGCATTCGATACTGGTAGTCTAGAGTGTGCAAGAGGATGGGGGAATTCCTGGTGTAGCAGTGAAATGCGTAGAGATCAGGAGGAACATCAATGGCGAAGGCACCTTTCTGGGGCAACACTGACGCTGAGAGACGAAAGCGTGGGGAGCAAACAGGATTAGAAACC	0	0	0	55	66	0	0	0	39	0	0	0	0	0	0	0	0	0	0	37	186	0	0	0	0	Bacteria	Proteobacteria	Gammaproteobacteria	Chromatiales	Halothiobacillaceae	Thiovirga
CCGCGGTAATACGTAGGTGACAAGCGTTGTCCGGATTTACTGGGCGTAAAGAGCGCGCAGGCGGTCGGCCAAGTCGAGTGTGAAAGCCCCCGGCTCAACTGGGGAGGGTCATTCGAAACTGGTCGACTCGAAGGCAGGAGAGGGTAGTGGAATTCCCGGTGTAGTGGTGAAATGCGTAGATATCGGGAGGAACACCAGTGGCGAAGGCGACTACCTGGCCTGTTCTTGACGCTGAGGCGCGAAAGCTAGGGGAGCAAACGGGATTAGAAACC	0	0	0	0	0	0	0	0	0	0	0	0	0	0	0	182	200	0	0	0	0	0	0	0	0	Bacteria	Chloroflexi	KD4-96	NA	NA	NA
CCGCGGTAACACCCGCAGCACAAGTAGTGGTCACTTTTATTGAGCCTAAAGCGTTCGTAGCCGGTTTTGTAAATCTCCAGATAAAGCCTGAAGCTTAACTCCAGAAAGTCTGAAGAGACTGCAAGACTTGAGATCGGGTGAGGTTAAACGTACTTTCAGGGTAGGGGTAAAATCCTGTAATCCCGGAAGGACGACCAGTGGCGAAAGCGTTTAACTAGAACGAATCTGACGGTAAGGAACGAAGGCTAGGGTAGCAAACCGGATTAGAAACC	0	0	0	0	0	0	0	0	0	381	0	0	0	0	0	0	0	0	0	0	0	0	0	0	0	Archaea	Euryarchaeota	Thermoplasmata	Thermoplasmatales	Ferroplasmaceae	Ferroplasma
CCGCGGTAATACGTAGGTGGCAAGCGTTATCCGGATTTACTGGGTGTAAAGGGCGTGTAGGCGGGTTTGCAAGTCGGATGTGAAATTCCCAGGCTTAACTTGGGCGGGTCATCCGAAACTGCGAATCTTGAGTACTGGAGAGGATAGTGGAATTCCTAGTGTAGCGGTAAAATGCGTAGATATTAGGAGGAACACCAGTGGCGAAGGCGGCTATCTGGACAGTAACTGACGCTGAGGCGCGAAAGCGTGGGGAGCAAACAGGATTAGAAACC	0	0	0	0	0	0	0	0	0	0	0	0	0	0	0	0	0	0	0	0	0	0	0	220	161	Bacteria	Firmicutes	Clostridia	Clostridiales	Ruminococcaceae	Fastidiosipila
CCGCGGTAATACGTAGGGGGCAAGCGTTGTCCGGAGTTACTGGGCGTAAAGCGCACGCAGGCGGTTTCACGCGTTTCCGGTGCCAGCTCGTTGCTTAACGACGGGAGTGCCGGGAAGACGGTGGGACTTGAGGGCCTCAGAGGGACATAGAATTCCGGGTGGAGTGGTGAAATGCGTAGATATCCGGAGGAATACCAAAGGCGAAGGCAGTGTCCTGGGAGGTGTCTGACGCTCAGGTGCGAAAGCCAGGGGAGCGAACGGGATTAGAAACC	0	0	0	172	203	0	0	0	0	0	0	0	0	0	0	0	0	0	0	5	0	0	0	0	0	Bacteria	Chloroflexi	Ktedonobacteria	Ktedonobacterales	Thermosporotrichaceae	NA
CCGCGGTAAGACGAACCGTGCTAACGTTGTTCGGAATCACTGGGCTTAAAGGGCGCGTAGGCGGGTAATCAAGTCGATGGTGAAATCCGGCAGCTCAACTGTCGAACTGCCTTCGATACTGAATATCTAGAGGGAAGTAGGGGCGTGTGGAACAGTTGGTGGAGCGGTGAAATGCACAGATATCAACTGGAACTCCGGTGGCGAAAGCGACACGCTGGACTTTATCTGACGCTGAGGCGCGAAAGCCAGGGGAGCAAACGGGATTAGAAACC	0	363	10	0	0	0	0	6	0	0	0	0	0	0	0	0	0	0	0	0	0	0	0	0	0	Bacteria	Planctomycetes	Planctomycetacia	Planctomycetales	Planctomycetaceae	NA
CCGCGGTAATACGTAGGGGGCAAGCGTTGTCCGGATTTATTGGGCGTAAAGAGCTCGTAGGCGGTTTGGTAAGTCTGGTGTGAAATCTCCACGCTCAACGTGGAGGGGCCACCCGATACTGCCATGACTGGAGTCCGGTAGAGGAGTGTGGAATTCCCGGTGTAGCGGTGAAATGCGCAGATATCGGGAGGAACACCCGTAGCGAAGGCGGCACTCTGGGCCGGTACTGACGCTGAGGAGCGAAAGCGTGGGGAGCAAACAGGATTAGAAACC	0	0	0	0	0	0	0	34	0	0	0	0	0	0	0	39	42	0	0	0	0	109	98	41	14	Bacteria	Actinobacteria	Acidimicrobiia	Acidimicrobiales	NA	NA
CCGCGGTAAAACGTAGACCTCAAGCGTTATCCGGATTTATTGGGCGTAAAGCGCGTGTAGGTGGCTTCGCGCGTCTTCTGTTAAAGATCAGGGCCTAACCCTGAGAGTGCAGGAGATACGGCGGAGCTAGAGGAGGTTAGAGGTGCATAGAACGCACGGTGTAGGGGTGAAATCCGTTGATATCGTGCGGAATACCAAAGGCGAAGGCAGTGCACTGGGACCTTCCTGACACTGAGACGCGAAAGCGTGGGGAGCAAAAAGGATTAGAAACC	0	86	290	0	0	0	0	0	0	0	0	0	0	0	0	0	0	0	0	0	0	0	0	0	0	Bacteria	Parcubacteria	NA	NA	NA	NA
CCGCGGTAATACGGAGGATCCGAGCGTTATCCGGATTTATTGGGTTTAAAGGGTGCGTAGGCGGAATGGTAAGTCAGGGGTGAAATACTGCAGCTCAACTGTAGGATTGCCTTTGATACTGTCATTCTTGAGTACAGTTGAGGTAGGCGGAATGTGGTGTGTAGCGGTGAAATGCTTAGATATACCACAGAACACCGATTGCGAAGGCAGCTTACTAAGCTGAAACTGACGCTGATGCACGAAAGCGTGGGTATCAAACAGGATTAGAAACC	0	0	0	0	0	0	0	99	139	0	0	0	0	0	0	0	0	0	0	82	56	0	0	0	0	Bacteria	Bacteroidetes	Bacteroidia	Bacteroidales	Marinilabiaceae	Alkaliflexus
CCGCGGTAACACCCGCGGTTCGAGTGGTAGTCACTTTTATTGAGCCTAAAGCGTTCGTAGCCGGATTCGTAAATCTCTAGGAAAATCCTTCTGCCCAACAGAAGAAATTCTGGAGAGACTGCGAATCTAGGGACCGGGTGAGGTTGAATGTACTTCTGGGGTAGGGGTAAAATCCTGTAATCCTGGAAGGACGACCGGTGGCGAAGGCGTTCAACTAGAACGGATCCGACGGTGAGGAACGAAGGCTAGGGGAGCAAACCGGATTAGAAACC	0	0	0	0	0	0	0	0	0	376	0	0	0	0	0	0	0	0	0	0	0	0	0	0	0	Archaea	Euryarchaeota	Thermoplasmata	Thermoplasmatales	Thermoplasmataceae	Thermoplasma
CCGCGGTAATACGTAGGGGGCAAGCGTTGTCCGGAATCATTGGGCGTAAAGCGCGCGTAGGCGGCCCGGTAAGTCCGCTGTGAAAGTCAAAGGCTCAACCTTTGAATGCCGGTGGATACTGTCGGGCTAGAGTCCGGAAGAGGCGAGTGGAATTCCTGGTGTAGCGGTGGAATGCGCAGATATCAGGAGGAACACCAATAGCGAAGGCAGCTCGCTGGGACGGTACTGACGCTAAGGCGCGAAAGCGTGGGGAGCAAACAGGATTAGAAACC	0	0	0	0	0	0	0	0	0	0	0	0	0	0	0	154	195	0	0	0	0	0	0	0	27	Bacteria	Actinobacteria	Thermoleophilia	Solirubrobacterales	Elev-16S-1332	NA
CCGCGGTAATACGAAGGGGGCTAGCGTTGTTCGGAATCACTGGGCGTAAAGCGCATGCAGGCGGATCGTTAAGTCGGGGGTGAAATCCCGAGGCTCAACCTCGGAACTGCCTTCGATACTGGCGATCTTGAGTCCGGGAGAGGTGAGTGGAACTGCGAGTGTAGAGGTGAAATTCGTAGATATTCGCAAGAACACCAGTGGCGAAGGCGGCTCACTGGCCCGGTACTGACGCTCAGGTGCGAAAGCGTGGGGAGCAAACAGGATTAGAAACC	0	163	212	0	0	0	0	0	0	0	0	0	0	0	0	0	0	0	0	0	0	0	0	0	0	Bacteria	Proteobacteria	Alphaproteobacteria	Rhizobiales	Rhizobiales_Incertae_Sedis	Bauldia
CCGCGGTAATACGGAGGATGCAAGCGTTATCCGGATTTATTGGGTTTAAAGGGTGCGCAGGTGGTTTTATAAGTCAGTGGTGAAAGTCTGTCGCTTAACGTCAGGATTGCCATTGATACTGTAGGACTTGAGTATGGATGAGGTAGGCGGAATGTGTAGTGTAGCGGTGAAATGCATAGATATTACACAGAACTCCGATTGCGAAGGCAGCTTACTAATCCATTACTGACGCTGAGGCACGAAAGCGTGGGGATCAAACAGGATTAGAAACC	0	0	0	0	0	0	0	80	255	0	0	0	0	0	0	0	0	0	0	40	0	0	0	0	0	Bacteria	Bacteroidetes	Bacteroidia	Bacteroidia_Incertae_Sedis	Draconibacteriaceae	NA
CCGCGGTAATACGTAGGGCGCAAGCGTTGTCCGGAATTATTGGGCGTAAAGAGCTCGTAGGCGGTTTGTCGCGTCTGCTGTGAAAACCCGAGGCTCAACCTCGGGCCTGCAGTGGGTACGGGCAGACTAGAGTGTGGTAGGGGAGACCGGAATTCCTGGTGTAGCGGTGGAATGCGCAGATATCAGGAGGAACACCGATGGCGAAGGCAGGTCTCTGGGCCACAACTGACGCTGAGGAGCGAAAGCATGGGGAGCGAACAGGATTAGAAACC	0	0	0	0	0	0	0	0	0	0	0	0	0	0	0	43	67	203	62	0	0	0	0	0	0	Bacteria	Actinobacteria	Actinobacteria	Micrococcales	Demequinaceae	NA
CCGCGGTAATACGTAGGGGGCAAGCGTTGTCCGGAATCATTGGGCGTAAAGAGCGTGTAGGCGGCCCGATAAGTCCGCTGTGAAAGTCCAGGGCTCAACCCTGGGATGCCGGTGGATACTGTCGGGCTCGAGTCCGGAAGAGGAGTGTGGAATTCCTGGTGTAGCGGTGAAATGCGCAGATATCAGGAGGAACACCAATGGCGAAGGCAGCACTCTGGGACGTGACTGACGCTGAGACGCGAAAGCGTGGGGAGCAAACAGGATTAGAAACC	0	0	0	0	0	0	0	0	0	0	0	0	0	0	0	0	0	0	0	0	0	110	130	81	54	Bacteria	Actinobacteria	Thermoleophilia	Solirubrobacterales	Patulibacteraceae	Patulibacter
CCGCGGTAATACGGAGGATGCAAGCGTTATCCGGATTCATTGGGTTTAAAGGGTGCGTAGGCGGCTTTTTAAGTCAGTGGTGAAATCTTGCCGCTTAACGGTAAAATTGCCATTGATACTGAAAAGCTTGAGTACATTTGAGGTAAGCGGAATGTGTAGTGTAGCGGTGAAATGCTTAGATATTACACAGAACACCAATTGCGAAGGCAGCTTACTAAACTGTTACTGACGCTGATGCACGAAAGCGTGGGGAGCGAACAGGATTAGAAACC	0	0	0	0	0	0	0	69	141	0	0	0	0	0	0	0	0	0	0	0	164	0	0	0	0	Bacteria	Bacteroidetes	WCHB1-32	NA	NA	NA
CCGCGGTAATACGAGAGGGGTAAGCATTATTCATCATTAATGGGTCTAAAGGGTACGTAGGCTGTATCATAAGACTGGAAGGTATCGAACTAAATGAATAAGAGCTTTTCAGTAACTATGAAACTAGAGTGTAATGGAGGAAAGAGGAACTCCGAGAGTAGGGATGGAATCTGTTGATCCTCGGAAGACCGCTTAAGGCGAAGGCTTCTTTCTAACTAAACACTGACGCTGAGGTACGAAAGTATGGGGAGCAAAACGGATTAGAAACC	0	0	0	0	0	0	0	0	0	0	0	0	0	0	0	0	0	0	0	0	0	298	76	0	0	Bacteria	NA	NA	NA	NA	NA
CCGCGGTAATACGTAGGGGGCTAGCGTTGTCCGGAATCATTGGGCGTAAAGAGCGTGTAGGCGGTCCGGTAAGTCCGCTGTGAAAGTCGGGGGCTCAACCCTCGAATGCCGGTGGATACTGTCGGGCTTGAGTACGGAAGAGGCGAGTGGAATTCCTGGTGTAGCGGTGAAATGCGCAGATATCAGGAGGAACACCTATTGCGAAGGCAGCTCGCTGGGACGTTACTGACGCTGAGACGCGAAAGCGTGGGGAGCAAACAGGATTAGAAACC	0	0	0	0	0	0	0	0	0	0	0	0	0	0	0	0	0	0	0	0	0	186	142	45	0	Bacteria	Actinobacteria	Thermoleophilia	Solirubrobacterales	Solirubrobacteraceae	Solirubrobacter
CCGCGGTAATACAGAGGGTGCGAGCGTTAATCGGAATTACTGGGCGTAAAGCGCGCGTAGGCGGCTTTGCAAGTCGGGTGTGAAATCCCCAGGCTTAACCTGGGAACTGCATTCGAGACTGCATTGCTAGAGTATGGGAGAGGGAAGTGGAATTTCCGGTGTAGCGGTGAAATGCGTAGATATCGGAAGGAACATCAGTGGCGAAAGCGACTTCCTGGACCAATACTGACGCTCATGTGCGAAAGCGTGGGGAGCAAACAGGATTAGAAACC	0	0	0	0	0	0	0	153	218	0	0	0	0	0	0	0	0	0	0	0	0	0	0	0	0	Bacteria	Proteobacteria	Gammaproteobacteria	Xanthomonadales	Xanthomonadales_Incertae_Sedis	Steroidobacter
CCGCGGTAATACGTAGGGGGCAAGCGTTGTCCGGAATTATTGGGCGTAAAGCGCACGCAGGCGGTCGCGCGCGTTTCCGGTGCCAGCTCGTTGCTTAACGACGGGAGTGCCGGGAAGACGGTGTGACTTGAGGGCCTCAGAGGGACATAGAATTCCGGGTGGAGTGGTGAAATGCGTAGATATCCGGAGGAATACCAAAGGCGAAGGCAGTGTCCTGGGAGGTGACTGACGCTAAGGTGCGAAAGCCAGGGGAGCGAACGGGATTAGAAACC	0	0	0	57	0	133	180	0	0	0	0	0	0	0	0	0	0	0	0	0	0	0	0	0	0	Bacteria	Chloroflexi	Ktedonobacteria	Ktedonobacterales	Thermosporotrichaceae	NA
CCGCGGTAATACGAAGGGGGCTAGCGTTGCTCGGAATTACTGGGCGTAAAGCGCACGTAGGCGGCTTCTTAAGTCGGTGGTGAAATCCTGGAGCTCAACTCCAGAACTGCCTTCGAAACTGAGAAGCTCGAGTCCGGGAGAGGTGAGTGGAACTGCGAGTGTAGAGGTGAAATTCGTAGATATTCGCAAGAACACCAGTGGCGAAGGCGGCTCACTGGCCCGGTACTGACGCTGAGGTGCGAAAGCGTGGGGAGCAAACAGGATTAGAAACC	0	0	0	25	0	0	0	0	0	0	0	0	0	0	0	0	0	0	0	0	0	198	140	7	0	Bacteria	Proteobacteria	Alphaproteobacteria	Rhizobiales	Xanthobacteraceae	Pseudolabrys
CCGCGGTAATACGTAGGAGGCAAGTGTTGTCCGGAGTTACTGGGCGTAAAGCGTGTGTAGGCGGTACGCTGCGTCTGTGGTGAAATCTCCCGGCTTACCTGGGAGGGGGCCGCAGATACGAGCGGACTTGAGGGCGTGAGAGGCGAGTAGAACTCCCGGTGGACCAGTGAAATGGGTAGAGATCGGGAAGAATACCAGTGGTGCAGACGGCTCGCTGGCGCGTACCTGACGCTGAGACACGAAAGCTTGGGGAGCAAACAGGATTAGAAACC	0	0	0	0	0	91	279	0	0	0	0	0	0	0	0	0	0	0	0	0	0	0	0	0	0	Bacteria	NA	NA	NA	NA	NA
CCGCGGTAATACGTAGGGGGCAAGCGTTACTCGGATTTACTGGGCGTAAAGAGAATTAAGGCGGTCATGTAAGTCAGTGGTGAAATCCCTCGGCTCAACTGAGGAATTGCCTTTGATACTGCGTGACTTGAGGACAGGAGAGGAAGGCGGAATTCCCGGTGTAGCGGTGGAATGCGTAGATATCGGGAGGAACACCTGAGGCGAAGGCGGCTTTCTGGACTGGTCCTGACGCTGATATTCGAAAGCTAGGGGAGCAAACAGGATTAGAAACC	0	0	0	0	0	0	0	78	111	0	0	0	0	0	19	0	0	0	0	75	87	0	0	0	0	Bacteria	Aminicenantes	NA	NA	NA	NA
CCGCGGTAATACGTAGGGTCCAAGCGTTATCCGGAATCACTGGGCGTAAAGCGTGCGTAGGCGGATGTTTAAGTGAAATGTTAAATCGTGTGGCTCAACCATATCGATGCATCTCATACTGGACATCTAGAGGATGGCAGAGGCAAGTGGAATTTGTAGTGTAGCAGTGAAATGCGTAGAGATTACAAGGAACACCAATGGCGAAGGCAGCTTGCTGGGCCATTTCTGACGCTGAGGTACGAAAGCGTGGGGAGCGAACAGGATTAGAAACC	0	0	0	288	71	0	0	0	0	0	0	0	0	0	0	0	0	0	0	10	0	0	0	0	0	Bacteria	WCHB1-60	NA	NA	NA	NA
CCGCGGTAATACGTAGGGAGCAAGCGTTGTCCGGAATCATTGGGCGTAAAGCGCGCGTAGGCGGCCCGATAAGTCCGCTGTAAAAGTCAACGGCTCAACTGTTGAAAGCCGGTGGATACTGTCGGGCTAGAGTACGGAAGAGGCAAGTGGAATTCCTGGTGTAGCGGTGGAATGCGCAGATATCAGGAGGAACACCTATAGCGAAGGCAGCTTGCTGGGACGTTACTGACGCTAAGGCGCGAAAGCGTGGGGAGCGAACAGGATTAGAAACC	0	0	0	0	0	0	0	0	0	0	0	0	0	0	0	44	43	0	0	0	0	86	112	44	40	Bacteria	Actinobacteria	Thermoleophilia	Solirubrobacterales	480-2	NA
CCGCGGTAATACCGGCGGCTCGAGTGGTGGCCACTATTACTGGGCTTAAAGCGTTCGTAGCTGGTCTGTTAAGTCTCTGGGGAAATCTACTGGCTTAACCAATAGGCGTCTCAGGGATACTGGCAGACTAGGGACCGGGAGAGGTGAGAGGTACTCCAGGGGTAGGAGTGAAATCCTGTAATCCTTGGGGGACCACCTGTGGCGAAGGCGTCTCACCAGAACGGCTCCGACAGTGAGGGACGAAAGCTGGGGGAGCAAACCGGATTAGAAACC	0	0	0	0	0	0	0	186	179	0	0	0	0	0	0	0	0	0	0	0	0	0	0	0	0	Archaea	Euryarchaeota	Methanomicrobia	Methanomicrobiales	Methanoregulaceae	Methanoregula
CCGCGGTAATACGTAGGGCGCAAGCGTTGTCCGGAATTATTGGGCGTAAAGAGCTCGTAGGCGGTTTGTCGCGTCTGCCGTGAAATCCCGAGGCTCAACCTCGGGACTGCGGTGGGTACGGGCAGACTAGAGTGTGGTAGGGGAGACTGGAATTCCTGGTGTAGCGGTGGAATGCGCAGATATCAGGAGGAACACCAATGGCGAAGGCAGGTCTCTGGGCCACAACTGACGCTGAGGAGCGAAAGCGTGGGTAGCAAACAGGATTAGAAACC	0	0	0	0	0	0	0	55	0	0	0	0	0	0	0	0	0	239	28	0	0	0	0	14	27	Bacteria	Actinobacteria	Actinobacteria	Micrococcales	Demequinaceae	NA
CCGCGGTAAGACGTAGGATGCAAGCGTTGTCCGGATTTATTGGGCGTAAAGAGTTCGTAGGCTGTTTGTTAAGTCTGGTGTTAAAGATCGGGGCTCAACCTCGGGAGTGCATCGGATACTGGCAGACTGGAGTGCGGTAGAGGCGAGTGGAATTCCCAGTGTAGCGGTGAAATGCGTAGATATTGGGAAGAACACCAGTGGCGTAGGCGACTCGCTGGGCCGTAACTGACGCTGAGGAACGAAAGCCAGGGGAGCGAATGGGATTAGAAACC	0	360	0	0	0	0	0	0	0	0	0	0	0	0	0	0	0	0	0	0	0	0	0	0	0	Bacteria	Cyanobacteria	Melainabacteria	Obscuribacterales	NA	NA
CCGCGGTAATACGGAGGGAGCTAGCGTTGTTCGGAATTACTGGGCGTAAAGCGCACGTAGGCGGCTACTCAAGTCAGAGGTGAAAGCCCGGGGCTCAACCCCGGAACTGCCTTTGAAACTAGGTAGCTAGAATCTTGGAGAGGTCAGTGGAATTCCGAGTGTAGAGGTGAAATTCGTAGATATTCGGAAGAACACCAGTGGCGAAGGCGACTGACTGGACAAGTATTGACGCTGAGGTGCGAAAGCGTGGGGAGCAAACAGGATTAGAAACC	0	0	0	303	0	0	0	0	57	0	0	0	0	0	0	0	0	0	0	0	0	0	0	0	0	Bacteria	Proteobacteria	Alphaproteobacteria	Sphingomonadales	Sphingomonadaceae	Novosphingobium
CCGCGGTAATACGTAGGTGGCAAGCGTTGTCCGGATTTATTGGGTTTAAAGGGTGCGTAGGCGGCCCTGTAAGTCAGTGCTGAAATATCCCAGCTTAACTGGGAGGGTGGCATTGATACTGCGGGGCTAGAGTACAGATGAGGTAGGCGGAATTGACGGTGTAGCGGTGAAATGCTTAGATATCGTCAAGAACACCTATAGCGAAGGCAGCTTACTAGGCTGTAACTGACGCTGAGGCACGAAAGTGTGGGGATCAAACAGGATTAGAAACC	0	0	0	0	0	0	0	179	181	0	0	0	0	0	0	0	0	0	0	0	0	0	0	0	0	Bacteria	Bacteroidetes	Cytophagia	Cytophagales	Cytophagaceae	NA
CCGCGGTAATACGTAGGGGGCCAGCGTTGTTCGGAATTACTGGGTGTAAAGGGTTCGTAGGCGGTGCGGCAAGTTGGGAGTGAAATCTCTGGGCTCAACCCAGAGACGGCTTCCAAAACTGCTGTGCTTGAGTGTGAGAGAGGCTCGTGGAATTGCAGGTGTAGCGGTGAAATGCGTAGATATCTGCAGGAACACCCGTGGCGAAAGCGGCGAGCTGGATCACTACTGACGCTGAAGAACGAAAGCTAGGGGAGCAAACAGGATTAGAAACC	0	0	0	201	158	0	0	0	0	0	0	0	0	0	0	0	0	0	0	0	0	0	0	0	0	Bacteria	Acidobacteria	Acidobacteria	Subgroup_2	NA	NA
CCGCGGTAATACGTAGGGGGCGAGCGTTGTCCGGAGTTACTGGGCGTAAAGCGCACGCAGGCGGTCGGATAAGTTTGAGGTAACAGCTCCTGGCTTAACTGGGAGAGCGCCCCAAAAACTGTCGGACTGGAGGGCCAGAGAGGGACACAGAATTCCGGGTGTAGTGGTGAAATGCGTAGATATCCGGAGGAATACCAAAGGCGAAGGCAGTGTCCTGGAGGGCTCCTGACGCTCAGGTGCGAAAGCTAGGGGAGCGAACGGGATTAGAAACC	0	0	0	0	0	118	241	0	0	0	0	0	0	0	0	0	0	0	0	0	0	0	0	0	0	Bacteria	Chloroflexi	Ktedonobacteria	Ktedonobacterales	JG30a-KF-32	NA
CCGCGGTAATACGGAGGGTGCAAGCGTTGTTCGGAATTACTGGGCGTAAAGCGCGCGTAGGCGGTTTTACAAGTCAGATGTGAAAGCCCATGGCTCAACCATGGACGTGCATTTGAAACTGTAAGACTTGAGTATTGGAGGGGGTGGTGGAATTCCCGGTGTAGAGGTGAAATTCGTAGATATCGGGAGGAATACCAGTGGCGAAGGCGACCACCTGGCCAAATACTGACGCTCATGTGCGAAAGCGTGGGGAGCAAACAGGATTAGAAACC	0	0	0	0	0	0	0	41	53	0	0	0	0	0	0	0	0	0	0	94	171	0	0	0	0	Bacteria	Proteobacteria	Deltaproteobacteria	Desulfobacterales	Desulfobulbaceae	NA
CCGCGGTAATACGGAGGGTGCAAGCGTTAATCGGAATTACTGGGCGTAAAGCGTGCGTAGGCGGTGAGTGAAGTCTGCTGTGAAATCCCTGGGCTCAACCTGGGAATGGCGGTGGATACTGGCTTGCTGGAGTACGGCAGAGGAAGGTGGAATTCCCGGTGTAGCGGTGAAATGCGTAGAGATCGGGAGGAACATCAGTGGCGAAGGCGACCTTCTGGGCCAGTACTGACGCTGAGGCACGAAAGCGTGGGGAGCAAACAGGATTAGAAACC	0	283	74	0	0	0	0	0	0	0	0	0	0	0	0	0	0	0	0	0	0	0	0	0	0	Bacteria	Proteobacteria	Gammaproteobacteria	Xanthomonadales	Xanthomonadaceae	Metallibacterium
CCGCGGTAATACATAGGGTGCGAGCGTTATTCGGATTTATTGGGCGTAAAGAGCTCGTAGGCGGTTCAACAAGTCGGGTGTTAAACCCCCAGGCTCAACCTGGGGCCGCCACCCGAAACTGTTGTGACTAGAGTTTGGTAGGGGATCACGGAATTCCTGGTGTAGCGGTGGAATGCGCAGATATCAGGAGGAACACCAGCAGCGAAGGCGGTGATCTGGGCCAATACTGACGCTGAGGAGCGAAAGCGTGGGGAGCGAACAGGATTAGAAACC	0	0	0	51	66	67	173	0	0	0	0	0	0	0	0	0	0	0	0	0	0	0	0	0	0	Bacteria	Actinobacteria	Acidimicrobiia	Acidimicrobiales	NA	NA
CCGCGGTAATACGAAGGATGCAAGCGTTATCCGGATTTATTGGGTTTAAAGGGTGCGTAGGCGGACTTATAAGTCAGTGGTGAAATCTCGTTGCTTAACAACGAACGTGCCATTGATACTGTATGTCTTGAGTACAGATGCCGTTGGCGGAATGTGTCATGTAGCGGTGAAATGCATAGATATGACACAGAACACCGATTGCGAAGGCAGCTGACGAAACTGTAACTGACGCTGAGGCACGAAAGCGTGGGGATCAAACAGGATTAGAAACC	0	0	0	264	92	0	0	0	0	0	0	0	0	0	0	0	0	0	0	0	0	0	0	0	0	Bacteria	Bacteroidetes	Sphingobacteriia	Sphingobacteriales	env.OPS_17	NA
CCGCGGTAATACGAGGGGGGCGAGCGTTGTTCGGAATTATTGGGCGTAAAGGGTGCGTAGGCGGTTCAGTAAGTCTTGTGTGAAATCTTCGGGCTCAACTCGAAGTCTGCATGAGAAACTGCTGGGCTTGAGTGTGGGAGAGGTGAGTGGAATTCCCGGTGTAGCGGTGAAATGCGTAGATATCGGGAGGAACACCTGTGGCGAAAGCGGCTCACTGGACCACAACTGACGCTGAGGCACGAAAGCTAGGGGAGCAAACAGGATTAGAAACC	0	0	0	0	38	81	237	0	0	0	0	0	0	0	0	0	0	0	0	0	0	0	0	0	0	Bacteria	Acidobacteria	Acidobacteria	Acidobacteriales	Acidobacteriaceae_(Subgroup_1)	Acidobacterium
CCGCGGTAATACGTAGGGGGCGAGCGTTGTCCGGAGTTACTGGGCGTAAAGGGCACGTAGGCGGTGCTGCGCGTTCGTGGTCACAGCTCCCGGCTTCACTGGGAGAGCGTCACGAAAACGGCAGGACTTGAGGGCTCAAGAGGGAACGGGAACTCCTGGTGGAGCGGTGAAATGCGTAGAGATCAGGAAGAACACCAAAGGCGAAGGCACGTTCCTGGGGAGTCACTGACGCTGAGGTGCGAGAGCTAGGGGAGCAAACGGGATTAGAAACC	0	0	0	0	0	0	348	0	0	0	7	0	0	0	0	0	0	0	0	0	0	0	0	0	0	Bacteria	Chloroflexi	Ktedonobacteria	Ktedonobacterales	Ktedonobacteraceae	NA
CCGCGGTAATACGAAGGGGGCTAGCGTTGTTCGGAATTACTGGGCGTAAAGCGCGTGTAGGCGGGCTTTTAAGTCAGGGGTGAAATGCCAAGGCTCAACCTTGGAACTGCCTTTGATACTGGAAGTCTTGAGTCCGGAAGAGGTGAGTGGAATTGCGAGTGTAGAGGTGAAATTCGTAGATATTCGCAAGAACACCAGTGGCGAAGGCGGCTCACTGGTCCGGAACTGACGCTGAGACGCGAAAGCGTGGGGAGCAAACAGGATTAGAAACC	0	0	0	261	93	0	0	0	0	0	0	0	0	0	0	0	0	0	0	0	0	0	0	0	0	Bacteria	Proteobacteria	Alphaproteobacteria	Rhizobiales	alphaI_cluster	NA
CCGCGGTAATACGGAGGGGGCTAGCGTTGTTCGGAATTACTGGGCGTAAAGCGCGCGTAGGCGGCTTTGTAAGTCAGAGGTGAAAGCCTGGAGCTCAACTCCAGAACTGCCTTTGAGACTGCATCGCTAGAATCATGGAGAGGTGAGTGGAATTCCGAGTGTAGAGGTGAAATTCGTAGATATTCGGAAGAACACCAGTGGCGAAGGCGACTCACTGGACATGTATTGACGCTGAGGTGCGAAAGCGTGGGGAGCAAACAGGATTAGAAACC	0	0	0	260	93	0	0	0	0	0	0	0	0	0	0	0	0	0	0	0	0	0	0	0	0	Bacteria	Proteobacteria	Alphaproteobacteria	Sphingomonadales	Sphingomonadaceae	Sphingomonas
CCGCGGTAATACGGAGGGTGCAAACGTTGTCCGGAATCACTGGGCGTAAAGCGCATGTAGGTGGTTTAATAAGTGAATGATTAAAGACCGATGCTTAACATCGGGCCGGTTATTCATACTGTTAAACTTGAGAATGACAGGGGTAAGCGGAACTTTAGGTGTAGGAGTGAAATCCGTAGATATCTAAAGGAACACCAATGGCGAAGGCAGCTTACTGGGTTTTTTCTGACACTGAGATGCGAAAGCGTGGGGAGCAAACGGGATTAGAAACC	0	0	0	47	0	168	138	0	0	0	0	0	0	0	0	0	0	0	0	0	0	0	0	0	0	Bacteria	NA	NA	NA	NA	NA
CCGCGGTAACACCGGCAGCCCAAGTGATGGCCGATATTATTGGGCCTAAAGCGTCCGTAGCTGGCCGCGCAAGTTCGTCGGGAAATCCACTCGCTTAACGAGTGGGCGTCCGGCGAAAACTGTGCGGCTTGGGACCGGAAGATCCAAGGGGTACGTCCGGGGTAGGAGTGAAATCCCGTAATCCTGGACGGACCACCGATGGCGAAAGCACCTTGGAAGGACGGATCCGACAGTGAGGGACGAAAGCTAGGGTCTCGAACCGGATTAGAAACC	352	0	0	0	0	0	0	0	0	0	0	0	0	0	0	0	0	0	0	0	0	0	0	0	0	Archaea	Euryarchaeota	Halobacteria	Halobacteriales	Halobacteriaceae	Natronomonas
CCGCGGTAAGACGAACCGTGCGAACGTTATTCGGAATCACTGGGCTTAAAGCGCGTGTAGGCGGGACGGCACGTCCGGCGCTGAAATCCCCCGGCTCAACCGGGGAACGGGCGCGGATACGACCGTCCTGGAGGGGCGTAGGGGGACCTGGAACTTCCGGTGGAGCGGTGAAATGCGTTGAGATCGGAAGGAACGCCCGTGGCGAAAGCGAGGTCCTGGACGCTTACTGACGCTGAGACGCGAAAGCCAGGGGAGCGAACGGGATTAGAAACC	0	0	0	0	0	86	266	0	0	0	0	0	0	0	0	0	0	0	0	0	0	0	0	0	0	Bacteria	Planctomycetes	Planctomycetacia	Planctomycetales	Planctomycetaceae	Singulisphaera
CCGCGGTAATACGGAGGATGCAAGCGTTATCCGGATTCATTGGGTTTAAAGGGTGCGCAGGCGGACTAATAAGTCAGTGGTGAAAGCCTACAGCTTAACTGTAGAACTGCCATTGATACTGTTAGTCTTGAGTGTTGTTGAGGTAGGCGGAATGTGTCATGTAGCGGTGAAATGCTTAGATATGACACAGAACACCGATCGCGAAGGCAGCTTACCAAGCAACAACTGACGCTCATGCACGAAAGCGTGGGGATCAAACAGGATTAGAAACC	0	0	0	0	0	0	0	72	133	0	0	0	0	0	0	0	0	0	0	66	81	0	0	0	0	Bacteria	Bacteroidetes	Sphingobacteriia	Sphingobacteriales	WCHB1-69	NA
CCGCGGTAATACAGAGGGTGCGAGCGTTAATCGGAATTACTGGGCGTAAAGCGCGCGTAGACGGTTTGGTAAGTCAGATGTGAAATCCCCGGGCTCAACCTGGGAACTGCATTTGATACTGCCTGGCTAGAGTATCGAAGAGGGAAGTGGAATTTCCGGTGTAGCGGTGAAATGCGTAGATATCGGAAGGAACACCAGTGGCGAAAGCGACTTCCTGGTCGAATACTGACGTTCATGTGCGAAAGCGTGGGGAGCAAACAGGATTAGAAACC	0	0	0	106	0	193	51	0	0	0	0	0	0	0	0	0	0	0	0	0	0	0	0	0	0	Bacteria	Proteobacteria	Gammaproteobacteria	Xanthomonadales	NA	NA
CCGCGGTAATACGGAGGGTGCAAGCGTTATCCGGATTCACTGGGTTTAAAGGGTGCGTAGGCGGGCAGGTAAGTCCGTGGTGAAATCTCTGAGCTTAACTCAGAAACTGCCATGGATACTATTTGTCTTGAATGTTGTGGAGGTAAGCGGAATATGTCATGTAGCGGTGAAATGCTTAGATATGACATAGAACACCAATTGCGAAGGCAGCTTACTACACAAATATTGACGCTGAGGCACGAAAGCGTGGGGATCAAACAGGATTAGAAACC	0	0	0	0	0	0	0	0	0	0	0	0	0	0	0	66	61	0	0	0	0	97	87	38	0	Bacteria	Bacteroidetes	Sphingobacteriia	Sphingobacteriales	Chitinophagaceae	NA
CCGCGGTAATACGTAGGTGGCAAGCGTTATCCGGATTTACTGGGTGTAAAGGGCGTGTAGGCGGGTTTGCAAGTCGGATGTGAAATTCCCAGGCTTAACCTGGGCGGGTCATCCGAAACTGCGAATCTTGAGTACTGGAGAGGATAGTGGAATTCCTGGTGTAGCGGTAAAATGCGTAGATATCAGGAGGAACACCAGTGGCGAAGGCGGCTATCTGGACAGTAACTGACGCTGAGGCGCGAAAGCGTGGGGAGCAAACAGGATTAGAAACC	0	0	0	0	0	0	0	0	0	0	0	0	0	0	0	0	0	144	0	0	0	0	0	112	93	Bacteria	Firmicutes	Clostridia	Clostridiales	Ruminococcaceae	Fastidiosipila
CCGCGGTAATACGGAGGGTGCGAGCGTTATTCGGATTTACTGGGCGTAAAGGGCGCGTAGGCGGTTGATCAAGTCAGGTGTGAAATCCCGGGGCTTAACTCCGGAAGTGCATCTGAAACTGGTTGGCTTGAGTATGGTAGAGGGAAGTGGAATTCCTGGTGTAGCGGTGAAATGCGTAGATATCAGGAGGAACACCGGTGGCGAAGGCGACTTCCTGGACCAAAACTGACGCTGAGGCGCGAAGGTGTGGGGAGCAAACAGGATTAGAAACC	0	29	319	0	0	0	0	0	0	0	0	0	0	0	0	0	0	0	0	0	0	0	0	0	0	Bacteria	Proteobacteria	Deltaproteobacteria	Desulfobacterales	Desulfobacteraceae	NA
CCGCGGTAATACGTAGGTGGCGAGCGTTGTCCGGAATTATTGGGCGTAAAGAGCGCGTAGGCGGCTTGTCAGGTCTGGTGTGAAACCTTGGGGCTCAACCCCAAGCGTGCATCGGAAACCGGCTTGCTAGAGTCTGGGAGAGGAGAGTGGAATTCCTGGTGTAGCGGTGAAATGCGTAGATATCAGGAGGAACACCAGTTGCGAAGGCGGCTCTCTGGAACAGTACTGACGCTGAGGCGCGAAAGCTAGGGGAGCAAACAGGATTAGAAACC	0	0	0	0	0	0	0	0	0	0	0	0	0	41	29	0	0	0	0	0	0	129	148	0	0	Bacteria	Actinobacteria	Thermoleophilia	Gaiellales	NA	NA
CCGCGGTAATACCAGCTCTCCGAGTGGTGTGGATGTTTATTGGGCCTAAAGCATCCGTAGCTGGCTGAGTTAGTCCCTTGTTAAATCCACCGAATTAATCGTTGGATTGCGGGGGATACTGCTCGGCTAGGGGACGAGAGAGGCAGACGGTATTTCCGGGGTAGGGGTGAAATCCTATAATCCCGGGAAGACCACCAGTGGCGAAGGCTGTCTGCTAGAACGCGCCCGACGGTGAGGGATGAAAGCTGGGGGAGCGAACCGGATTAGAAACC	0	0	0	0	0	0	0	0	0	0	0	0	0	0	0	57	82	0	0	65	33	68	41	0	0	Archaea	Miscellaneous_Crenarchaeotic_Group	NA	NA	NA	NA
CCGCGGTAATACGTAGGGTGCGAGCGTTAATCGGAATTACTGGGCGTAAAGCGTGCGCAGGCGGATTGTTAAGCAAGACGTGAAATCCCCGGGCTTAACCTGGGAATGGCGTTTTGAACTGGCAGTCTAGAGTGTGTCAGAGGGGGGTAGAATTCCACGTGTAGCAGTGAAATGCGTAGAGATGTGGAGGAATACCGATGGCGAAGGCAGCCCCCTGGGATAACACTGACGCTCATGTACGAAAGCGTGGGTAGCAAACAGGATTAGAAACC	0	0	0	0	0	0	0	48	57	0	0	0	0	0	0	0	0	0	0	89	151	0	0	0	0	Bacteria	Proteobacteria	Betaproteobacteria	Hydrogenophilales	Hydrogenophilaceae	Thiobacillus
CCGCGGTAATACGTAGGGAGCAAGCGTTGTCCGGAATCATTGGGCGTAAAGCGCGCGTAGGCGGCCCTGTAAGTCCGTTGTGAAAGTCAAAGGCTCAACCTTTGAAAGCCGATGGATACTGCAGGGCTGGAGTCCGGAAGAGGCGAGTGGAATTCCTGGTGTAGCGGTGGAATGCGCAGATATCAGGAGGAACACCAATAGCGAAGGCAGCTCGCTGGGACGGTACTGACGCTAAGGCGCGAAAGCGTGGGGAGCGAACAGGATTAGAAACC	0	0	0	0	0	0	0	0	0	0	0	0	0	0	0	196	149	0	0	0	0	0	0	0	0	Bacteria	Actinobacteria	Thermoleophilia	Solirubrobacterales	480-2	NA
CCGCGGTAATACAGAGGGTGCGAGCGTTAATCGGAATTACTGGGCGTAAAGCGTGCGTAGACGGTTATTTAAGTCGGATGTGAAAGCCCCGGGCTCAACCTGGGAATTGCATTCGAGACTGAATAGCTAGGGTGCGGTAGAGGGAAGCGGAATTTCCGGTGTAGCGGTGAAATGCGTAGATATCGGAAGGAACATCAGTGGCGAAAGCGGCTTCCTGGACCAGCACCGACGTTCAGGCACGAAAGCGTGGGGAGCAAACAGGATTAGAAACC	0	0	0	0	0	0	0	129	183	0	0	0	0	0	0	0	0	0	0	0	0	20	12	0	0	Bacteria	Proteobacteria	Gammaproteobacteria	Xanthomonadales	Xanthomonadales_Incertae_Sedis	Acidibacter
CCGCGGTAATACGTAGGGTGCAAGCGTTAATCGGAATTACTGGGCGTAAAGCGTGCGCAGGCGGTTTTGTAAGTCTGTCGTGAAATCCCCGGGCTCAACCTGGGAATTGCGATGGAGACTGCAAGGCTAGAATCTGGCAGAGGGGGGTAGAATTCCACGTGTAGCAGTGAAATGCGTAGAGATGTGGAGGAACACCGATGGCGAAGGCAGCCCCCTGGGTCAAGATTGACGCTCATGCACGAAAGCGTGGGGAGCAAACAGGATTAGAAACC	0	0	0	68	81	0	0	31	39	0	0	0	34	0	20	0	0	35	0	0	0	0	35	0	0	Bacteria	Proteobacteria	Betaproteobacteria	Burkholderiales	Oxalobacteraceae	Massilia
CCGCGGTAATACGTAGGGTGCGAGCGTTAATCGGAATTACTGGGCGTAAAGCGTGCGCAGGCGGTTTTGTAAGTCAGATGTGAAATCCCCGGGCTTAACCTGGGAACTGCGTTTGAAACTACAAGGCTAGAGTGTGGCAGAGGGGGGTGGAATTCCACGTGTAGCAGTGAAATGCGTAGAGATGTGGAGGAACACCGATGGCGAAGGCAGCCCCCTGGGTTAACACTGACGCTCAGGCACGAAAGCGTGGGGAGCAAACAGGATTAGAAACC	0	0	0	0	0	0	0	0	0	0	0	0	0	0	0	72	100	12	0	0	0	88	60	0	11	Bacteria	Proteobacteria	Betaproteobacteria	Nitrosomonadales	Nitrosomonadaceae	Nitrosospira
CCGCGGTAATACGTAGGTGGCAAGCGTTATCCGGAATTACTGGGCGTAAAGGGCGTGTAGGCGGGAAGACAAGTCAGGAGTGAAATCCCAGGGCTTAACCCTGGAGCTGCTTCTGAAACTGTTTTTCTTGAGTATCGGAGAGGAAAGTGGAATTCCCAGTGTAGCGGTGAAATGCGTAGAGATTGGGAGGAACACCAGTGGCGAAGGCGGCTTTCTGGACGATTACTGACGCTGAGGCGCGAAAGCGTGGGGAGCAAACAGGATTAGAAACC	0	0	0	0	0	0	0	0	0	0	0	0	0	0	0	117	117	19	0	0	0	33	21	0	35	Bacteria	Firmicutes	Clostridia	Clostridiales	Ruminococcaceae	Ruminiclostridium
CCGCGGTAATACGAAGGGGGCTAGCGTTGTTCGGAATTACTGGGCGTAAAGCGCGCGCAGGCGGCTATCCAAGTCAGTGGTGAAAGCCCGGAGCTCAACTCCGGAACTGCCATTGAAACTGTTTAGCTTGAGGACGAGAGAGGTGAGTGGAATTCCCAGTGTAGAGGTGAAATTCGTAGATATTGGGAAGAACACCGGTGGCGAAGGCGGCTCACTGGCTCGTATCTGACGCTCAGGCGCGATAGCGTGGGGATCAAACAGGATTAGAAACC	0	0	0	0	0	0	0	117	71	0	0	0	0	0	0	0	0	0	0	0	0	89	64	0	0	Bacteria	Proteobacteria	Alphaproteobacteria	Rhizobiales	Rhizobiales_Incertae_Sedis	Rhizomicrobium
CCGCGGTAATACGAAGGGGGCTAGCGTTGCTCGGAATGACTGGGCGTAAAGGGCGCGTAGGCGGCTGTTACAGTCAGACGTGAAATTCCTGGGCTTAACCTGGGGGCTGCGTTTGATACGTGATGGCTAGAGTGAGGAAGAGGGTCGTGGAATTCCCAGTGTAGAGGTGAAATTCGTAGATATTGGGAAGAACACCGGTGGCGAAGGCGGCGACCTGGTCCTTGACTGACGCTGAGGCGCGAAAGCGTGGGGAGCAAACAGGATTAGAAACC	0	289	51	0	0	0	0	0	0	0	0	0	0	0	0	0	0	0	0	0	0	0	0	0	0	Bacteria	Proteobacteria	Alphaproteobacteria	Rhodospirillales	Acetobacteraceae	Acidicaldus
CCGCGGTAATACGAAGGGGGCTAGCGTTGCTCGGAATGACTGGGCGTAAAGGGCGCGTAGGCGGATGACATAGTCGGGCGTGAAATTCCTGGGCTCAACCTGGGGACTGCGTTCGAGACGTGTTGTCTTGAGTTCGGAAGAGGGTCGTGGAATTCCCAGTGTAGAGGTGAAATTCGTAGATATTGGGAAGAACACCGGTGGCGAAGGCGGCGACCTGGTCCGATACTGACGCTGAGGCGCGAAAGCGTGGGGAGCAAACAGGATTAGAAACC	0	0	42	0	0	179	119	0	0	0	0	0	0	0	0	0	0	0	0	0	0	0	0	0	0	Bacteria	Proteobacteria	Alphaproteobacteria	Rhodospirillales	Acetobacteraceae	NA
CCGCGGTAATACAGAGGGTGCGAGCGTTGTTCGGAATTATTGGGCGTAAAGGGCGCGTAGGCGGTGTTGTAAGTCACCTGTGAAACCTCTGGGCTTAACCCAGAGCCTGCAGGCGAAACTGCAATGCTGGAGGGTGGGAGAGGTGCGTGGAATTCCCGGTGTAGCGGTGAAATGCGTAGATATCGGGAGGAACACCTGTGGCGAAAGCGGCGCACTGGACCACTACTGACGCTGAGGCGCGAAAGCTAGGGGAGCAAACAGGATTAGAAACC	0	0	0	227	113	0	0	0	0	0	0	0	0	0	0	0	0	0	0	0	0	0	0	0	0	Bacteria	Acidobacteria	Acidobacteria	Acidobacteriales	Acidobacteriaceae_(Subgroup_1)	NA
CCGCGGTAATACGTAGGGGGCAAGCGTTACCCGGATTTACTGGGCGTAAAGCGCGTGTAGGCGGCTGGCCAAGCGTGGTGTGAAATCTTCGGGCTTAACCCGAAAACTGCATTGCGAACTGGTCTGGCTAGAGTGTGTGAGAGGGTAGTGGAATTCCCGGTGTAGCGGTGAAATGCGTAGATATCGGGAGGAACACCAGTGGCGAAGGCGGCTACCTGGCACATAACTGACGCTGAGACGCGAAAGCGTGGGGAGCGAACCGGATTAGAAACC	0	0	0	187	153	0	0	0	0	0	0	0	0	0	0	0	0	0	0	0	0	0	0	0	0	Bacteria	Chloroflexi	JG37-AG-4	NA	NA	NA
CCGCGGTAATACCAGCACCCCGAGTGGTCGGGACGTTTATTGGGCCTAAAGCATCCGTAGCCGGTTCTGCAAGTCTTCCGTTAAATCCACCTGCTTAACAGATGGGCTGCGGAAGATACTATAGAGCTAGGAGGCGGGAGAGGCAAGCGGTACTCGATGGGTAGGGGTAAAATCCGTTGATCCATTGAAGACCACCAGTGGCGAAGGCGGCTTGCCAGAACGCGCTCGACGGTGAGGGATGAAAGCTGGGGGAGCAAACCGGATTAGAAACC	0	0	0	0	0	0	0	0	47	0	0	0	0	0	0	0	0	0	0	0	0	164	129	0	0	Archaea	Thaumarchaeota	Soil_Crenarchaeotic_Group(SCG)	NA	NA	NA
CCGCGGTAATACGGAGGGTGCAAGCGTTATTCGGAATTACTGGGCGTAAAGCGCGTGCAGGCGGGCCGGCAAGTCTGATGTGAAAGCCCCGGGCTTAACCCGGGAAGTGCATTGGAAACTGCTGGTCTTGAGTTCTGGAGAGGATGGGGGAATTCCCGGTGTAGAGGTGAAATTCGTAGAGATCGGGAGGAATACCAGTGGCGAAGGCGCCCATCTGGACGGCAACTGACGCTGAGACGCGAAAGCGTGGGGAGCAAACAGGATTAGAAACC	0	65	274	0	0	0	0	0	0	0	0	0	0	0	0	0	0	0	0	0	0	0	0	0	0	Bacteria	Proteobacteria	Deltaproteobacteria	Syntrophobacterales	Syntrophobacteraceae	Syntrophobacter
CCGCGGTAATACGTAGGGTGCGAGCGTTAATCGGAATTACTGGGCGTAAAGCGTGCGCAGGCGGTTTTGTAAGTCAGATGTGAAATCCCCGAGCTCAACTTGGGAACTGCGTTTGAAACTACAAGACTAGAATAGGTCAGAGGGGGGTAGAATTCCACGTGTAGCAGTGAAATGCGTAGAGATGTGGAGGAATATCAATGGCGAAGGCAGCCCCCTGGGATCATATTGACGCTCATGCACGAAAGCGTGGGGAGCAAACAGGATTAGAAACC	0	0	0	0	0	0	0	0	0	0	0	55	88	0	40	0	0	0	0	126	30	0	0	0	0	Bacteria	Proteobacteria	Betaproteobacteria	Methylophilales	Methylophilaceae	Methylotenera
CCGCGGTAATACGAAGGGGGCTAGCGTTGCTCGGAATGACTGGGCGTAAAGGGCGCGTAGGCGGTTTGGACAGTCGGATGTGAAATTCCTGGGCTTAACCTGGGGGCTGCATCCGAGACGTCTGGGCTTGAGTGGGGAAGAGGGTCGTGGAATTCCCAGTGTAGAGGTGAAATTCGTAGATATTGGGAAGAACACCGGTGGCGAAGGCGGCGACCTGGTCCTTTACTGACGCTGAGGCGCGAAAGCGTGGGGAGCAAACAGGATTAGAAACC	0	0	0	0	0	127	210	0	0	0	0	0	0	0	0	0	0	0	0	0	0	0	0	0	0	Bacteria	Proteobacteria	Alphaproteobacteria	Rhodospirillales	Acetobacteraceae	NA
CCGCGGTAATACGGAGGGTGCAAGCGTTACTCGGAATCACTGGGCGTAAAGCGCGCGCAGGCGGGTTTGTAAGTTGGATGTGAAAGCCTACGGCTCAACCGTAGAACTGCATCCAAAACTACTTACCTAGAGTCTGGGAGGGGAAGATGGAATTAGTTGTGTAGGGGTAAAATCCGTAGAGATAACTAGGAATACCAAAAGCGAAGGCGATCTTCTGGAACAGTACTGACGCTGAGGCGCGAAAGCGTGGGGAGCAAACAGGATTAGAAACC	0	0	0	0	0	0	0	0	0	0	0	0	0	0	0	0	0	0	0	270	67	0	0	0	0	Bacteria	Proteobacteria	Epsilonproteobacteria	Campylobacterales	Helicobacteraceae	Sulfurovum
CCGCGGTAATACATAAGGAGCAAGCGTTATCCGGAATTATTGGGCGTAAAGAGCTCGTAGGCGGTCTTAAAAGTCAGGTGTGAAATTATCAGGCTCAACCTGATAAGGTCATCTGAAACTTTAAGACTTGAGGATAGAAGAGGAAAGTGGAATTCCCGGTGTAGCGGTGAAATGCGTAGATATCGGGAGGAACACCAGTGGCGAAGGCGGCTTTCTGGTCTATTTCTGACGCTGAGGAGCGAAAGCTAGGGGAGCAAACGGGATTAGAAACC	0	0	0	0	0	0	0	0	0	0	0	0	0	0	0	0	0	0	0	0	0	0	0	223	114	Bacteria	Atribacteria	NA	NA	NA	NA
CCGCGGTAATACGGGGGGAGCAAGCGTTGTTCGGATTTACTGGGCGTAAAGGGCGCGTAGGCGGCCAGCACAAGTCAGTTGTGAAATCTCCGAGCTTAACTCGGAAAGGTCAACTGATACTGTGCGGCTAGAGTGCAGAAGGGGCAACTGGAATTCTTGGTGTAGCGGTGAAATGCGTAGATATCAAGAGGAACACCTGCGGCGAAGGCGGGTTGCTGGGCTGACACTGACGCTGAGGCGCGAAAGCTAGGGGAGCGAACGGGATTAGAAACC	0	0	0	0	0	0	0	0	0	0	0	0	0	0	0	0	0	0	0	0	0	205	131	0	0	Bacteria	Acidobacteria	Acidobacteria	Subgroup_4	RB41	NA
CCGCGGTAATACGTAGGTGGCAAGCGTTGTCCGGATTTATTGGGTTTAAAGGGTGCGTAGGCGGCTTTGTAAGTCAGTGGTGAAATATGGCAGCTCAACTGTCAGGGTGCCATTGATACTGCGGAGCTTGAGTACAGATGAGGTAGGCGGAATTGACGGTGTAGCGGTGAAATGCTTAGATATCGTCAAGAACACCGATAGCGAAGGCAGCTTACTGGGCTGTAACTGACGCTGAGGCACGAAAGTGTGGGGATCAAACAGGATTAGAAACC	0	0	0	0	0	0	0	115	219	0	0	0	0	0	0	0	0	0	0	0	0	0	0	0	0	Bacteria	Bacteroidetes	Cytophagia	Cytophagales	Cytophagaceae	Chryseolinea
CCGCGGTAACACGTAGGAGACAAGCGTTATCCGGATTTACTGGGCGTAAAGCGCGTGCAGGCGGTTTGGAAAGTTGGATGTGAAAGCTCCCGGCTTAACTGGGAGAGGTCATTCAAAACTACCAGACTTGAGAGTGGTAGAGGAAGGTGGAATTCCGGGTGTAGTGGTGAAATGCGTAGATATCCGGAGGAACACCAGTGGCGAAAGCGGCCTTCTGGACCATTTCTGACGCTCAGACGCGAAAGCTAGGGTAGCAAACGGGATTAGAAACC	0	0	0	0	0	0	0	133	184	0	0	0	0	0	0	0	0	0	0	0	16	0	0	0	0	Bacteria	Chloroflexi	Anaerolineae	Anaerolineales	Anaerolineaceae	Anaerolineaceae_UCG-001
CCGCGGTAATACGTAGGGGGCAAGCGTTGTCCGGAATCATTGGGCGTAAAGAGCGTGTAGGCGGCCCGATAAGTCCGCCGTGAAAGTCCAGGGCTCAACCCTGGAATGCCGGTGGAAACTGTCGGGCTGGAGTCCGGAAGAGGCGAGTGGAATTCCTGGTGTAGCGGTGAAATGCGCAGATATCAGGAGGAACACCAATGGCGAAGGCAGCTCGCTGGGACGGTACTGACGCTGAGACGCGAAAGCGTGGGGAGCAAACAGGATTAGAAACC	0	0	0	0	0	0	0	0	18	0	0	0	0	0	0	116	143	0	0	0	0	0	0	56	0	Bacteria	Actinobacteria	Thermoleophilia	Solirubrobacterales	YNPFFP1	NA
CCGCGGTAACACGGGGGTTGCGAGCGTTGTCCGGAATTACTAGGCGTAAAGGGCAGGTAGGCGGATCTATAAGTTTTTTGTTTAAGGCAGCGGCTCACCCGCTGTACGGCAGGAGATACTGTAGATCTGGAATGCGGTTGGGGAAGACAGAATTCCTGGTGTAGCGGTGGAATGCGCAGAGATCAGGAGGAATACCGAAGGCGAAGGCAGTCTTCCAAGCCGTTATTGACGCTAAACTGCGAAGGTGTGGGTATCAAACAGGATTAGAAACC	0	0	0	0	0	0	0	0	0	0	0	0	0	0	0	0	0	0	0	125	208	0	0	0	0	Bacteria	Cloacimonetes	W5	NA	NA	NA
CCGCGGTAATACGTAGGTGGCAAGCGTTGTCCGGATTTACTGGGCGTAAAGAGCGCGCAGGCGGTCGTGCAAGTCGCGTGTGAAAGCCCCCGGCTCAACTGGGGAGGGTCACGCGATACTGCTCGACTCGAAGGCAGGAGAGGGAAGTGGAATTCCCGGTGTAGTGGTGAAATGCGTAGATATCGGGAGGAACACCAGTGGCGAAGGCGACTTCCTGGCCTGTTCTTGACGCTGAGGCGCGAAAGCTAGGGGAGCAAACGGGATTAGAAACC	0	0	0	195	104	0	0	0	0	0	0	0	0	0	0	0	11	0	0	0	0	0	0	11	11	Bacteria	Chloroflexi	KD4-96	NA	NA	NA
CCGCGGTAATACGGAGGGTGCAAGCGTTAATCGGAATTACTGGGCGTAAAGCGCGCGTAGGCGGCTCGGTCAGTCGGGTGTGAAATCCCTGGGCTCAACCTGGGAACTGCATTCGATACTGCCGAGCTAGAGTGTGGGAGAGGGTAGTGGAATTCCCGGTGTAGCGGTGAAATGCGTAGATATCGGGAGGAACATCAGTGGCGAAGGCGACTGCCTGGCCCAACACTGACGCTGAGGTGCGAAAGCGTGGGTAGCAAACAGGATTAGAAACC	0	0	0	0	0	0	0	103	163	0	0	0	0	0	0	0	0	0	0	66	0	0	0	0	0	Bacteria	Proteobacteria	Gammaproteobacteria	NA	NA	NA
CCGCGGTAATACGTAGGTGGCAAGCGTTGTCCGGATTTACTGGGCGTAAAGGGAGCGTAGGCGGATTTTTAAGTGGGATGTGAAATACTCGGGCTCAACCTGAGTGCTGCATTCCAAACTGGAAGTCTAGAGTACAGGAGGGGAAAGTGGAATTCCTAGTGTAGCGGTGAAATGCGTAGATATTAGGAAGAACACCGGTGGCGAAGGCGACTTTCTGGACTGTAACTGACGCTGAGGCTCGAAAGCGTGGGGAGCGAACAGGATTAGAAACC	0	0	0	0	0	0	0	0	0	0	0	0	0	0	0	150	182	0	0	0	0	0	0	0	0	Bacteria	Firmicutes	Clostridia	Clostridiales	Clostridiaceae_1	Clostridium_sensu_stricto_1
CCGCGGTAATACGGAGGGGACTAGCGTTGTTCGGAATTACTGGGCGTAAAGCGCGCGTAGGCGGATTTGCAAGTCGGGGGTGAAAGCCCGAGGCTCAACCTCGGAACTGCCTTCGATACTGCAAATCTCGAGTCCGAGAGAGGTGAGTGGAATTCCTAGTGTAGAGGTGAAATTCGTAGATATTAGGAAGAACACCAGTGGCGAAGGCGGCTCACTGGCTCGGTACTGACGCTGAGGCGCGAAAGCGTGGGGAGCAAACAGGATTAGAAACC	0	0	0	0	0	0	0	0	0	0	0	0	0	0	0	0	0	85	81	0	0	0	0	118	48	Bacteria	Proteobacteria	Alphaproteobacteria	Rhizobiales	Rhodobiaceae	NA
CCGCGGTAATACCGGCAGCACAAGTGGTGTCCACGATTATTGGGCTTAAAGCGCTCGTAGCTGGCCCGTGCCGTCTCGTGTGAAATATTGGCGCTCAACGTCAATGCGTGCATGAGATACCCACGGGCTAGGGAGCGGGTGAGGTAAGGAGTACTTATTGGGGAGGGGTAAAATCCTGTAATCCTTTAAGGACTAACGGTGGCGAAGGCGCCTTACCAGAACGCATCCGACAGTGAGGAGCGAAGGCTAGGAGAACGAATCGGATTAGAAACC	0	0	0	0	0	0	0	0	0	106	225	0	0	0	0	0	0	0	0	0	0	0	0	0	0	Archaea	Parvarchaeota	Parvarchaeota_Incertae_Sedis	Unknown_Order	Unknown_Family	Candidatus_Micrarchaeum
CCGCGGTAATACGAAGGGTGCAAGCGTTACTCGGAATTACTGGGCGTAAAGCGTGCGTAGGTGGCGTGTTAAGTCGAATGTGAAAGCCCCGGGCTCAACCTGGGAATGGCATCCGATACTGGCAGGCTAGAGTTCGATAGAGGGTAGTGGAATTCCAGGTGTAGCGGTGAAATGCGTAGAGATCTGGAGGAACATCAGTGGCGAAGGCGGCTACCTGGATCAGAACTGACACTGAGGCACGAAAGCGTGGGGAGCAAACAGGATTAGAAACC	0	0	0	0	0	0	0	0	0	0	0	85	182	0	64	0	0	0	0	0	0	0	0	0	0	Bacteria	Proteobacteria	Gammaproteobacteria	Xanthomonadales	Xanthomonadaceae	NA
CCGCGGTAATACGGGGGGTGCAAGCGTTACTCGGAATCACTGGGCGTAAAGGGAGCGTAGGCGTTCTATTAAGTCTTGAGTGAAAGCCCGCAGCCTAACTGCGGAACTGCTCAGGAAACTGATAGAATTGAGTATGGAAGAGGTCAGTGGAATTTCCAGTGTAGGGGTAAAATCCGTAGATATTGGAAGGAATACCAGAAGCGAAGGCGACTGACTGGGACATTACTGACGCTGAGGCTCGAAAGCGTGGGGAGCAAACAGGATTAGAAACC	0	0	0	0	31	0	0	44	65	0	0	0	0	0	0	0	0	0	0	37	153	0	0	0	0	Bacteria	Proteobacteria	Epsilonproteobacteria	Campylobacterales	Helicobacteraceae	NA
CCGCGGTAATACGGAGGGTGCAAGCGTTGTTCGGAATTACTGGGCGTAAAGCGCGCGTAGGCGGTTTGTTAAGTCAGATGTGAAAGCCCAGGGCTCAACCCTGGACGTGCATTTGAAACTGGCAGACTTGAGTATTGGAGGGGGTGGTGGAATTCCCGGTGTAGAGGTGAAATTCGTAGATATCGGGAGGAATACCGGTGGCGAAGGCGACCACCTGGCCAAATACTGACGCTGAGGTGCGAAAGCGTGGGGAGCAAACAGGATTAGAAACC	0	0	0	0	0	0	0	0	0	0	0	0	0	0	0	34	32	159	63	0	0	0	0	42	0	Bacteria	Proteobacteria	Deltaproteobacteria	Desulfobacterales	Desulfobulbaceae	Desulfocapsa
CCGCGGTAATACGGAGGGTGCAAGCGTTATTCGGAATTATTGGGCGTAAAGCGCGTGCAGGCGGGCCGGCAAGTCTGATGTGAAAGCCCCGGGCTCAACCCGGGAAGTGCATTGGATACTGCTGGTCTTGAGTTCTGGAGAGGATGGGGGAATTCCCGGTGTAGAGGTGAAATTCGTAGAGATCGGGAGGAATACCAGTGGCGAAGGCGCCCATCTGGACGGCAACTGACGCTGAGACGCGAAAGCGTGGGGAGCAAACAGGATTAGAAACC	0	79	250	0	0	0	0	0	0	0	0	0	0	0	0	0	0	0	0	0	0	0	0	0	0	Bacteria	Proteobacteria	Deltaproteobacteria	Syntrophobacterales	Syntrophobacteraceae	Syntrophobacter
CCGCGGTAATACGGGGGGTGCAAGCGTTGTTCGGAATTATTGGGCGTAAAGAGCGTGTAGGCGGCTTGACAAGTCAGATGTGAAATCCCTGGGCTTAACCTAGGAAGTGCATTTGAAACTGTCAGGCTTGAGTAAGGGAGAGGAAAGTGGAATTCCTGGTGTAGAGGTGAAATTCGTAGATATCAGGAGGAACACCGGTGGCGAAGGCGACTTTCTGGCCCTATACTGACGCTGAGACGCGAAAGCGTGGGTAGCAAACAGGATTAGAAACC	0	0	0	0	0	0	0	124	205	0	0	0	0	0	0	0	0	0	0	0	0	0	0	0	0	Bacteria	Proteobacteria	Deltaproteobacteria	Syntrophobacterales	Syntrophaceae	Smithella
CCGCGGTAAGACGGAAGGGGCAAGCGTTGTCCGGATTGACTGGGTGTAAAGGGCGTGTAGGTGGTTTGACGGGTCCAGCATTAAATACCCCGGCCTAACCGGGGAAGTGTGTTGGAAACTATCAAGACTTGAGTCTGAAAAAGGAGAGCGGAACTCTTGGTGTAACGGTGAAATGTGTAGATATCAGGAGGAACACCGGTGGCGAAGGCGGCTCTCTAGTTCAAGACTGACACTGAGGCGCGAAAGCCGGGGGAGCAAACAGGATTAGAAACC	0	0	0	0	0	0	0	0	0	0	0	0	0	0	0	116	174	0	39	0	0	0	0	0	0	Bacteria	NA	NA	NA	NA	NA
CCGCGGTAATACGTAGGGGGCGAGCGTTGTCCGGATTTATTGGGCGTAAAGAGCGTGTAGGCGGCCTGTCAAGTCCGATGTGAAATGTCACGGCTTAACCGTGAACCTGCATTGGAAACTGTCAGGCTAGAGTCTGGATGAGGAGAATGGAATTCCTGGTGTAGCGGTGAAATGCGCAGATATCAGGAGGAACACCGGTGGCGAAGGCGGTTCTCTGGGACAGTACTGACGCTGAGACGCGAAAGCGTGGGGAGCAAACAGGATTAGAAACC	0	104	224	0	0	0	0	0	0	0	0	0	0	0	0	0	0	0	0	0	0	0	0	0	0	Bacteria	Actinobacteria	Thermoleophilia	Gaiellales	NA	NA
CCGCGGTAATACGGGGGGGGCAAGCGTTGTTCGGAATTACTGGGCGTAAAGGGCTCGTAGGTGGCCAACTAAGTCAGACGTGAAATCCCTCAGCTTAACTGGGGAACTGCGTCTGATACTGGATGGCTTGAGTTTGGGAGAGGGATGCGGAATTCCAGGTGTAGCGGTGAAATGCGTAGATATCTGGAGGAACACCGGTGGCGAAGGCGGCATCCTGGACCAACACTGACACTGAGGAGCGAAAGCCAGGGGAGCAAACGGGATTAGAAACC	0	0	0	62	0	0	0	0	0	0	0	0	0	0	0	105	122	0	0	0	0	39	0	0	0	Bacteria	Acidobacteria	Acidobacteria	Subgroup_6	NA	NA
CCGCGGTAATACGTAGGGGGCAAGCGTTGTCCGGATTTATTGGGCGTAAAGAGCGTGTAGGCGGCCAGGTAGGTCGGTTGTGAAAACTGGAGGCTCAACCTTCAGACGTCGACCGAAACCATCTGGCTAGAGTCCGGAAGAGGAGAGTGGAATTCCTGGTGTAGCGGTGGAATGCGCAGATATCAGGAAGAACACCCGTGGCGAAGGCGGCTCTCTGGGACGGTACTGACGCTGAGACGCGAAAGCGTGGGGAGCGAACAGGATTAGAAACC	0	0	0	189	0	0	0	0	0	0	0	0	0	0	0	64	73	0	0	0	0	0	0	0	0	Bacteria	Actinobacteria	Thermoleophilia	Gaiellales	Gaiellaceae	Gaiella
CCGCGGTAATACGAAGGGGGCTAGCGTTGTTCGGAATTACTGGGCGTAAAGCGCGTGTAGGCGGGTCTTTAAGTCAGGGGTGAAATGCCAGGGCTCAACCTTGGAACTGCCTTTGATACTGGAGATCTTGAGTCCGGGAGAGGTGAGTGGAACTGCGAGTGTAGAGGTGAAATTCGTAGATATTCGCAAGAACACCAGTGGCGAAGGCGGCTCACTGGCCCGGTACTGACGCTGAGATGCGAAAGCGTGGGGAGCAAACAGGATTAGAAACC	0	0	0	0	0	132	194	0	0	0	0	0	0	0	0	0	0	0	0	0	0	0	0	0	0	Bacteria	Proteobacteria	Alphaproteobacteria	Rhizobiales	alphaI_cluster	NA
CCGCGGTAATACGTAGGGAGCAAGCGTTGTCCGGAATCATTGGGCGTAAAGCGCGCGTAGGTGGCTCTATAAGTCCGTTGTGAAAGTCAAAGGCTCAACCTTTGAAAGCCGATGGATACTGTAGAGCTAGAGTCCGGAAGAGGCGAGTGGAATTCCTGGTGTAGCGGTGGAATGCGCAGATATCAGGAGGAACACCAATAGCGAAGGCAGCTCGCTGGGACGTGACTGACACTAAGGCGCGAAAGCGTGGGGAGCGAACAGGATTAGAAACC	0	0	0	0	0	0	0	0	83	0	0	0	0	0	0	0	0	0	0	0	0	34	72	68	69	Bacteria	Actinobacteria	Thermoleophilia	Solirubrobacterales	480-2	NA
CCGCGGTAATACGTAGGGGGCAAGCGTTGTCCGGAATCATTGGGCGTAAAGCGCGTGTAGGCGGTTACGTAAGTCTGCTGTGAAAGTCGGAGGCTCAACCTTCGAATGCCAGTGGATACTGCGTGACTAGAGTTCGGAAGAGGCAAGTGGAATTCCTGGTGTAGCGGTGAAATGCGCAGATATCAGGAGGAACACCAACGGCGAAGGCAGCTTGCTGGTACGACACTGACGCTGAGACGCGAAAGCGTGGGGAGCAAACAGGATTAGAAACC	0	0	0	0	0	0	0	0	0	0	0	0	0	0	0	137	166	0	0	0	0	0	0	23	0	Bacteria	Actinobacteria	Thermoleophilia	Solirubrobacterales	TM146	NA
CCGCGGTAAGACGGGGGGTGCAAGCGTTGTTCGGAATTACTGGGCGTAAAGGGCGTGTAGGCGGTCTAATAAGTTAGGTGTGAAATCTTCAGGCTCAACCTGAAAAGTGCACTTAAAACTGTTAAACTAGAGAGTGGTAGGGGAAAGCGGAATTCCTAGTGTAGAGGTGAAATTCGTAGATATTAGGAAGAACACCGGCGGCGAAGGCGGCTTTCTGGACCATTTCTGACGCTGAGACGCGAAAGCGTGGGGAGCAAACAGGATTAGAAACC	0	0	65	0	0	0	0	0	0	260	0	0	0	0	0	0	0	0	0	0	0	0	0	0	0	Bacteria	Proteobacteria	Deltaproteobacteria	Bdellovibrionales	Bacteriovoracaceae	NA
CCGCGGTAATACGTAGGGGGCAAGCGTTATCCAGATTTACTGGGCGTAAAGCGCGTGTAGGCGGCTGGTTAGGCGTGATGTGAAATCTTCCGGCTCAACCGGAAAACTGCATTGCGAACCGGCCTGGCTAGAGTGCAGGAGAGGGAAGCGGAATTCCAGGTGTAGCGGTGAAATGCGTAGATATCTGGAGGAACACCAGTGGCGAAGGCGGCTTCCTGGCCTGCAACTGACGCTGAGACGCGAAAGCGTGGGGAGCGAACCGGATTAGAAACC	0	0	0	163	124	15	23	0	0	0	0	0	0	0	0	0	0	0	0	0	0	0	0	0	0	Bacteria	Chloroflexi	JG37-AG-4	NA	NA	NA
CCGCGGTAATACGGAGGGTGCGAGCGTTAATCGGAATTACTGGGCGTAAAGCGCGCGTAGGCGGTTTGTTAAGTCAGCTGTGAAAGCCCCGGGCTCAACCTGGGAACTGCAGTTGATACTGGCCGACTAGAGTACGAGAGAGGGAGGTAGAATTCCATGTGTAGCGGTGAAATGCGTAGATATATGGAGGAATACCGGTGGCGAAGGCGGCCTCCTGGCTCGATACTGACGCTGAGGTGCGAAAGCGTGGGGATCAAACAGGATTAGAAACC	0	0	0	0	0	0	0	97	94	0	0	0	0	0	0	0	0	0	0	0	134	0	0	0	0	Bacteria	Proteobacteria	Gammaproteobacteria	Cellvibrionales	Halieaceae	NA
CCGCGGTAATACGGAGGATGCAAGCGTTATCCGGATTTATTGGGTTTAAAGGGTGCGCAGGCGGTATAATAAGTCAGTGGTGAAAGTCTGCCGCTTAACGGTAGGATTGCCATTGATACTGTTAGACTTGAGTATGGATGAGGTAGGTGGAATGTGTAGTGTAGCGGTGAAATGCATAGATATTACACAGAACGTCGATTGCGAAGGCAGCTTACTAATCCATTACTGACGCTGAGGCACGAAAGCGTGGGGATCAAACAGGATTAGAAACC	0	0	0	0	0	0	0	82	243	0	0	0	0	0	0	0	0	0	0	0	0	0	0	0	0	Bacteria	Bacteroidetes	Bacteroidia	Bacteroidia_Incertae_Sedis	Draconibacteriaceae	NA
CCGCGGTAATACGAGAGGTGCAAGTGTTACTCCTCATGATTGGGCGTTAAGGGTATGTAGACGGTAATTAAAGTTTCAGATGCTAAAAGTTAAATTTATAACTCCTCTTTAATACTTTTTTACTAGAGTGATAACAAAGATAGTGGAACTACTAATCGAGCGTTTAAATGCGATACCCGATAGATTAGTAGGAACGTCAATGGCGAAAGCAAATATCTGTTTATCACTGACGTTGAGGTACGAAAGCATGGGTATCAAATGGGATTAGAAACC	0	0	0	0	0	0	0	0	0	0	0	242	83	0	0	0	0	0	0	0	0	0	0	0	0	NA	NA	NA	NA	NA	NA
CCGCGGTAATACGTAGGTCTCGAGCGTTATCCGGAATTACTGGGCGTAAAGCGTCTGCAGCCGGGTGTATAAGTCTGTCTTTAAATACTCTGATTCAATCTGAGAAAAGGGATAGATACTGTATACCTAGAGGATTTTAGAGGTTAGTGGAATTTCCGGTGGAGCGGTGAAATGTGTTGATATCGGAAGGAATGCCGAAAGCGAAAGCAGCTAACTATAAAATATCTGACGGTCAGAGACGAAAGCTTGGGTAGCAAACGGGATTAGAAACC	0	0	0	0	0	0	0	61	0	0	0	0	0	0	0	0	0	0	0	78	185	0	0	0	0	Bacteria	Candidate_division_SR1	NA	NA	NA	NA
CCGCGGTAATACGTAGGGTGCAAGCGTTATCCGGAATTATTGGGCGTAAAGAGCTCGTAGGCGGTTTGTCACGTCTGCTGTGAAAACTGGAGGCTCAACCTCCAGCCTGCAGTGGGTACGGGCAGACTAGAGTGCGGTAGGGGAGATTGGAATTCCTGGTGTAGCGGTGGAATGCGCAGATATCAGGAGGAACACCGATGGCGAAGGCAGATCTCTGGGCCGTAACTGACGCTGAGGAGCGAAAGCATGGGGAGCGAACAGGATTAGAAACC	0	0	0	47	0	0	0	0	26	0	0	0	0	0	0	0	0	0	0	0	0	147	103	0	0	Bacteria	Actinobacteria	Actinobacteria	Micrococcales	Microbacteriaceae	Lysinimonas
CCGCGGTAATACGAAGGTCCCAAGCGTTGTTCGGAATCACTGGGCGTAAAGGGAGCGTAGGCGGCGTGGTAAGTCAGATGTGAAATCCCGGGGCTCAACCCCGGAACTGCATCCGATACTGCCATGCTAGAGGATTGGAGAGGTAGCTGGAATTCTTGGTGTAGCAGTGAAATGCGTAGAGATCAAGAGGAACACTCGTGGCGAAAGCGAGCTACTGGACAATTCCTGACGCTGAGGCTCGAAGGCTAGGGTAGCGAAAGGGATTAGAAACC	0	0	0	0	0	0	0	66	116	0	0	0	0	0	0	0	0	0	0	33	108	0	0	0	0	Bacteria	Verrucomicrobia	Verrucomicrobiae	Verrucomicrobiales	Verrucomicrobiaceae	Luteolibacter
CCGCGGTAATACGGAGGGTGCAAGCGTTACTCGGAATCACTGGGCGTAAAGGACGCGTAGGCTGTTTAGCAAGTCAGATGTGAAATCCAATGGCTCAACCATTGAACTGCATTTGAAACTGCTAGACTAGAGTATGGGAGGGGGAGATGGAATTAGTGGTGTAGGGGTAAAATCCGTAGATATCACTAGGAATACCTAAAGCGAAGGCGATCTCCTGGAACATTACTGACGCTAAGGCGTGAAAGCGTGGGGAGCAAACAGGATTAGAAACC	0	0	0	0	0	0	0	33	58	0	0	0	0	0	0	0	0	0	0	55	177	0	0	0	0	Bacteria	Proteobacteria	Epsilonproteobacteria	Campylobacterales	Helicobacteraceae	Sulfurimonas
CCGCGGTAATACGGAGGGTGCAAGCGTTGTTCGGAATTACTGGGCGTAAAGCGCGCGTAGGCGGTTTGCTAAGTCAGATGTGAAAGCCCATGGCTCAACCATGGACGTGCATTTGAAACTGGCGGACTTGAGTATTGGAGGGGGTGGTGGAATTCCCGGTGTAGAGGTGAAATTCGTAGATATCGGGAGGAATACCGGTGGCGAAGGCGACCACCTGGCCAAATACTGACGCTGAGGTGCGAAAGCGTGGGGAGCAAACAGGATTAGAAACC	0	0	0	0	0	0	0	193	129	0	0	0	0	0	0	0	0	0	0	0	0	0	0	0	0	Bacteria	Proteobacteria	Deltaproteobacteria	Desulfobacterales	Desulfobulbaceae	NA
CCGCGGTAATACGGAGGATGCAAGCGTTATCCGGATTCATTGGGTTTAAAGGGTGCGTAGGCGGAATAGTAAGTCAGTGGTGAAAGCCTGCGGCTTAACCGTAGAATTGCCATTGATACTGTTATTCTTGAGTATAGTTGAGGTGGGCGGAATGTGTAATGTAGCGGTGAAATGCTTAGATATTACACAGAACACCAATTGCGAAGGCAGCTCACTAAGCTGTTACTGACGCTGAGGCACGAAAGCGTGGGGAGCAAACAGGATTAGAAACC	0	0	0	0	0	0	0	160	89	0	0	0	0	0	0	0	0	0	0	48	25	0	0	0	0	Bacteria	Bacteroidetes	SB-5	NA	NA	NA
CCGCGGTAACACGTAGGAGACGAGCGTTATCCGGATTTACTGGGTGTAAAGCGCGTGCAGGCGGTTTGTTAAGTTGGATGTGAAAGCTCCCGGCTAAACTGGGAGAGGTCGTTCAAAACTGGCAGACTAGAGTGTGGTAGAGGAGAGTGGAATTCCGAGTGTAGCGGTAAAATGCATAGATATTCGGAAGAACACCAGTGGCGAAGGCGACTTTCTGGACCACAACTGACGCTCAGACGCGAAAGCCAGGGTAGCAAACGGGATTAGAAACC	0	0	0	0	0	0	0	95	91	0	0	0	0	0	0	0	0	0	0	77	59	0	0	0	0	Bacteria	Chloroflexi	Anaerolineae	Anaerolineales	Anaerolineaceae	Anaerolinea
CCGCGGTAAGACGGAGGGTGCAAGCGTTGTTCGGATTGACTGGGCGTAAAGGGCGTGTAGGCGGTTTGTCAAGTCGGGTGTGAAAGCCTGGGGCTCAGCCCCAGAAGTGCATCCGAAACTAGCGAGCTAGAGCGCGATAGAGGAGGGTGGAATTCCTGGTGTAGCGGTGAAATGCGTAGATATCAGGAGGAACACCGGCGGCGAAGGCGGCCCTCTGGATCGTTGCTGACGCTGAGACGCGAAAGCGTGGGGAGCAAACAGGATTAGAAACC	0	0	0	0	0	81	227	0	0	0	13	0	0	0	0	0	0	0	0	0	0	0	0	0	0	Bacteria	Proteobacteria	Deltaproteobacteria	GR-WP33-30	NA	NA
CCGCGGTAATACGTAGGTGGCGAGCGTTGTCCGGAATTACTGGGTGTAAAGGGCGCGTAGGCGGGAATGCAAGTCAGATGTGAAATACCAAGGCTTAACCTTGGAACTGCATCTGAAACTGTGTTTCTTGAGTGTCGGAGAGGAAAGCGGAATTCCCCGTGTAGCGGTGAAATGCGTAGATATGGGGAGGAACACCGGTGGCGAAGGCGGCTTTCTGGACGATAACTGACGCTGAGGCGCGAAAGCGTGGGTAGCAAACAGGATTAGAAACC	0	0	0	0	0	0	0	0	0	0	0	0	0	0	0	153	168	0	0	0	0	0	0	0	0	Bacteria	Firmicutes	Clostridia	Clostridiales	Ruminococcaceae	Ruminiclostridium_1
CCGCGGTAATACGTAGGGTGCAAGCGTTATCCGGAATTATTGGGCGTAAAGAGCTCGTAGGCGGTTTGTCGCGTCTGCTGTGAAAACTGGAGGCTCAACCTCCAGCCTGCAGTGGGTACGGGCAAACTAGAGTGCGGTAGGGGAGATTGGAATTCCTGGTGTAGCGGTGGAATGCGCAGATATCAGGAGGAACACCGATGGCGAAGGCAGATCTCTGGGCCGTAACTGACGCTGAGGAGCGAAAGCATGGGGAGCGAACAGGATTAGAAACC	0	0	0	121	53	44	61	41	0	0	0	0	0	0	0	0	0	0	0	0	0	0	0	0	0	Bacteria	Actinobacteria	Actinobacteria	Micrococcales	Microbacteriaceae	Lysinimonas
CCGCGGTAATACGTAGGTGGCGAGCGTTGTCCGGATTTATTGGGCGTAAAGAGCGCGGAGGTGGTGCCTTAAGTTGGGCGTGAAATCCCCTGGCTTAACTGGGGGAGGTCGTCCAATACTGAGGTGCTTGAGGGTGGACGGGGAGAGCGGAATTCCCGGTGTAGTGGTGAAATGCGTAGATATCGGGAGGAACACCAGTGGCGAAGGCGGCTCTCTAGACCATTCCTGACACTCAAGTGCGAAAGCGTGGGTAGCGAACGGAATTAGAAACC	0	0	0	0	0	0	0	0	0	0	0	0	0	0	0	10	0	242	66	0	0	0	0	0	0	Bacteria	Chloroflexi	NA	NA	NA	NA
CCGCGGTAATACGAAGGGGGCTAGCGTTGCTCGGAATGACTGGGCGTAAAGGGCGCGTAGGCGGTTTGGACAGTTGGGCGTGAAATTCCTGGGCTTAACCTGGGGGCTGCGCTCAATACATCCAGACTTGAGTGAGGAAGAGGGTCGTGGAATTCCCAGTGTAGAGGTGAAATTCGTAGATATTGGGAAGAACACCGGTGGCGAAGGCGGCGACCTGGTCCTTTACTGACGCTGAGGCGCGAAAGCGTGGGGAGCAAACAGGATTAGAAACC	0	317	0	0	0	0	0	0	0	0	0	0	0	0	0	0	0	0	0	0	0	0	0	0	0	Bacteria	Proteobacteria	Alphaproteobacteria	Rhodospirillales	Acetobacteraceae	Rhodovastum
CCGCGGTAATACGGAGGATGCGAGCGTTATCCGGATTTATTGGGTTTAAAGGGTGCGTAGGCGGATCAATAAGTCAGTGGTGAAAACCTGCAGCTTAACTGTAGACTTGCCATTGATACTGTTGGTCTTGAGTATGGTCAAGGTAGGCGGAATGTGTAATGTAGCGGTGAAATGCTTAGATATTACACAGAACACCGATTGCGAAGGCAGCTTGCTGGGCCATTACTGACGCTGATGCACGAAAGCGTGGGGATCGAACAGGATTAGAAACC	0	0	0	0	0	0	0	101	125	0	0	0	0	0	0	0	0	0	0	54	37	0	0	0	0	Bacteria	Bacteroidetes	Bacteroidetes_vadinHA17	NA	NA	NA
CCGCGGTAAGACGTAGGGGGCAAGCGTTGTCCGGAATTACTGGGCGTAAAGGGCGTGTAGGCGGTGCGATACGTAGCGGTTTTAAGCCTCCGGCTCACCCGGAGGAGGGCGGCTAAACGGTCGCACTGGAGGGCAGGAGAGGTGCGTGGAATTCCTGGTGGAGCGGTGAAATGCGTAGAGATCAGGAAGAACACCAGTGGCGAAGGCGGCGCACTGGCCTGGCCCTGACGCTGAGGCGCGACAGCGTGGGGAGCAAACGGGATTAGAAACC	0	0	0	0	0	0	0	0	0	317	0	0	0	0	0	0	0	0	0	0	0	0	0	0	0	Bacteria	Firmicutes	Clostridia	Clostridiales	Family_XVII	Sulfobacillus
CCGCGGTAATACGTAGGGTGCGAGCGTTAATCGGAATTACTGGGCGTAAAGCGTGCGCAGGCGGTTCTGCAAGTCAGATGTGAAATCCCCGGGCTTAACCTGGGAACTGCGTTTGAAACTACGGAGCTAGAGTGCGGCAGAGGGGGGTGGAATTCCACGTGTAGCAGTGAAATGCGTAGATATGTGGAGGAACACCGATGGCGAAGGCAGCCCCCTGGGCCGACACTGACGCTCAGGCACGAAAGCGTGGGGAGCAAACAGGATTAGAAACC	0	0	0	0	0	0	0	0	0	0	0	0	0	0	0	123	147	0	0	0	0	0	0	47	0	Bacteria	Proteobacteria	Betaproteobacteria	Nitrosomonadales	Nitrosomonadaceae	NA
CCGCGGTAATACGTAGGTGGCGAGCGTTGTCCGGATTTACTGGGCGTAAAGAGCGCGCAGGCGGTCGTGCAAGTCGCGTGTGAAAGCCCCCGGCTCAACTGGGGAGGGTCACGCGATACTGCTCGACTCGAAGGCAGGAGAGGGAAGTGGAATTCCCGGTGTAGTGGTGAAATGCGTAGATATCGGGAGGAACACCAGTGGCGAAGGCGACTTCCTGGCCTGTTCTTGACGCTGAGGCGCGAAAGCTAGGGTAGCAAACGGGATTAGAAACC	0	0	0	0	0	0	0	0	0	0	0	0	0	0	0	161	155	0	0	0	0	0	0	0	0	Bacteria	Chloroflexi	KD4-96	NA	NA	NA
CCGCGGTAACACGTAGGGGACGAGCGTTGTCCGGAATTATTGGGCGTAAAGCGCGCGTAGGCGGTCGTGCAAGTCGGATGTGAAAATCCCGGGCTCAACCCGGGACCTGCACCCGATACTGCTCGACTGGAGGTAGGTAGGGGAGATCGGAATTCCTGGTGTAGCGGTGAAATGCGCAGATATCAGGAGGAACACCGGTGGCGAAGGCGGATCTCTGGGCCTTACCTGACGCTAAGGCGCGAAAGCTAGGGGAGCGAACAGGATTAGAAACC	0	0	0	0	0	0	0	0	0	0	0	0	0	0	0	141	175	0	0	0	0	0	0	0	0	Bacteria	Actinobacteria	MB-A2-108	NA	NA	NA
CCGCGGTAATACGTAGGGTGCGAGCGTTAATCGGAATTACTGGGCGTAAAGCGTGCGCAGGCGGTTCTGCAAGTCAGATGTGAAATCCCCGGGCTTAACCTGGGAACTGCGTTTGAAACTACGGAGCTAGAGTACGGCAGAGGGGGGTGGAATTCCACGTGTAGCAGTGAAATGCGTAGATATGTGGAGGAACACCGATGGCGAAGGCAGCCCCCTGGGCCGATACTGACGCTCAGGCACGAAAGCGTGGGGAGCAAACAGGATTAGAAACC	0	0	0	0	0	0	0	0	0	0	0	0	0	0	0	131	143	0	0	0	0	0	42	0	0	Bacteria	Proteobacteria	Betaproteobacteria	Nitrosomonadales	Nitrosomonadaceae	NA
CCGCGGTAATACGAAGGGTGCAAGCGTTAATCGGAATTACTGGGCGTAAAGGGTGCGTAGGCGGTTAGTTAAGTCTGTCGTGAAATCCCCGGGCTCAACCTGGGAATGGCGATGGATACTGGCTAGCTAGAGTGTGTCAGAGGATGGTGGAATTTCCGGTGTAGCGGTGAAATGCGTAGAGATCGGAAGGAACATCAGTGGCGAAGGCGGCCATCTGGGACAACACTGACGCTGAAGCACGAAAGCGTGGGGAGCAAACAGGATTAGAAACC	0	0	0	158	0	103	54	0	0	0	0	0	0	0	0	0	0	0	0	0	0	0	0	0	0	Bacteria	Proteobacteria	Gammaproteobacteria	Xanthomonadales	Xanthomonadaceae	Rhodanobacter
CCGCGGTAATACGTAGGGTGCGAGCGTTAATCGGAATTACTGGGCGTAAAGCGTGCGCAGGCGGTTTTGTAAGCCAGATGTGAAATCCCCGGGCTCAACCTGGGAATGGCATTTGGGACTGCAAAGCTGGAGTATGGCAGAGGAGACTAGAATTCCTGGTGTAGCAGTGAAATGCGTAGATATCAGGAGGAATACCGATGGCGAAGGCAGGTCTCTGGGCCAATACTGACGCTCATGCACGAAAGCGTGGGGAGCAAACAGGATTAGAAACC	0	0	0	0	0	0	0	0	0	0	0	70	162	42	41	0	0	0	0	0	0	0	0	0	0	Bacteria	Proteobacteria	Betaproteobacteria	Nitrosomonadales	Nitrosomonadaceae	NA
CCGCGGTAATACGTAGGGGGCAAGCGTTGTCCGGAATCATTGGGCGTAAAGCGCGTGTAGGCGGTCCGGTAAGTCGGCTGTGAAAGTCCAGGGCTCAACCCTGGGATGCCGGTCGATACTGCCGGACTAGAGTTCGGAAGAGGCGAGTGGAATTCCCGGTGTAGCGGTGAAATGCGCAGATATCGGGAGGAACACCAATGGCGAAGGCAGCTCGCTGGGACGTTACTGACGCTGAGACGCGAAAGCGTGGGGAGCAAACAGGATTAGAAACC	0	0	0	0	0	0	0	0	0	0	0	0	0	0	0	0	0	43	0	0	0	0	0	162	110	Bacteria	Actinobacteria	Thermoleophilia	Solirubrobacterales	288-2	NA
CCGCGGTAAGACGAACCGTGCTAACGTTATTCGGAATTACTGGGCTTAAAGCGCGTGTAGGCGGGACGGCACGTCCGTCGTTGAAAGCCCCCGGCTCAACCGGGGAATCGGCGCGGATACGACCGCCCTTGAGGGGCGTAGGGGGACAGGGAACTTCCGGTGGAGCGGTGAAATGCGTTGAGATCGGAAGGAACACCCGTGGCGAAAGCGCTGTCCTGGACGCCTGACTGACGCTGAGACGCGAAAGCTAGGGGAGCAAACGGGATTAGAAACC	0	0	0	0	0	53	261	0	0	0	0	0	0	0	0	0	0	0	0	0	0	0	0	0	0	Bacteria	Planctomycetes	Planctomycetacia	Planctomycetales	Planctomycetaceae	Singulisphaera
CCGCGGTAACACCCGCAGCTCGAGTGGTGGTCACTTTTATTGAGCCTAAAGCGTTCGTAGCCGGTCCTGTAAATCTTCAGATAAATTCTCTCGCTCAACGGGAGATCCTCTGAAGAGACTGTGGGACTAGGGACTGGGTGAGGTTGAATGTACTTCTGGGGTAGGGGTAAAATCCTGTAATCCTGGAAGGACAACCGGTGGCGAAGGCGTTCAACTAGAACAGATCCGACGGTGAGGAACGAGGGCTAGGGGAGCAAACCGGATTAGAAACC	0	0	0	0	0	0	0	0	0	314	0	0	0	0	0	0	0	0	0	0	0	0	0	0	0	Archaea	Euryarchaeota	Thermoplasmata	Thermoplasmatales	Thermoplasmataceae	Thermoplasma
CCGCGGTAATACGGAGGGTGCGAGCGTTAATCGGAATTACTGGGCGTAAAGGGCGCGTAGGCGGCTGATCAAGTCAGATGTGAAAGCCCACGGCTTAACCGTGTGAAGTGCATCTGAAACTGGTCGGCTTGAGTATCGGAGAGGAAAGTGGAATTCCCGGTGTAGAGGTGAAATTCGTAGATATCGGGAGGAATACCGGTGGCGAAGGCGACTTTCTGGACGAATACTGACGCTGAGGCGCGAAAGCGTGGGGAGCAAACAGGATTAGAAACC	0	26	0	141	146	0	0	0	0	0	0	0	0	0	0	0	0	0	0	0	0	0	0	0	0	Bacteria	Proteobacteria	Deltaproteobacteria	Desulfobacterales	Desulfobulbaceae	Desulfurivibrio
CCGCGGTAATACAGAGGTCCCAAGCGTTGTTCGGATTCACTGGGCGTAAAGGGTGCGTAGGTGGTGGGGTAAGTCGGATGTGAAAGCTCGGAGCTCAACTCCGAAATGGCATTGGAAACTACCCTGCTAGAGGATTGGAGGGGGGACTGGAATACTTGGTGTAGCAGTGAAATGCGTAGATATCAAGTGGAACACCAGTGGCGAAGGCGAGTCCCTGGACAATACCTGACACTGAGGCACGAAAGCTAGGGGAGCAAACAGGATTAGAAACC	0	0	0	0	0	0	0	77	135	0	0	0	0	0	0	0	0	0	0	42	59	0	0	0	0	Bacteria	Verrucomicrobia	OPB35_soil_group	NA	NA	NA
CCGCGGTAATACGAAGGGGGCTAGCGTTGCTCGGAATGACTGGGCGTAAAGGGCGCGTAGGCGGTTTGGACAGTCGGATGTGAAATTCCTGGGCTTAACCTGGGGGCTGCATCCGAGACGTCCGGGCTTGAGTGGGGAAGAGGGTCGTGGAATTCCCAGTGTAGAGGTGAAATTCGTAGATATTGGGAAGAACACCGGTGGCGAAGGCGGCGACCTGGTCCTTGACTGACGCTGAGGCGCGAAAGCGTGGGGAGCAAACAGGATTAGAAACC	0	0	0	0	0	174	138	0	0	0	0	0	0	0	0	0	0	0	0	0	0	0	0	0	0	Bacteria	Proteobacteria	Alphaproteobacteria	Rhodospirillales	Acetobacteraceae	NA
CCGCGGTAATACGGAGGATCCGAGCGTTATCCGGATTTATTGGGTTTAAAGGGTGCGCAGGCGGGCGTATAAGTCAGAGGTGAAATTCCAGGGCTCAACCCTGGTACTGCCTTTGATACTGTATGTCTAGAGTATATTTGGAGTGGGCGGAATGTAGCATGTAGCGGTGAAATGCTTAGATATGCTACAGAACACCGATCGTGAAGACAGCTCACTAAACTATAACTGACGCTCAGGCACGAAAGCGTGGGGAGCAAACAGGATTAGAAACC	0	0	0	0	0	0	0	0	0	0	0	55	250	0	7	0	0	0	0	0	0	0	0	0	0	Bacteria	Bacteroidetes	Sphingobacteriia	Sphingobacteriales	WCHB1-69	NA
CCGCGGTAATACGTAGGAGGCGAGCGTTGTCCGGAATTACTGGGCGTAAAGAGCGCGTAGGCGGCGCTGTACGACCGATGTGAAAGCCCCCGGCTCAACTGGGGAGGGTCATCGGTAACGGCAGTGCTATGAGTGCAGGAGAGGGAAGTGGAACTCCGGGAGTAGCGGTGAAATGCGTAGAGACCCGGAGGAACACCAGTGGCGAAGGCGGCTTCCTGGTCTGCGACTGACGCTGTGGCGCGAAAGCTAGGGGAGCAAACGGGATTAGAAACC	0	15	0	171	125	0	0	0	0	0	0	0	0	0	0	0	0	0	0	0	0	0	0	0	0	Bacteria	Chloroflexi	Ktedonobacteria	B12-WMSP1	NA	NA
CCGCGGTAAGACGGAGGAGGCAAGCATTGTCCGGAATTATTGGGCGTAAAGAACACGTAGGCGGTTTTTCAAGTCAATTGTGAAAACCTTGGGCTTAACTCAAGGATTGCAGTTGATACTGGATAACTAGAGTACAGTAGAGGAAAGTGGAATTCCTGGTGTAGCGGTGAAATGCGCAGATATCAGGAAGAACACCAGTGGCGAAAGCGGCTTTCTGGACTGTTACTGACGCTGAGGTGTGAAAGCTAGGGGAGCAAACAGGATTAGAAACC	0	0	0	0	0	0	0	0	0	0	0	0	0	0	0	66	61	184	0	0	0	0	0	0	0	Bacteria	Actinobacteria	OPB41	NA	NA	NA
CCGCGGTAATACGTAGGGGGCGAGCGTTGTCCGGATTTATTGGGCGTAAAGAGCTCGTAGGCGGCTTGGTAAGTCGGGTGTGAAACCCCCAGGCTCAACCTGGGGACGCCACTCGATACTGCCATAGCTAGAGTCCGGTAGGGGACCACGGAATTCCTGGTGTAGCGGTGAAATGCGCAGATATCAGGAGGAACACCGGTGGCGAAGGCGGTGGTCTGGGCCGGCACTGACGCTGAGGAGCGAAAGCGTGGGGAGCGAACAGGATTAGAAACC	0	0	0	0	0	100	210	0	0	0	0	0	0	0	0	0	0	0	0	0	0	0	0	0	0	Bacteria	Actinobacteria	Acidimicrobiia	Acidimicrobiales	NA	NA
CCGCGGTAATACGGAGGGTGCAAGCGTTATCCGGATTTACTGGGTTTAAAGGGTGCGTAGGTGGGTAGGAAAGTCAGTGGTGAAATCTTCAAGCTTAACTTGGAAACTGCCATTGATACTTTTTATCTTGAATATCCCGGAGGTAAGCGGAATATGTCATGTAGCGGTGAAATGCTTAGATATGACATAGAACACCCATTGCGAAGGCAGCTTACTACAGGATTATTGACACTGAGGCACGAAAGCGTGGGGATCAAACAGGATTAGAAACC	0	0	0	0	0	0	0	0	0	0	0	136	174	0	0	0	0	0	0	0	0	0	0	0	0	Bacteria	Bacteroidetes	Sphingobacteriia	Sphingobacteriales	Chitinophagaceae	Ferruginibacter
CCGCGGTAATACGGAGGGTGCAAGCGTTAATCGGAATTACTGGGCGTAAAGCGCGCGTAGGCGGTTGGGTAAGTCAGCTGTGAAAGCCCCGGGCTCAACCTGGGAACTGCATTTGATACTGCCCGACTTGAGTATGGTAGAGGGGGGTGGAATTCCCGGAGTAGCGGTGAAATGCGTAGATATCGGGAGGAACACCAGTGGCGAAGGCGGCCCCCTGGACCAATACTGACGCTGAGGTGCGAAAGCGTGGGGAGCAAACAGGATTAGAAACC	0	0	0	0	0	0	0	0	0	0	0	0	0	0	0	0	0	0	0	94	214	0	0	0	0	Bacteria	Proteobacteria	Gammaproteobacteria	Arenicellales	Arenicellaceae	NA
CCGCGGTAATACGTAGGGTGCAAGCGTTGTCCGGAATTATTGGGCGTAAAGAGCGTGTAGGCGGCCCGATTAGTCCGCTGTGAAAGTCCAGGGCTCAACCCTGGAATGCCGGTGGATACTGTCGGGCTAGAGTCCGGAAGGGGCGAGTGGAATTCCTGGTGTAGCGGTGAAATGCGCAGATATCAGGAGGAACACCAATGGCGAAGGCAGCTCGCTGGGACGTGACTGACGCTGAGACGCGAAAGCGTGGGGAGCAAACAGGATTAGAAACC	0	0	0	116	76	37	0	0	0	0	3	0	0	0	0	0	0	0	0	0	15	0	0	60	0	Bacteria	Actinobacteria	Thermoleophilia	Solirubrobacterales	TM146	NA
CCGCGGTAATACGGGGGGGGCAAGCGTTGTTCGGAATTACTGGGCGTAAAGGGCGCGTAGGCGGCCTTCTAAGTCAGACGTGAAATCCCTCGGCTCAACCGAGGAACTGCGTCTGATACTGGAGGGCTTGAATCCGGGAGAGGGATGTGGAATTCCAGGTGTAGCGGTGAAATGCGTAGATATCTGGAGGAACACCAGTGGCGAAGGCGGCATCCTGGACCGGTATTGACGCTGAGGCGCGAAAGCCAGGGGAGCAAACGGGATTAGAAACC	0	0	0	0	0	0	0	0	0	0	0	0	0	0	0	119	188	0	0	0	0	0	0	0	0	Bacteria	Acidobacteria	Acidobacteria	Subgroup_6	NA	NA
CCGCGGTAATACGAAGGGGGCTAGCGTTGCTCGGAATGACTGGGCGTAAAGGGCGCGTAGGCGGCTTGTACAGTCAGGCGTGAAATTCCTGGGCTCAACCTGGGGACTGCGTCTGATACGTGCGGGCTTGAGTAGGGAAGAGGGTCGTGGAATTTCCAGTGTAGAGGTGAAATTCGTAGATATTGGAAAGAACACCGGTGGCGAAGGCGGCGACCTGGTCCTTTACTGACGCTGAGGCGCGAAAGCGTGGGGAGCAAACAGGATTAGAAACC	0	0	0	11	0	90	205	0	0	0	0	0	0	0	0	0	0	0	0	0	0	0	0	0	0	Bacteria	Proteobacteria	Alphaproteobacteria	Rhodospirillales	Acetobacteraceae	Acidiphilium
CCGCGGTAATACGGAGGGTGCAAGCGTTACTCGGAATCACTGGGCGTAAAGCGCGCGCAGGCGGCCTTTTAAGTTGGATGTGAAAGCCTATGGCTCAACCATAGAACTGCATCCAAAACTATTAGGCTAGAGTGTGGGAGAGGAAGATGGAATTAGTTGTGTAGGGGTAAAATCCGTAGAGATAACTAGGAATACCAAAAGCGAAGGCAATCTTCTGGAACACTACTGACGCTGAGGCGCGAAAGCGTGGGGAGCAAACAGGATTAGAAACC	0	0	0	0	0	0	0	73	101	0	0	0	0	0	0	0	0	0	0	54	78	0	0	0	0	Bacteria	Proteobacteria	Epsilonproteobacteria	Campylobacterales	Helicobacteraceae	Sulfurovum
CCGCGGTAATACGTAGGTTGCGAGCGTTGTCCGGATTTACTGGGCGTAAAGCGCGCGCAGGCGGATCCGAAAGTCCACGGTGAAAGCTCCCGGCCCAACTGGGAGAGGCCCGTGGAAACTCCGGATCTTGAAGGCAGGAGAGGCAAATGGAATTTCCGGTGTAGCGGTAAAATGCGTAGATACCGGAAGGAACACCAGTGGCGAAGGCGATTTGCTGGCCTGTTCTTGACGCTCAGGCGCGAAAGCTAGGGGAGCGACCGGGATTAGAAACC	0	0	0	221	68	0	0	0	0	0	0	0	0	0	0	0	16	0	0	0	0	0	0	0	0	Bacteria	Chloroflexi	P2-11E	NA	NA	NA
CCGCGGTAATACGTAGGTGGCAAGCGTTGTCCGGATTTATTGGGCGTAAAGAGCGCGTAGGCGGTTTGTAAAGTCCGAGGTGAAATCTCCCGGCCCAACTGGGAGAAGCCCTTGGATACTGGCAGACTAGAGGGAAGCAGAGGAGAGTGGAATTCCCGGTGTAGTGGTGGAATGCGTAGATATCGGGAGGAACACCAGTGGCGAAGGCGGCTCTCTGGGCTTCCCCTGACGCTGAGGCGCGAAAGCGTGGGGAGCAAACCGGATTAGAAACC	0	0	0	0	0	0	0	0	0	0	0	0	0	0	0	0	0	304	0	0	0	0	0	0	0	Bacteria	Chloroflexi	NA	NA	NA	NA
CCGCGGTAATACGAAGGGGGCTAGCGTTGCTCGGATTTACTGGGCGTAAAGGGCGCGTAGGCGGATGTTTAAGTCAGAGGTGAAAGCCCAGGGCTCAACCTTGGAACTGCCTTTGATACTGGACATCTTGAGTACGGGAGAGGTGAGTGGAACTCCGAGTGTAGAGGTGAAATTCGTAGATATTCGGAAGAACACCAGTGGCGAAGGCGACTCACTGGCCCGTTACTGACGCTGAGGCGCGAAAGCGTGGGGAGCAAACAGGATTAGAAACC	0	0	0	0	0	169	134	0	0	0	0	0	0	0	0	0	0	0	0	0	0	0	0	0	0	Bacteria	Proteobacteria	Alphaproteobacteria	Caulobacterales	Caulobacteraceae	NA
CCGCGGTAATACGGGGGGTGCAAGCGTTGTTCGGAATTATTGGGCGTAAAGAGCGTGTAGGCGGCTGAATAAGTCAGATGTGAAATCCCTGGGCTTAACCCAGGAAGTGCATTTGAAACTATTCAGCTTGAGTAGGGGAGAGGAAAGTGGAATTCCTGGTGTAGAGGTGAAATTCGTAGATATCAGGAGGAACACCGGTGGCGAAGGCGACTTTCTGGCCCTATACTGACGCTGAGACGCGAGAGCGTGGGTAGCAAACAGGATTAGAAACC	0	0	0	0	0	0	0	100	203	0	0	0	0	0	0	0	0	0	0	0	0	0	0	0	0	Bacteria	Proteobacteria	Deltaproteobacteria	Syntrophobacterales	Syntrophaceae	Smithella
CCGCGGTAAGACAGAGGGTGCAAACGTTGTTCGGAATTACTGGGCGTAAAGCGCGTGTAGGCTGCTTCGCAAGTCGGATGTGAAAGCCCTGGGCTCAACCCAGGAAGTGCATTCGAAACTGCAGAGCTGGAGTCCTGGAGAGGAAGGCGGAATTCTCGGTGTAGAGGTGAAATTCGTAGATATCGAGAGGAACACCGGTGGCGAAGGCGGCCTTCTGGACAGTGACTGACGCTGAGACGCGAAAGCGTGGGGAGCAAACAGGATTAGAAACC	0	0	0	37	0	0	0	0	54	0	0	0	0	0	0	43	42	45	0	0	0	0	55	26	0	Bacteria	Proteobacteria	Deltaproteobacteria	Myxococcales	Polyangiaceae	Byssovorax
CCGCGGTAATACGTAGGGTGCAAGCGTTAATCGGAATTACTGGGCGTAAAGCGTGCGCAGGCTGTTTTGTAAGTCAGATGTGAAATCCCTGAGCTCAACTTAGGAACTGCGTTTGAAACTACAAGACTAGAATATGTCAGAGGGGGGTAGAATTCCACGTGTAGCAGTGAAATGCGTAGAGATGTGGAGGAATACCAATGGCGAAGGCAGCCCCCTGGGATAATATTGACGCTCATGCACGAAAGCGTGGGGAGCAAACAGGATTAGAAACC	0	0	0	0	0	0	0	0	0	0	0	115	187	0	0	0	0	0	0	0	0	0	0	0	0	Bacteria	Proteobacteria	Betaproteobacteria	Methylophilales	Methylophilaceae	Methylotenera
CCGCGGTAATACGGAGGGTGCAAGCGTTATCCGGATTTATTGGGTTTAAAGGGTTCGCAGGCGGACTAATAAGTCAGTGGTGAAATCTCTCGGCTCAACCGAGAAACTGCCATTGATACTGTTAGTCTAGAGTGTAGTTGGCGTAGGCGGAATGTATCATGTAGCGGTGAAATGCTTAGATATGATACAGAACACCGATCGCGAAGGCAGCTTACGAAACTACAACTGACGCTCAGGAACGAAAGCGTGGGGAGCGAACAGGATTAGAAACC	0	0	0	0	0	0	0	0	0	0	0	0	0	0	0	0	0	52	0	0	0	0	0	147	103	Bacteria	Bacteroidetes	Bacteroidetes_VC2.1_Bac22	NA	NA	NA
CCGCGGTAATACGTAGGGGGCGAGCGTTGTCCGGAGTTACTGGGCGTAAAGCGCACGCAGGCGGTCGTGTAAGTTTGGGGTTACAGCTCCCGGCTCAACCGGGAGAGCGCCTTGAAGACTGCAGGACTTGAGGGCCAAAGAGGGACACAGAATTCCGGGTGTAGTGGTGAAATGCGTAGATATCCGGAGGAATACCAAAGGCGAAGGCAGTGTCCTGGTTGGTACCTGACGCTCAGGTGCGAAAGCTAGGGGAGCGAACGGGATTAGAAACC	0	0	0	119	182	0	0	0	0	0	0	0	0	0	0	0	0	0	0	0	0	0	0	0	0	Bacteria	Chloroflexi	Ktedonobacteria	Ktedonobacterales	JG30a-KF-32	NA
CCGCGGTAATACGGAGGGTGCAAGCGTTATCCGGATTTACTGGGTTTAAAGGGTGCGTAGGCGGCTCTTTAAGTCAGTGGTGAAAGCCTAGTGCTCAACACTGGAAATGCCATTGAAACTGAAGAGCTTGAATCAAGGAGAGGTAAGCAGAATTTATAGTGTAGCAGTGAAATGCTTAGATACTATAAGGAATACCAACAGCGAAGGCAGCTTACTGGCCTTGTATTGACGCTGAGGCACGAAAGCATGGGGAGCAAACAGGATTAGAAACC	0	0	0	0	0	136	165	0	0	0	0	0	0	0	0	0	0	0	0	0	0	0	0	0	0	Bacteria	Bacteroidetes	Cytophagia	Cytophagales	Flammeovirgaceae	Candidatus_Amoebophilus
CCGCGGTAATACGTAGGGGGCGAGCGTTATCCGGAATTATTGGGCGTAAAGAGTACGTAGGTGGTTTTATAAGCGCAGGGTGAAAGGCCGAGGCTTAACTTCGGTTAGCCTTGCGAACTGTAAGACTTGAGTGCAGGAGAGGAAAGTGGAATTCCTAGTGTAGCGGTGAAATGCGTAGATATTAGGAGGAACACCAGTGGCGAAGGCGACTTTCTGGACTGTAACTGACACTGAGGTACGAAAGCGTGGGGAGCAAACAGGATTAGAAACC	0	0	0	0	0	0	0	0	0	0	0	0	0	0	0	0	0	0	0	0	0	0	0	175	126	Bacteria	Firmicutes	Clostridia	Clostridiales	Family_XIII	Anaerovorax
CCGCGGTAATACGGGGGGGGCGAGCGTTGTCCGAAGTTACTGGGCGTAAAGCGCGTGTAGGCGGGTTGTTAAGTCCGCTGTGAAAGCCCGGTGCTCAACGCCGGAGGGTCGGTGGATACTGGCAGTCTTGAAGTGGCTAGGGGGAAATGGAATTACCGGTGTAGCGGTGAAATGCGTAGATATCGGTAGGAACACCAGTGGCGAAGGCGGTTTCCTGGAGCTAACTTGACGCTGAGACGCGAAAGCTGGGGGAGCAAACGGGATTAGAAACC	0	0	0	21	0	0	0	0	0	0	0	83	145	0	51	0	0	0	0	0	0	0	0	0	0	Bacteria	Armatimonadetes	Chthonomonadetes	Chthonomonadales	Chthonomonadaceae	Chthonomonas
CCGCGGTAATACGGGGGGTGCGAGCGTTGTCCGGAATCACTGGGCGTAAAGGGCGCGTAGGTGGTTTGATAAGGGTGTGGTGAAAGTCCGGGGCTCAACCCCGGATCTGCCGTGCCGACTGTCAAACTCGAGGGCTGTAGAGGCAGACGGAATTCCGGGTGTAGCGGTGGAATGCGTAGAGATCCGGAGGAAGACCGGTGGCGAAGGCGGTCTGCTGGGCAGTTTCTGACACTGATGCGCGACAGCGTGGGGAGCAAACAGGATTAGAAACC	0	0	0	0	46	0	0	0	0	0	0	0	0	0	0	56	51	0	0	0	0	0	0	81	66	Bacteria	Gemmatimonadetes	Gemmatimonadetes	Gemmatimonadales	Gemmatimonadaceae	NA
CCGCGGTAATACGAGGGGGGCGAGCGTTGTTCGGAATTATTGGGCGTAAAGGGTGCGTAGGCGGTTTTGTAAGTCTTATGTGAAATCTATGGGCTCAACTCATAGACTGCATGAGAAACTGCAGGGCTCGAGTATGGGAGAGGTGAGTGGAATTCCTGGTGTAGCGGTGAAATGCGTAGATATCAGGAGGAACACCTGTGGCGAAAGCGGCTCACTGGACCATAACTGACGCTGATGCACGAAAGCTAGGGGAGCAAACAGGATTAGAAACC	0	131	168	0	0	0	0	0	0	0	0	0	0	0	0	0	0	0	0	0	0	0	0	0	0	Bacteria	Acidobacteria	Acidobacteria	Acidobacteriales	Acidobacteriaceae_(Subgroup_1)	NA
CCGCGGTAATACCTGCAGCCCAAGTGGTAATCGTTATTATTGAGCCTAAAGCGTCCGTAGCCGGTTTGGTAAATCCTCGGGTAAATCGAGCAGCTCAACTGTTCGAATACCGGGGAGACTGCCAGACTTGGGACCGGGAGAGGTCAGAGGTACTTCAGGGGTAGGGGCTAAATCCTGTAATCCTTGAAGGACCACCAGTGGCGAAGGCGTCTGACTAGAACGGATCCGACGGTAAGGGACGAAACCCTGGGGCGCAAACCGGATTAGAAACC	0	0	0	0	0	0	0	73	226	0	0	0	0	0	0	0	0	0	0	0	0	0	0	0	0	Archaea	Euryarchaeota	Thermoplasmata	Thermoplasmatales	AMOS1A-4113-D04	NA
CCGCGGTAATACGGAGGGTGCAAGCGTTATCCGGATTTACTGGGTTTAAAGGGTGCGTAGGTGGGTAGGTAAGTCAGTGGTGAAATCTTCAAGCTTAACTTGGAAACTGCCATTGATACTATTTATCTTGAATCATCTGGAGGTAAGCGGAATATGTCATGTAGCGGTGAAATGCTTAGATATGACATAGAACACCCATTGCGAAGGCAGCTTACTACGGATGTATTGACACTGAGGCACGAAAGCGTGGGGATCAAACAGGATTAGAAACC	0	0	0	239	59	0	0	0	0	0	0	0	0	0	0	0	0	0	0	0	0	0	0	0	0	Bacteria	Bacteroidetes	Sphingobacteriia	Sphingobacteriales	Chitinophagaceae	Ferruginibacter
CCGCGGTAAGACGTAGGAGGCGAGCGTTGTCCGGATTCATTGGGCGTAAAGAGCACGCAGGCGGTTTGGCAAGTCGGATGTGAAAATCCGGGGCTCAACCCCGGACCTGCATCCGAAACTGCCCGACTAGAGGTAGGTAGGGGAGATCGGAATTCCTGGTGTAGCGGTGAAATGCGCAGATATCAGGAGGAACACCGGTGGCGAAGGCGGATCTCTGGGCCTTACCTGACGCTCAGGTGCGAAAGCTAGGGGAGCAAACAGGATTAGAAACC	0	0	0	0	41	0	0	0	0	0	0	0	0	0	0	46	83	0	0	0	0	61	67	0	0	Bacteria	Actinobacteria	MB-A2-108	NA	NA	NA
CCGCGGTAATACGTAGGGTGCGAGCGTTAATCGGAATTACTGGGCGTAAAGGGTGCGCAGGCGGCTTGATAAGTCTGACGTGAAATCCCCGGGCTTAACCTGGGAACTGCGTTGGAAACTGTTGAGCTAGAGTGTAGCAGAGGGGGGTAGAATTCCACGTGTAGCAGTGAAATGCGTAGAGATGTGGAGGAATACCGATGGCGAAGGCAGCCCCCTGGGTTAACACTGACGCTCAGGCACGAAAGCGTGGGTAGCAAACAGGATTAGAAACC	0	0	0	0	0	136	162	0	0	0	0	0	0	0	0	0	0	0	0	0	0	0	0	0	0	Bacteria	Proteobacteria	Betaproteobacteria	Hydrogenophilales	Hydrogenophilaceae	Thiobacillus
CCGCGGTAATACGAAGGGGGCTAGCGTTGCTCGGAATTACTGGGCGTAAAGCGCACGTAGGCGGCTTGTTAAGTCGGGGGTGAAATCCTGGAGCTCAACTCCAGAACTGCCTTCGATACTGGCGAGCTCGAGTTCGGGAGAGGTGAGTGGAACTGCGAGTGTAGAGGTGAAATTCGTAGATATTCGCAAGAACACCAGTGGCGAAGGCGGCTCACTGGCCCGATACTGACGCTGAGGTGCGAAAGCGTGGGGAGCAAACAGGATTAGAAACC	0	0	0	0	0	0	0	0	0	0	0	0	0	0	0	124	174	0	0	0	0	0	0	0	0	Bacteria	Proteobacteria	Alphaproteobacteria	Rhizobiales	Xanthobacteraceae	Pseudolabrys
CCGCGGTAACACCGGCGGCCCGAGTGGTAACCGTTTTTATTGGGTTTAAAGGGTCCGTAGCCGGCTTATTAAGTCTCTTGGGAAATCTGGCGGCTCAATCGTCAGGCGTCCAAGAGATACTGGTAGGCTTGGGACCGGGAGAGGTGGGAGGTACTCCAGGGGTAGGGGTGAAATCTCGTAATCCTTGGGGGACCACCGATGGCGAAGGCATCCCACCAGAACGGGTCCGACGGTGAGGGACGAAAGCTGGGGGCACGAACCGGATTAGAAACC	0	0	0	0	0	0	0	0	0	0	0	0	0	0	0	0	0	51	0	0	0	0	0	89	158	Archaea	Euryarchaeota	Methanomicrobia	Methanosarcinales	GOM_Arc_I	Candidatus_Methanoperedens
CCGCGGTAATACGAGTGGTGCAAGCGTTACCCGGATTTACTGGGTGTAAAGCGTTCGCAGGCGGATATATAAGTCAGGTATAAAAGACCGAAGCTCAACTTCGTGTTCGTATTTGAAACTGTATATCTAGAATTAGGGAGAGGTAAGCGGAATTCTAAGTGTAGGGGTGCAATCCGTAGATACTTAGAAGAACACCAAAAGCGAAGGCAGCTTACTGGAACTATATTGACGCTAAGGAACGAAAGCGTGGGGAGCGAAAAGGATTAGAAACC	0	0	0	35	0	0	0	47	36	0	0	0	0	0	0	0	0	0	0	24	155	0	0	0	0	Bacteria	Gracilibacteria	NA	NA	NA	NA
CCGCGGTAATACGAAGGTGGCAAGCGTTGTTCGGATTTACTGGGCGTACAGGGAGCGTAGGCGGTTCGGTAAGCCCTCTGTGAAATCTCCAGGCTTAACCTGGAACAGTCGGAGGGGACTGCTGGGCTAGAGGACGGGAGAGGAGCGCGGAATTCCCGGTGTAGCGGTGAAATGCGTAGAGATCGGGAGGAAGGCCGGTGGCGAAGGCGGCGCTCTGGAACGTTTCTGACGCTGAGGCTCGAAAGCGTGGGGAGCAAACAGGATTAGAAACC	0	0	0	0	0	0	0	94	203	0	0	0	0	0	0	0	0	0	0	0	0	0	0	0	0	Bacteria	Nitrospirae	Nitrospira	Nitrospirales	Nitrospiraceae	Nitrospira
CCGCGGTAATACGTAGGGGGCAAGCGTTGTCCGGAATCATTGGGCGTAAAGAGCGTGTAGGCGGTCCGATAAGTCGGCTGTGAAAGTCAAGGGCTCAACCCTTGAATGCCGGCCGATACTGTCGGGCTAGAGTCCGGAAGAGGCGAGTGGAATTCCTGGTGTAGCGGTGAAATGCGCAGATATCAGGAGGAACACCAATGGCGAAGGCAGCTCGCTGGGACGGTACTGACGCTGAGACGCGAAAGCGTGGGGAGCAAACAGGATTAGAAACC	0	0	0	0	0	0	0	0	0	0	0	0	0	0	0	74	64	44	0	0	0	0	0	63	52	Bacteria	Actinobacteria	Thermoleophilia	Solirubrobacterales	NA	NA
CCGCGGTAATACGAAGGGGGCTAGCGTTGCTCGGAATCACTGGGCGTAAAGGGTGCGTAGGCGGATCTTTAAGTCAGGGGTGAAATCCTGGAGCTCAACTCCAGAACTGCCTTTGATACTGAGGATCTCGAGTTCGGGAGAGGTGAGTGGAACTGCGAGTGTAGAGGTGAAATTCGTAGATATTCGCAAGAACACCAGTGGCGAAGGCGGCTCACTGGCCCGATACTGACGCTGAGGCACGAAAGCGTGGGGAGCAAACAGGATTAGAAACC	0	0	0	139	157	0	0	0	0	0	0	0	0	0	0	0	0	0	0	0	0	0	0	0	0	Bacteria	Proteobacteria	Alphaproteobacteria	Rhizobiales	Bradyrhizobiaceae	Afipia
CCGCGGTAATACGGAGGATGCAAGCGTTATCCGGATTTATTGGGTTTAAAGGGTGCGTAGGCGGGGAATTAAGTCAGTGGTGAAATGCTGCAGCTTAACTGTAGCACTGCCATTGATACTGATTTTCTTGAGTGTGGTTGAAGTAGGCGGAATGTGTAATGTAGCGGTGAAATGCTTAGAGATTACACAGAACACCGATTGCGTAGGCAGCTTACTAAGCCATAACTGACGCTGAGGCACGAAAGTGTGGGGATCGAACAGGATTAGAAACC	0	0	0	0	0	0	0	236	60	0	0	0	0	0	0	0	0	0	0	0	0	0	0	0	0	Bacteria	Bacteroidetes	NA	NA	NA	NA
CCGCGGTAATACGGAGGATCCAAGCGTTATCCGGATTTATTGGGTTTAAAGGGTGCGCAGGCGGAAGATTAAGTCGGCGGTGAAATTTTGCAGCTCAACTGTAAAAGTGCCTTCGAAACTGGTTTTCTTGAGTGTGGATGAAGTAGGCGGAATTTGTGGTGTAGCGGTGAAATGCATAGATATCACGAGGAACTCCGATTGCGAAGGCAGCTTACTAAACCATAACTGACGCTCAGGCACGAAGGCGTGGGGATCAAACAGGATTAGAAACC	0	0	0	0	0	0	0	0	0	0	0	0	0	0	0	0	0	52	0	0	0	0	0	68	176	Bacteria	Bacteroidetes	Bacteroidia	Bacteroidales	Porphyromonadaceae	Petrimonas
CCGCGGTAATACGTAGGCAGCAAGCGTTGTTCGGAATTACTGGGCGTAAAGAGTGCGTAGGCGGTTAACTAAGTTTGGTGTGAAATCTCCCGGCTTAACTGGGAGGGTGCGCCGAAAACTGGCTAGCTAGAGTGTGGGAGAGGATAGTGGAATTCCTGGTGTAGCGGTGAAATGCGTAGATATCAGGAGGAACACCTGCGGTGTAGACGGCTATCTGGACCATGACTGACGCTGAGGCACGAAAGCGTGGGTAGCAAACAGGATTAGAAACC	0	0	0	8	0	0	0	24	55	0	0	0	0	0	0	55	56	0	0	0	0	28	69	0	0	Bacteria	Acidobacteria	Acidobacteria	Subgroup_3	SJA-149	NA
CCGCGGTAAGACGTAGGGACCAAGCGTTGTCCGGATTTACTGGGCGTAAAGAGCGCGTAGGCGGCTCATTAAGTGCGAAGTGAAATCTCTGAGCTCAACTCAGAAACTGCTTTACATACTGATGGGCTTGAGGTAGGCAGAGGTTTGTGGAATTCCTGGTGTAGCGGTGAAATGCATAGATATCAGGAGGAACACCAATGGCGAAGGCAGCAAACTGGGCCTATCCTGACGCTGAGGCGCGAAAGCGTGGGTAGCAAACAGGATTAGAAACC	0	0	0	0	0	174	121	0	0	0	0	0	0	0	0	0	0	0	0	0	0	0	0	0	0	Bacteria	Armatimonadetes	NA	NA	NA	NA
CCGCGGTAATACGTAGGGGGCGAGCGTTGTCCGGATTTATTGGGCGTAAAGAGCTCGTAGGCGGCTTGGTAAGTCGGGTGTGAAACCTCCAGGCTCAACCTGGAGACGCCACCCGATACTGCCCTGGCTAGAGTCCGGTAGGGGATCACGGAATTCCTGGTGTAGCGGTGAAATGCGCAGATATCAGGAGGAACACCAGTGGCGAAGGCGGTGATCTGGGCCGGTACTGACGCTGAGGAGCGAAAGCGTGGGGAGCGAACAGGATTAGAAACC	0	0	0	0	0	135	160	0	0	0	0	0	0	0	0	0	0	0	0	0	0	0	0	0	0	Bacteria	Actinobacteria	Acidimicrobiia	Acidimicrobiales	NA	NA
CCGCGGTAATACGGAGGGAGCTAGCGTTGTTCGGAATTACTGGGCGTAAAGCGTACGTAGGCAGTTATTCAAGTCAGAGGTGAAAGCCCGGGGCTCAACCCCGGAACGGCCTTTGAAACTAGGTAACTAGAGTCTTGGAGAGGTTAGTGGAATTCCGAGTGTAGAGGTGAAATTCGTAGATATTCGGAAGAACACCAGTGGCGAAGGCGACTAACTGGACAAGTACTGACGCTGAGGTACGAAAGCGTGGGGAGCAAACAGGATTAGAAACC	0	0	0	0	0	0	0	0	0	0	0	60	80	102	52	0	0	0	0	0	0	0	0	0	0	Bacteria	Proteobacteria	Alphaproteobacteria	Sphingomonadales	Sphingomonadaceae	Novosphingobium
CCGCGGTAATACGTAGGGTGCAAGCGTTGTCCGGAATTATTGGGCGTAAAGAGCTCGTAGGCGGTTTGTCGCGTCTGCTGTGAAAACTCGGGGCTTAACTCCGGGCTTGCAGTGGGTACGGGCAGACTAGAGTGCGGTAGGGGAGACTGGAATTCCTGGTGTAGCGGTGAAATGCGCAGATATCAGGAGGAACACCGGTGGCGAAGGCGGGTCTCTGGGCCGTAACTGACGCTGAGGAGCGAAAGCGTGGGGAGCGAACAGGATTAGAAACC	0	0	0	0	0	0	0	0	0	0	0	0	0	0	0	0	0	0	0	0	0	156	138	0	0	Bacteria	Actinobacteria	Actinobacteria	Kineosporiales	Kineosporiaceae	Kineosporia
CCGCGGTAAGACGGAGGGGGCTAGCGTTGTTCGGAATGACTGGGTGTAAAGGGCGCGTAGGTGGTATTTTAAGTGAGGCGTGAAAGCCCTGGGCTTAACCCAGGAGGTGCGTTTCATACTGGAATGCTAGAGTGCGAGAGAGGAAAGTGGAATTCCTAGTGTAGAGGTGAAATTCGTAGATATTAGGAAGAACACCAGAGGCGAAGGCGGCTTTCTGGCTCGCAACTGACACTGAGGCGCGAAAGCGTGGGGAGCAAACAGGATTAGAAACC	0	0	0	0	0	76	217	0	0	0	0	0	0	0	0	0	0	0	0	0	0	0	0	0	0	Bacteria	Proteobacteria	Alphaproteobacteria	Rickettsiales	Holosporaceae	NA
CCGCGGTAATACGGAGGATCCAAGCGTTATCCGGAATCATTGGGTTTAAAGGGTCCGTAGGCGGTCTTATAAGTCAGTGGTGAAATCTCCCCGCTCAACGGGGAAACGGCCATTGATACTGTAGGACTTGAATTATTAGGAAGTAACTAGAATATGTAGTGTAGCGGTGAAATGCTTAGAGATTACATGGAATACCAATTGCGAAGGCAGGTTACTACTAATGGATTGACGCTGATGGACGAAAGCGTGGGTAGCGAACAGGATTAGAAACC	0	0	0	0	0	0	0	66	227	0	0	0	0	0	0	0	0	0	0	0	0	0	0	0	0	Bacteria	Bacteroidetes	Flavobacteriia	Flavobacteriales	Flavobacteriaceae	Flavobacterium
CCGCGGTAATACGTAGGGGGCAAGCGTTGTCCGGATTTACTGGGTGTAAAGGGCGCGCAGGTGGGCTTGATAGTTAGAGGTGAAATCCTGTGGCTTAACTGCAGAACTGCCTTTAATACTTCAAGTCTTGAGTGCGGAAGAGAGAGACGGAATTCCAGGTGTAGTAGTGAAATACGTAGATATCTGGAAGAACACCAGTTGCGAAGGCGGTCTCTTGGTCCGTAACTGACACTTAGGCGCGAAAGCGTGGGGAGCAAACAGGATTAGAAACC	0	0	0	0	0	0	0	32	31	0	0	0	0	0	0	0	0	0	0	181	49	0	0	0	0	Bacteria	Chlorobi	Ignavibacteria	Ignavibacteriales	LD-RB-34	NA
CCGCGGTAATACAGAGGGTGCAAGCGTTAATCGGAATTACTGGGCGTAAAGCGCGCGTAGGTGGTTAGTTAAGTTGGATGTGAAATCCCCGGGCTCAACCTGGGAACTGCATTCAAAACTGACTGACTAGAGTATGGTAGAGGGTGGTGGAATTTCCTGTGTAGCGGTGAAATGCGTAGATATAGGAAGGAACACCAGTGGCGAAGGCGACCACCTGGACTGATACTGACACTGAGGTGCGAAAGCGTGGGGAGCAAACAGGATTAGAAACC	0	55	90	72	0	0	0	0	0	0	0	0	0	0	0	75	0	0	0	0	0	0	0	0	0	Bacteria	Proteobacteria	Gammaproteobacteria	Pseudomonadales	Pseudomonadaceae	Pseudomonas
CCGCGGTAATACGGAGGGTGCAAGCGTTGTTCGGAATTATTGGGCGTAAAGGGCGCGTAGGCGGTAATGAAAGTCAGATGTGAAATACTTCGGCTCAACTGAAGAACTGCATCTGAAACTTCATAACTAGAGTACGGAAGAGGGAAATGGAATTCCCGGTGTAGAGGTGAAATTCGTAGATATCGGGAGGAACACCAGTGGCGAAGGCGATTTCCTGGTCTGGTACTGACGCTGAGGCGCGAAAGTGTGGGGAGCAAACAGGATTAGAAACC	0	0	0	0	0	0	0	113	125	0	0	0	0	0	0	0	0	0	0	0	54	0	0	0	0	Bacteria	Proteobacteria	Deltaproteobacteria	Deltaproteobacteria_Incertae_Sedis	Syntrophorhabdaceae	Syntrophorhabdus
CCGCGGTAATACGAGTGCCTCAAGCGTTATCCGGAATTATTGGGCGTAAAGGGTGTGTAGGTGGTTTTATTAGTCTTCTGTCAAAACTATTGGCTTAACCGATAGCTTGCAGGGGAAACGGTAAGACTTAGAGTGTGCGAGGGGTTTGCGGAACTCATAGTGTAGCGGTGAAATGCGTTGATATTATGGGGAACACCAAAAGCGAAGGCAGCAAACTGGAGCATTACTGACACTGAAACACGAAAGCGTGGGTAGCGAATGGGATTAGAAACC	0	64	227	0	0	0	0	0	0	0	0	0	0	0	0	0	0	0	0	0	0	0	0	0	0	Bacteria	Parcubacteria	NA	NA	NA	NA
CCGCGGTAATACGGGGGGTGCAAGCGTTGTTCGGATTTATTGGGCGTAAAGCGCGTGTAGGCGGTTTGTTAAGTCTGATGTGAAAGCCCTGGGCTCAACCCAGGAAGTGCATTGGAAACTGGCAGACTTGAATACGGGAGAGGGTAGTGGAATTCCTGGTGTAGGAGTGAAATCCGTAGATATCAGGAGGAACACCGGTGGCGAAGGCGGCTACCTGGACCGATATTGACGCTGAGACGCGAAAGCGTGGGTAGCAAACAGGATTAGAAACC	0	0	0	0	0	0	0	0	32	0	0	0	0	0	0	0	0	0	0	55	204	0	0	0	0	Bacteria	Proteobacteria	Deltaproteobacteria	Desulfuromonadales	BVA18	NA
CCGCGGTAAGACGAACCGTGCGAACGTTATTCGGAATCACTGGGCTTAAAGCGCGTGTAGGCGGAAGGGTGCGTCGGTCGCTGAAATCCCCCGGCTCAACCGGGGAACGGGCGCCGAAACGGCCTTTCTTGAGGAACGTAGGGGGACCTGGAACTTCCGGTGGAGCGGTGAAATGCGTTGAGATCGGAAGGAACGCCCGTGGCGAAAGCGAGGTCCTGGACGTTTTCTGACGCTGAGACGCGAAAGCCAGGGGAGCGAACGGGATTAGAAACC	0	0	0	0	0	88	202	0	0	0	0	0	0	0	0	0	0	0	0	0	0	0	0	0	0	Bacteria	Planctomycetes	Planctomycetacia	Planctomycetales	Planctomycetaceae	Singulisphaera
CCGCGGTAATACGTAGGTGGCAAGCGTTGTCCGGAATTATTGGGCGTAAAGCGCGCGCAGGCGGTCCTTTAAGTCTGATGTGAAAGCCCACGGCTCAACCGTGGAGGGTCATTGGAAACTGGGGGACTTGAGTGCAGGAGAGAAGAGTGGAATTCCACGTGTAGCGGTGAAATGCGTAGAGATGTGGAGGAACACCAGTGGCGAAGGCGACTCTTTGGCCTGTAACTGACGCTGAGGCGCGAAAGCGTGGGGAGCAAACAGGATTAGAAACC	0	0	0	0	0	0	0	85	141	0	0	0	0	0	0	0	0	0	0	64	0	0	0	0	0	Bacteria	Firmicutes	Bacilli	Bacillales	Bacillaceae	NA
CCGCGGTAATACGGAGGGGGCTAGCGTTGTTCGGAATTACTGGGCGTAAAGCGCACGTAGGCGGCTATTCAAGTCAGAGGTGAAAGCCTGGAGCTCAACTCCAGAACTGCCTTTGAAACTAGATAGCTAGAATCATGGAGAGGTGAGTGGAATTCCGAGTGTAGAGGTGAAATTCGTAGATATTCGGAAGAACACCAGTGGCGAAGGCGGCTCACTGGACATGTATTGACGCTGAGGTGCGAAAGCGTGGGGAGCAAACAGGATTAGAAACC	0	0	0	0	0	0	0	0	0	0	0	50	115	82	43	0	0	0	0	0	0	0	0	0	0	Bacteria	Proteobacteria	Alphaproteobacteria	Sphingomonadales	Sphingomonadaceae	NA
CCGCGGTAATACGTAGGGCGCAAGCGTTGTCCGGAATTATTGGGCGTAAAGAGCTCGTAGGCGGTTTGTCGCGTCTGCTGTGAAAGTCCGAGGCTCAACCTCGGATCTGCAGTGGGTACGGGCAGACTAGAGTGTGGTAGGGGAGACTGGAATTCCTGGTGTAGCGGTGGAATGCGCAGATATCAGGAGGAACACCAATGGCGAAGGCAGGTCTCTGGGCCATAACTGACGCTGAGGAGCGAAAGCGTGGGGAGCGAACAGGATTAGAAACC	0	0	0	0	0	0	0	0	0	0	0	0	0	0	0	73	170	0	0	0	0	46	0	0	0	Bacteria	Actinobacteria	Actinobacteria	Micrococcales	Demequinaceae	Demequina
CCGCGGTAATACGTAGGGGCCAAACGTTGTCCGGATTTATTGGGCGTAAAGGGCTCGTAGGCGGTTCAACAAGTCGGTCGTGAAAACCCGGGGCTCAACCCCGGGACGCCGGTCGAAACTGTTGTGACTAGGGTCCGGTAGAGGTGAGTGGAATTCTCGGTGTAGCGGTGGAATGCGCAGATATCGAGAGGAACACCAGTTGCGAAGGCGGCTCACTGGGCCGGTACCGACGCTGAGGAGCGAAAGCATGGGGAGCAAACAGGATTAGAAACC	0	0	0	0	0	0	0	0	0	0	0	0	0	0	0	0	0	0	0	0	0	0	0	167	122	Bacteria	Actinobacteria	Acidimicrobiia	Acidimicrobiales	OM1_clade	NA
CCGCGGTAATACGGAGGATGCAAGCGTTATCCGGATTTATTGGGTTTAAAGGGTGCGCAGGTGGTTTTATAAGTCAGTGGTGAAAGTCTGGCGCTTAACGTTAGGATTGCCATTGATACTGTGGGACTTGAGTATGGATGAGGTAGGCGGAATGTGTAGTGTAGCGGTGAAATGCATAGATATTACACAGAACGCCGATTGCGAAGGCAGCTTACTAATCCATTACTGACACTGAGGCACGAAAGCGTGGGGATCAAACAGGATTAGAAACC	0	0	0	0	0	0	0	85	203	0	0	0	0	0	0	0	0	0	0	0	0	0	0	0	0	Bacteria	Bacteroidetes	Bacteroidia	Bacteroidia_Incertae_Sedis	Draconibacteriaceae	NA
CCGCGGTAATACGTAGGGGGCAAGCGTTGTCCGGATTTACTGGGTGTAAAGGGCGCGCAGGCGGAATAGCAAGTCAGAGGTGAAATCCTACAGCTTAACTGTAGAACTGCCTTTGATACTGTTATTCTTGAGTTCGGGAGAGAGAGACGGAATTCCAGGTGTAGTGGTGAAATACGTAGATATCTGGAAGAACACCAGTTGCGAAGGCGGTCTCTTGGTCCGATACTGACGCTGAGGCGCGAAAGCGTGGGGAGCAAACAGGATTAGAAACC	0	0	0	0	0	0	0	68	63	0	0	0	0	0	0	0	0	0	0	130	27	0	0	0	0	Bacteria	Chlorobi	Ignavibacteria	Ignavibacteriales	PHOS-HE36	NA
CCGCGGTAATACAGAGGGTGCAAGCGTTGTTCGGAATTATTGGGCGTAAAGCGCGTGTAGGCGGTTCAGCAAGTCGGATGTGAAAGCCCTCGGCTTAACCGAGGAAGGGCGTTCGAAACTACTGAACTTGAGTGCCGGAGAGGGTGGCGGAATTCCCGGTGTAGAGGTGAAATTCGTAGATATCGGGAGGAACACCAGCGGCGAAGGCGGCCACCTGGACGGTAACTGACGCTGAGACGCGAAAGCGTGGGGAGCAAACAGGATTAGAAACC	0	0	0	0	0	0	0	60	48	0	0	0	0	0	0	0	0	0	0	133	47	0	0	0	0	Bacteria	Proteobacteria	Deltaproteobacteria	Myxococcales	Cystobacteraceae	Anaeromyxobacter
CCGCGGTAATACGTAGGGGGCGAGCGTTGCTCGGAATTACTGGGCGTAAAGGGTGTGTAGGTGGCTGATCAAGTCAAAGATGAAATCCCGAGGCTCAACTTCGGAATTGTCTTTGAAACTGGTCGGCTTGAGGCTAGTTGAGGAGAGCGGAATTCCCGGTGGAGCGGTGAAATGCGTAGATATCGGGAGGAACACCTGAGGCGTAGGCGGTTCTCTAAACTAGTCCTGACACTGAGACACGAAAGCTAGGGGAGCAAACGGGATTAGAAACC	0	0	0	0	0	0	0	0	0	0	0	0	0	0	0	0	0	220	65	0	0	0	0	3	0	Bacteria	Aminicenantes	NA	NA	NA	NA
CCGCGGTAATACGGAGGATGCAAGCGTTATCCGGAATCACTGGGCGTAAAGCGTCTGTAGGTGGTTTATCAAGTCTGCTGTTAAAGCTTGAGGCTTAACCTCAAAAAAGCAGTGGAAACTGATAGACTAGAGGATGGTAGGGGCAGAGAGAATTCTCAGTGTAGCGGTGAAATGCGTAGATATTGAGAAGAATACCGATAGCGAAGGCGCTCTGCTGGGCCATTACTGACACTCAGAGACGAAAGCTAGGGGAGCAAATGGGATTAGAAACC	0	224	63	0	0	0	0	0	0	0	0	0	0	0	0	0	0	0	0	0	0	0	0	0	0	Bacteria	Cyanobacteria	Chloroplast	NA	NA	NA
CCGCGGTAATACGTAGGGGGCTAGCGTTGTCCGGATTTATTGGGCGTAAAGAGCTCGTAGGTGGTTCGGTAAGTCGGATGTGAAATCTCCAGGCTCAACCTGGAGGGGTCATTCGATACTGCCGTGACTAGAGTTCGGTAGAGGAGTGTGGAATTCCTGGTGGAGCGGTGAAATGCGCAGAGATCAGGAGGAACACCCGTAGCGAAGGCGGCACTCTGGGCCGATACTGACACTGAGGAGCGAAAGCGTGGGGAGCGAACAGGATTAGAAACC	0	0	0	23	0	0	0	0	0	0	0	0	0	0	0	60	73	0	0	0	0	71	60	0	0	Bacteria	Actinobacteria	Acidimicrobiia	Acidimicrobiales	NA	NA
CCGCGGTAAGACGGAGGATGCAAGTGTTATCCGGAATCACTGGGCGTAAAGCGTCTGTAGGTGGTCAAATAAGTCAACTGTTAAATCTTGAGGCTCAACCTCAAAATCGCAGTCGAAACTATTCGACTAGAGTATAGTAGGGGTAAAGGGAATTTCCAGTGGAGCGGTGAAATGCGTAGAGATTGGAAAGAACACCGATGGCGAAGGCACTTTACTGGGCTATTACTAACACTCAGAGACGAAAGCTAGGGTAGCAAATGGGATTAGAAACC	0	0	0	0	0	72	197	11	0	0	6	0	0	0	0	0	0	0	0	0	0	0	0	0	0	Bacteria	Cyanobacteria	Chloroplast	NA	NA	NA
CCGCGGTAATACGTAGGAGGCAAGCGTTGTCCGGAATCACTGGGTGTAAAGGGTGCGCAGGCGGGAAGGTAAGTTAGAGGTGAAATCGCGCGGCTTAACCGCGCAACTGCCTCTGATACTGCTTTTCTTGAGTACGGAAGAGAATGATGGAATTCCTGGTGTAGCGGTGAAATGCGTAGATATCAGGAAGAACACCAGTGGCGAAGGCGGTCATTTGGTCCGTTACTGACGCTCATGCACGAAAGCGTGGGGATCAAACAGGATTAGAAACC	0	41	244	0	0	0	0	0	0	0	0	0	0	0	0	0	0	0	0	0	0	0	0	0	0	Bacteria	NA	NA	NA	NA	NA
CCGCGGTAATACGAAGGGTGCAAGCGTTGTTCGGATTTATTGGGCGTAAAGCGCGCGTAGGCGGACCTGTAAGTCAGATGTGAAATCTCGGGGCTCAACCTCGAAACTGCGTCTGAAACTGCAGGTCTAGAATCTTGGAGGGGGAAGGGGAATTTCGCATGTAGGGGTAAAATCCGTAGATATGCGAAGGAACACCAGAGGCGAAGGCGCCTTCCTGGACAAGTATTGACGCTGAGGCGCGAAAGCGTGGGGATCAAACAGGATTAGAAACC	0	0	0	51	0	0	0	0	0	0	0	69	117	0	0	48	0	0	0	0	0	0	0	0	0	Bacteria	Proteobacteria	Deltaproteobacteria	Bdellovibrionales	Bacteriovoracaceae	Bacteriovorax
CCGCGGTAACACGTAGGAGGCGAGCGTTATTCGGATTTACTGGGCGTAAAGCGCGTGTAGGCGGCTAAACAAGTTGGATGTAAAAGCTCCCGGCTTAACTGGGAGAGGACGTTCAAAACTAGATAGCTAGAGTATGAGAGAGGAAAATGGAATTCCGGGTGTAGTGGTGAAATGCGTAGATATCCGGAGGAACACCAGTGGCGAAGGCGATTTTCTGGCTCAAGACTGACGCTGAGACGCGAAAGCTAGGGTAGCAAACGGGATTAGAAACC	0	0	0	0	0	0	0	0	0	0	0	0	0	0	0	0	0	0	0	0	0	0	0	150	135	Bacteria	Chloroflexi	Anaerolineae	Anaerolineales	Anaerolineaceae	NA
CCGCGGTAATACGGAGGGTGCAAGCGTTGTCCGGATTTATTGGGTTTAAAGGGTGCGTAGGCGGCTTTTTAAGTCCGGGGTGAAAGCCCGTTGCTCAACAACGGAACTGCCCCGGAAACTGGAGAGCTTGAGTACAGACGAGGGTGGCGGAATGGACGGTGTAGCGGTGAAATGCATAGATACCGTCCAGAACCCCGATTGCGAAGGCAGCTGCCTAGACTGTAACTGACGCTGAGGCACGAAAGCGTGGGGAGCGAACAGGATTAGAAACC	0	0	0	0	0	0	0	0	0	0	0	66	148	70	0	0	0	0	0	0	0	0	0	0	0	Bacteria	Bacteroidetes	Cytophagia	Cytophagales	Cytophagaceae	Hymenobacter
CCGCGGTAATACGGAGGGTGCAAGCGTTGTTCGGAATTACTGGGCGTAAAGCGCGCGTAGGCGGTTTGTTAAGTCAGATGTGAAAGCCCCGGGCTTAACCTGGGACGTGCATTTGAAACTGGCAGACTTGAGTACTGGAGGGGGTGGTGGAATTCCCGGTGTAGAGGTGAAATTCGTAGATATCGGGAGGAATACCGGTGGCGAAGGCGACCACCTGGCCAGATACTGACGCTGAGGTGCGAAGGCGTGGGGAGCAAACAGGATTAGAAACC	0	0	0	0	0	0	0	0	0	0	0	0	0	0	0	0	0	0	0	94	190	0	0	0	0	Bacteria	Proteobacteria	Deltaproteobacteria	Desulfobacterales	Desulfobulbaceae	Desulfocapsa
CCGCGGTAATACGAAGGGTGCAAGCGTTAATCGGAATTACTGGGCGTAAAGGGTGCGTAGGCGGTTAGTTAAGTCTGTTGTGAAATCCCCGGGCTCAACCTGGGAATGGCAATGGATACTGGCTGGCTAGAGTGTGTCAGAGGATGGTGGAATTTCCGGTGTAGCGGTGAAATGCGTAGAGATCGGAAGGAACATCAGTGGCGAAGGCGGCCATCTGGGACAACACTGACGCTGAAGCACGAAAGCGTGGGGAGCAAACAGGATTAGAAACC	0	0	0	188	45	0	50	0	0	0	0	0	0	0	0	0	0	0	0	0	0	0	0	0	0	Bacteria	Proteobacteria	Gammaproteobacteria	Xanthomonadales	Xanthomonadaceae	Rhodanobacter
CCGCGGTAATACTGGAGGCCCGAGTGATACTCACTATTATTGGGCTTAAAGCGTTCGTAGCCGGTTTTTTAAGTCTTTTGTGAAATCCTGCTGCTTAACAGTAGGTCGGGCAAGAGATACTGAAAGACTAGAGGATGGGAGAGGTTGGAGGTATTTCAGGGGTAGGGGCGAAATCCTATAATCCTAGAAGGACCATCTGGGCGAAGGCGTCCAACTAGAACATGCCTGACGGTGAGGAACGAAAGCTAGGGGAGCAAACCAGATTAGAAACC	0	0	0	0	0	0	0	47	64	0	0	0	0	0	0	0	0	0	0	52	120	0	0	0	0	Archaea	SM1K20	NA	NA	NA	NA
CCGCGGTAATACCAGCACCCCGAGTGGTCGGGACGATTATTGGGCCTAAAGCATCCGTAGCCGGTCTTGCAAGTCTTCCGTTAAATCCACCTGCTTAACAGATGGGCTGCGGAAGATACTACAAGACTAGGAGGCGGGAGAGGCAAGCGGTACTCAGTGGGTAGGGGTAAAATCCTCTGATCCATTGAAGACCACCAGTGGCGAAGGCGGCTTGCCAGAACGCGCTCGACGGTGAGGGATGAAAGCTGGGGGAGCAAACCGGATTAGAAACC	0	0	0	0	0	0	0	108	174	0	0	0	0	0	0	0	0	0	0	0	0	0	0	0	0	Archaea	Thaumarchaeota	Soil_Crenarchaeotic_Group(SCG)	NA	NA	NA
CCGCGGTAATACGTAGGTCGCAAGCGTTGTCCGGATTTACTGGGCGTAAAGAGCGCGCAGGCGGCTGGTCAAGTCCGATGTGAAATCTCCCGGCTCAACTGGGAAACTGCATCGGAAACTGATCGGCTTGAAGGTGGGAGAGGGTAGTGGAATTCCCGGTGTAGTGGTGAAATGCGTAGATATCGGGAGGAACACCAGTGGCGAAGGCGACTACCTGGCCCATTCTTGACGCTGAGGCGCGAAAGCTAGGGGAGCGAACGGGATTAGAAACC	0	0	0	0	0	0	0	0	0	0	0	0	0	0	0	0	0	84	0	0	0	0	0	147	50	Bacteria	Chloroflexi	Gitt-GS-136	NA	NA	NA
CCGCGGTAATACCCGCAGCCCGAGTGGTGGTCACTATTACTGAGCCTAAAGCGTCCGCAGCCGGTCCTGTAAATCCTTGGGTAAATCGAACGGCTTAACCGTTCGAAGTCCGGGGAGACTGCAGGACTTGGAACCGGGAGAGGCAAGAGGTACGTTGGGGGTAGGGGTAATATCCTGTAATCCTCGACGGACCACCAGTGGCGAAGGCGTCTTGCTTGAACGGATTCGACGGTGAGGGACGAAGCCCTGGGGCGCAAACGGGATTAGAAACC	0	0	0	0	0	0	0	49	231	0	0	0	0	0	0	0	0	0	0	0	0	0	0	0	0	Archaea	Euryarchaeota	Thermoplasmata	Thermoplasmatales	NA	NA
CCGCGGTAATACGTAGGCAGCAAGCGTTGTTCGGAGTTACTGGGCGTAAAGGGTGCGTAGGCGGCCCCATAAGTATAGTGTGAAATCTCCCGGCTTAACTGGGAGGGTGCGCTGTAGACTGTGGGGCTAGAGTGTGGGAGAGGAAAGTGGAATTCCTGGTGTAGCGGTGAAATGCGTAGATATCAGGAGGAACACCGGTGGTGTAAACGGCTTTCTGGACCATAACTGACGCTGAGGCACGAAAGCGTGGGTAGCAAACAGGATTAGAAACC	0	0	0	0	0	0	0	0	0	0	0	96	155	0	29	0	0	0	0	0	0	0	0	0	0	Bacteria	Acidobacteria	Acidobacteria	Subgroup_3	Unknown_Family	Candidatus_Solibacter
CCGCGGTAATACGTAGGTGGCGAGCGTTGTCCGGATTTACTGGGCGTAAAGAGCGCGCAGGCGGTCGTGCAAGTCGGATGTGAAAGCCCCCGGCTCAACTGGGGAGGGTCATTCGATACTGCTCGACTTGAAGGCGGGAGAGGGAAGCGGAATTCCCGGTGTAGTGGTGAAATGCGTAGATATCGGGAGGAACACCAGTGGCGAAGGCGGCTTCCTGGCCCGTTCTTGACGCTGAGGCGCGAAAGCTAGGGGAGCAAACGGGATTAGAAACC	0	0	0	0	0	0	0	0	0	0	0	0	0	0	0	0	0	98	0	0	0	0	0	103	79	Bacteria	Chloroflexi	KD4-96	NA	NA	NA
CCGCGGTAATACGGAGGGTGCAAGCGTTATCCGGAATCACTGGGTTTAAAGGGTGCGTAGGCGGCTAAATAAGTCAGAGGTGAAATGCTACGGCTTAACTGTGGAATTGCCTTTGAAACTATATAGCTAGAATAGAGTTGAGGTTGGCGGAATGTGACATGTAGCGGTGAAATGCATAGATATGTCATAGAACATCGATTGCGAAGGCAGCTAACTGGGCTTTTATTGACGCTGAGGCACGAAAGCGTGGGGATCAAACAGGATTAGAAACC	0	0	0	0	0	0	0	0	0	0	0	0	0	0	0	0	0	0	0	210	70	0	0	0	0	Bacteria	Bacteroidetes	Sphingobacteriia	Sphingobacteriales	Saprospiraceae	NA
CCGCGGTAATACGTAGGAGGCGAGCGTTGTCCGGAGTTACTGGGCGTAAAGCGTGTGCAGGCGGCGCGTGGCGTCGGTCGTGAAATCTCCCGGCTTAACTGGGAGGGGGTGACCGATACGGACGCGCTTGAGGGCTGGAGAGGGAAGTAGAACTCCCGGTGGAACAGTGAAATGTGTAGAGATCGGGAAGAATACCAGAGGTGCAGACGGCTTCCTGGCCAGCGCCTGACGCTCAGACACGAAAGCTTGGGGAGCAAACAGGATTAGAAACC	0	0	0	0	0	78	201	0	0	0	0	0	0	0	0	0	0	0	0	0	0	0	0	0	0	Bacteria	Chloroflexi	NA	NA	NA	NA
CCGCGGTAATACGGAGGATGCAAGCGTTATCCGGATTTATTGGGTTTAAAGGGTGCGTAGGCGGATTGATAAGTCAGTGGTGAAAACCTGCAGCTTAACTGTAGACTTGCCGTTGATACTGTCAGTCTTGAGTGTGGTCAAGGTAGGCGGAATGTGTAATGTAGCGGTGAAATGCTTAGATATTACACAGAACACCGATTGCGAAGGCAGCTTGCTGGACCATTACTGACGCTGATGCACGAAAGCGTGGGGATCGAACAGGATTAGAAACC	0	0	0	0	0	0	0	101	117	0	0	0	0	0	0	0	0	0	0	47	14	0	0	0	0	Bacteria	Bacteroidetes	Bacteroidetes_vadinHA17	NA	NA	NA
CCGCGGTAATACGGGGGGAGCTAGCGTTGTCCGGAATCATTGGGCGTAAAGGGCATGTAGGTGGGACTTTAAGTCAATTGTTAAATCGTACGGCTTAACCGTATTATGCAGTTGATACTGGAGTTCTTGAGTGTGAGAGGGGACAGAGGAATACCTGGTGTAGCGGTGGAATGCGTAGATATTAGGTAGAACACTTGAGGCGAAGGCGTCTGTCTGGCTCATCACTGACACTGAAATGCGAAAGTATGGGGAGCAAACAGGATTAGAAACC	0	0	0	0	0	0	0	53	133	0	0	0	0	0	0	0	0	0	0	38	55	0	0	0	0	Bacteria	Fibrobacteres	Fibrobacteria	possible_order_07	NA	NA
CCGCGGTAACACCCGCAGCTCGAGTGGTGGTCACTTTTATTGAGCCTAAAGCGTTTGTAGCCGGATCCGTAAATCTCCAGGCAAATTCCTTCGCTTAACGAAGGATCTTCTGGAGAGACTGCGGATCTAGGGACCGGGTGAGGTTGAATGTACTTCTGGGGTAGGGGTAAAATCCTGTAATCCTGGAAGGACGACCGGTGGCGAAGGCGTTCAACTAGAACGGATCCGACGGTGAGGAACGAGGGCTAGGGGAGCAAACCGGATTAGAAACC	0	0	0	0	0	0	0	0	0	279	0	0	0	0	0	0	0	0	0	0	0	0	0	0	0	Archaea	Euryarchaeota	Thermoplasmata	Thermoplasmatales	Thermoplasmataceae	Thermoplasma
CCGCGGTAATACAGAGACCTCAAGCGTTATCCGGATTTATTGGGCGTAAAGGGTGTGTAGGCGGCGATGATAGTCAGATGTTAAATTCCAGCGCTCAACGTTGGAGCTGCATCTGAAACGTCATCACTGGAGATAAGCAGGGGTTCATGGAACATATGGTGTAGCAGTAAAATGCGTTGATATCATATGGAACGCCAAAGGAGAAGTCAGTGAACTGGGCTTTGTCTGACGCTGAAACACGAAAGCGTGGGTAGCGAACGGGATTAGAAACC	0	18	260	0	0	0	0	0	0	0	0	0	0	0	0	0	0	0	0	0	0	0	0	0	0	Bacteria	Parcubacteria	NA	NA	NA	NA
CCGCGGTAATACGTAGGTGGCAAGCGTTGTCCGGATTTACTGGGCGTAAAGGATGCGTAGGTGGATATTTAAGTCAGATGTGAAATACCCGAGCTTAACTTGGGAACTGCATTTGAAACTGAATATCTAGAGTGCAGGAGAGGTAAGTGGAATTCCTAGTGTAGCGGTGAAATGCGTAGAGATTAGGAAGAACACCAGTGGCGAAGGCGACTTACTGGACTGTAACTGACACTGAGGCATGAAAGCGTGGGGAGCAAACAGGATTAGAAACC	0	0	0	0	0	0	0	0	0	0	0	58	220	0	0	0	0	0	0	0	0	0	0	0	0	Bacteria	Firmicutes	Clostridia	Clostridiales	Clostridiaceae_1	Clostridium_sensu_stricto_9
CCGCGGTAATACGTAGGGTGCGAGCGTTAATCGGAATTACTGGGCGTAAAGCGTGCGCAGGCGGTTGGGAAAGATAGATGTGAAAGCCCTGGGCTCAACCTAGGAATTGCATTTGTGACTATTCGACTAGAGTACGGTAGAGGGGAGTGGAATTCCGCGTGTAGCAGTGAAATGCGTAGATATGCGGAGGAACACCGATGGCGAAGGCAGCTCCCTGGACCTGTACTGACGCTCATGCACGAAAGCGTGGGGAGCAAACAGGATTAGAAACC	0	0	0	50	0	64	163	0	0	0	0	0	0	0	0	0	0	0	0	0	0	0	0	0	0	Bacteria	Proteobacteria	Betaproteobacteria	Burkholderiales	Burkholderiales_Incertae_Sedis	Thiomonas
CCGCGGTAATACGTAGGGGGCGAGCGTTGTCCGGAGTTACTGGGCGTAAAGCGCACGCAGGCGGTCTGGTAAGTTTGGAGTGACAATTCTCGGCTTAACTGAGAAGGGTCTTCGAAGACTGCCCGACTTGAGGGCTTACGAGGGACACGGAATTCCGGGTGGAGTGGTGAAATGCGTAGATATCCGGAGGAACACCAAAGGCGAAGGCAGTGTCCTGGGAAGTACCTGACGCTCAGGTGCGAAAGCTAGGGGAGCAAACGGGATTAGAAACC	0	0	0	47	215	15	0	0	0	0	0	0	0	0	0	0	0	0	0	0	0	0	0	0	0	Bacteria	Chloroflexi	Ktedonobacteria	Ktedonobacterales	Thermosporotrichaceae	NA
CCGCGGTAATACAGAGGATGCAAGCGTTATCCGGAATGATTGGGCGTAAAGCGTCTGTAGGTGGCTTTTTAAGTCCGCCGTCAAATCCCAGGGCTCAACCCTGGACAGGCGGTGGAAACTACCAAGCTGGAGTACGGTAGGGGCAGAGGGAATTTCCGGTGGAGCGGTGAAATGCGTAGAGATCGGAAAGAACACCAACGGCGAAAGCACTCTGCTGGGCCGACACTGACACTGAGAGACGAAAGCTAGGGGAGCGAATGGGATTAGAAACC	0	0	0	0	0	0	0	34	204	0	0	0	0	0	0	0	0	0	0	13	26	0	0	0	0	Bacteria	Cyanobacteria	Chloroplast	NA	NA	NA
CCGCGGTAATACCGGCAGTCCAAGTGATGGCCGATATTATTGGGCCTAAAGCGTCCGTAGCCGGCCGGACAAGTCCGTTGGGAAATCGACGCGCTCAACGCGTCGGCGTCCAGCGGAAACTGTCCGGCTTGGGGCCGGAAGACTTGAGGGGTACGTCCGGGGTAGGAGTGAAATCCTGTAATCCTGGACGGACCACCAATGGGGAAACCACCTCAAGAAGACGGACCCGACGGTGAGGGACGAAAGCTAGGGTCTCGAACCGGATTAGAAACC	276	0	0	0	0	0	0	0	0	0	0	0	0	0	0	0	0	0	0	0	0	0	0	0	0	Archaea	Euryarchaeota	Halobacteria	Halobacteriales	Halobacteriaceae	Halomicroarcula
CCGCGGTAATACGTAGGATCCGAGCGTTATCCGAATTTACTGGGCGTAAAGCGCGTGCAGGCGGTCTGATAAGTTGGATGTGAAAGCTCCTGGCTCAACTGGGAGAGGCCGTTCAAAACTATCAGACTAGAGGGCGGTAGAGGGAGGTGGAATTCCCGGTGTAGTAGTGAAATGCGTAGATATCGGGAGGAACACCAGTGGCGAAAGCGGCCTCCTGGACCGTTCCTGACGCTCAGACGCGAAAGCTAGGGGAGCAAACGGGATTAGAAACC	0	0	0	0	0	0	0	32	186	0	0	0	0	0	0	0	0	0	0	0	58	0	0	0	0	Bacteria	Chloroflexi	Anaerolineae	Anaerolineales	Anaerolineaceae	NA
CCGCGGTAATACGTAGGGTGCGAGCGTTAATCGGAATTACTGGGCGTAAAGCGTGCGCAGGCGGTTTTGTAAGCCAGACGTGAAATCCCCGGGCTTAACCTGGGAACTGCGTTTGGAACTGCAAGACTAGAGTGTGTCAGAGGGAGGTGGAATTCCACGTGTAGCAGTGAAATGCGTAGATATGTGGAGGAACACCGATGGCGAAGGCAGCCTCCTGGGATAACACTGACGCTCATGCACGAAAGCGTGGGGAGCAAACAGGATTAGAAACC	0	0	0	0	0	0	0	17	51	0	0	0	0	0	0	0	0	0	0	69	139	0	0	0	0	Bacteria	Proteobacteria	Betaproteobacteria	Hydrogenophilales	Hydrogenophilaceae	NA
CCGCGGTAATACAGAGACTGCAAGCGTTATTCGGATTCACTGGGCGTAAAGGGTGCGCAGGCGGCCGTGTGTGTTAGGCGTGAAAGCCCGAGGCTCAACCTCGGAATTGCACCTAAAACTACACGGCTAGAGTACTGGAGAGGGTAGCGGAATTCACGGTGTAGCAGTGAAATGCGTAGATATCGTGAGGAACACCAATGGCGAAGGCAGCTACCTGGACAGTTACTGACGCTCAGGCACGAAAGCGTGGGGAGCAAAAGGGATTAGAAACC	0	52	210	13	0	0	0	0	0	0	0	0	0	0	0	0	0	0	0	0	0	0	0	0	0	Bacteria	Verrucomicrobia	Opitutae	Opitutales	Opitutaceae	Opitutus
CCGCGGTAATACGGAGGATGCAAGCGTTATCCGGAATGATTGGGCGTAAAGGGTCCGCAGGTGGCATTGTAAGTCTGCTGTTAAAGAGTTTGGCTCAACCAAATAAAAGCAGTGGAAACTACAAAGCTAGAGTATGGTCGGGGCAGAGGGAATTCCTGGTGTAGCGGTGAAATGCGTAGATATCAGGAAGAACATCGGTGGCGAAGGCGCTCTGCTAGGCCAAAACTGACACTGAGGGACGAAAGCTAGGGGAGCGAATGGGATTAGAAACC	0	0	0	228	47	0	0	0	0	0	0	0	0	0	0	0	0	0	0	0	0	0	0	0	0	Bacteria	Cyanobacteria	Cyanobacteria	SubsectionIV	FamilyI	NA
CCGCGGTAATACGTAGGGTGCAAGCGTTGTCCGGAATTATTGGGCGTAAAGAGCTCGTAGGCGGTTTGTCGCGTCGGCTGTGAAAACTCGGGGCTCAACCCCGAGCCTGCAGTCGATACGGGCAGACTAGAGTGCTGTAGGGGAGACTGGAATTCCTGGTGTAGCGGTGAAATGCGCAGATATCAGGAGGAACACCGGTGGCGAAGGCGGGTCTCTGGGCAGTAACTGACGCTGAGGAGCGAAAGCGTGGGGAGCAAACAGGATTAGAAACC	0	0	0	41	0	0	0	0	0	0	0	0	0	0	234	0	0	0	0	0	0	0	0	0	0	Bacteria	Actinobacteria	Actinobacteria	Frankiales	NA	NA
CCGCGGTAATACAGAGGGTGCGAGCGTTGTTCGGAATTATTGGGCGTAAAGGGCGCGTAGGCGGTGCCACAAGTCACTTGTGAAATCTCCGGGCTTAACTCGGAGCCTGCAGGCGAAACTGTGGTGCTGGAGTATGGGAGAGGTGCGTGGAATTCCCGGTGTAGCGGTGAAATGCGTAGATATCGGGAGGAACACCTGTGGCGAAAGCGGCGCACTGGACCATAACTGACGCTGAGGCGCGAAAGCTAGGGGAGCAAACAGGATTAGAAACC	0	0	0	86	188	0	0	0	0	0	0	0	0	0	0	0	0	0	0	0	0	0	0	0	0	Bacteria	Acidobacteria	Acidobacteria	Acidobacteriales	Acidobacteriaceae_(Subgroup_1)	NA
CCGCGGTAATACGTAGGATCCAAGCGTTGTCCGGATTTACTGGGTGTAAAGGGTGCGCAGGCGGACTGGTTAGTCAGGAGTGAAATCTCGGCGCTCAACGCCGAAACGTCTTTTGATACTGCCAGTCTTGAATAAGCGAGAGATTCGTGGAATTCCGAGTGTAGCAGTGAAATGTGTAGATATTCGGAAGAACACCAGAGGCGAAGGCAGCGAATTAGCGCTTTATTGACGCTCAGGCACGAAAGCATGGGGATCAAACAGGATTAGAAACC	0	146	122	0	0	0	0	5	0	0	0	0	0	0	0	0	0	0	0	0	0	0	0	0	0	Bacteria	NA	NA	NA	NA	NA
CCGCGGTAATACGGAGGATGCAAGCGTTATCCGGAATGATTGGGCGTAAAGGGTCCGCAGGTGGCATTGTAAGTCTGCTGTTAAAGAGTCACGCTCAACGTGATAAAGGCGGTGGAAACTACAAAGCTAGAGTGTGGTCGGGGCAGAAGGAATTCCTGGTGTAGCGGTGAAATGCGTAGATATCAGGAAGAACACCGGTGGCGAAGGCGTTCTGCTAGGCCAATACTGACACTGAGGGACGAAAGCTAGGGGAGCGAATGGGATTAGAAACC	0	0	0	133	140	0	0	0	0	0	0	0	0	0	0	0	0	0	0	0	0	0	0	0	0	Bacteria	Cyanobacteria	Cyanobacteria	SubsectionIV	FamilyI	Anabaena
CCGCGGTAATACCGGCGGCTCGAGTGGTGGCCACTATTACTGGGCTTAAAGCGTTCGTAGCTGGTTTGTTAAGTCTCTGGGGAAATCTGCCGGCTCAACCGGCAGGCGTTCCAGGGATACTGGCAGACTAGGGACCGGGAGAGGTGAGGGGTACTCCAGGGGTAGGAGTGAAATCCTGTAATCCTTGGGGGACCACCTGTGGCGAAGGCGCCTCACCAGAACGGCTCCGACAGTGAGGGACGAAAGCTGGGGGAGCAAACCGGATTAGAAACC	0	0	0	0	0	0	0	113	160	0	0	0	0	0	0	0	0	0	0	0	0	0	0	0	0	Archaea	Euryarchaeota	Methanomicrobia	Methanomicrobiales	Methanoregulaceae	Methanoregula
CCGCGGTAATACGGAGGGTGCAAGCGTTAATCGGAATTACTGGGCGTAAAGGGTATGTAGGCGGTTTGATCAGTCGGATGTGAAATCCCCGAGCTTAACTTGGGAATGGCATTCGAAACTGTCAAGCTAGAGTAGGCTAGAGGAAAGGGGAATTCCGCGTGTAGCAGTGAAATGCGTAGATATGCGGAGGAACACCAATGGCGAAGGCACCTTTCTGGGGTCATACTGACGCTGAAATACGAAAGCGTGGGGAGCAAACAGGATTAGAAACC	0	0	0	0	0	0	0	0	0	0	0	0	0	0	0	0	0	0	0	82	191	0	0	0	0	Bacteria	Proteobacteria	Gammaproteobacteria	Chromatiales	Halothiobacillaceae	NA
CCGCGGTAATACGAAGGGGGCTAGCGTTGCTCGGAATCACTGGGCGTAAAGGGTGCGTAGGCGGGTCTTTAAGTCAGGGGTGAAATCCTGGAGCTCAACTCCAGAACTGCCCTTGATACTGAGGATCTTGAGTTCGGGAGAGGTGAGTGGAACTGCGAGTGTAGAGGTGAAATTCGTAGATATTCGCAAGAACACCAGTGGCGAAGGCGGCTCACTGGCCCGATACTGACGCTGAGGCACGAAAGCGTGGGGAGCAAACAGGATTAGAAACC	0	0	0	47	67	0	0	0	0	0	0	0	0	0	0	0	0	0	0	0	0	94	64	0	0	Bacteria	Proteobacteria	Alphaproteobacteria	Rhizobiales	Bradyrhizobiaceae	NA
CCGCGGTAATACGAAGGGGGCTAGCGTTGTTCGGAATTACTGGGCGTAAAGCGCACGCAGGCGGATTGATTAGTCGGGGGTGAAATCCCGGGGCTCAACCTCGGAATTGCCTTCGATACTGTCAGTCTTGAGTCCGGGAGAGGTGAGTGGAATTCCTAGTGTAGAGGTGAAATTCGTAGATATTAGGAAGAACACCAGTGGCGAAGGCGGCTCACTGGCCCGGTACTGACGCTCATGTGCGAAAGCGTGGGGAGCAAACAGGATTAGAAACC	0	0	0	0	0	0	0	63	20	0	0	0	0	0	0	0	0	73	0	0	0	0	0	49	67	Bacteria	Proteobacteria	Alphaproteobacteria	Rhizobiales	Hyphomicrobiaceae	Rhodomicrobium
CCGCGGTAATACGGAGGATCCAAGCGTTATCCGGATTTATTGGGTTTAAAGGGTGCGTAGGCGGTTTAATAAGTCAGTGGTGAAATCTTGCAGCTTAACTGTAAAATTGCCATTGATACTGCTAGACTTGAGTATAGTTGAGGTGGGCGGAATGTGTTGTGTAGCGGTGAAATGCATAGATATAACACAGAACACCAATTGCGAAGGCAGCTCACTAAGCTATAACTGACGCTGAGGCACGAAAGCGTGGGTAGCGAACAGGATTAGAAACC	0	0	0	0	0	0	0	31	49	0	0	42	101	0	0	0	0	0	0	0	49	0	0	0	0	Bacteria	Bacteroidetes	Bacteroidia	Bacteroidales	Marinilabiaceae	Mangroviflexus
CCGCGGTAATACGTAGGGTGCGAGCGTTGTCCGGAATTACTGGGCGTAAAGAGCTCGTAGGTGGTTTGTCGCGTTGTTCGTGAAATTCCATGGCTTAACTGTGGGCGTGCGGGCGATACGGGCAGACTGGAGTACTGCAGGGGAGACTGGAATTCCTGGTGTAGCGGTGGAATGCGCAGATATCAGGAGGAACACCGGTGGCGAAGGCGGGTCTCTGGGCAGTAACTGACGCTGAGGAGCGAAAGCGTGGGGAGCGAACAGGATTAGAAACC	0	0	0	0	0	0	0	0	0	0	272	0	0	0	0	0	0	0	0	0	0	0	0	0	0	Bacteria	Actinobacteria	Actinobacteria	Corynebacteriales	Mycobacteriaceae	Mycobacterium
CCGCGGTAATACAGAGGGTGCAAGCGTTAATCGGAATTACTGGGCGTAAAGCGTGCGTAGGTGGTCTGTTAAGTCAGGTGTGAAATCCCCGGGCTCAACCTGGGAACTGCGCTTGATACTGGCAGGCTAGAGTGTGGTAGAGGGTAGTGGAATTCCGCATGTAGCGGTGAAATGCGTAGAGATGCGGAGGAACACCAGTGGCGAAGGCGGCTACCTGGACCAACACTGACACTGAGGTACGAAAGCGTGGGGAGCAAACAGGATTAGAAACC	0	137	134	0	0	0	0	0	0	0	0	0	0	0	0	0	0	0	0	0	0	0	0	0	0	Bacteria	Proteobacteria	Gammaproteobacteria	Chromatiales	Ectothiorhodospiraceae	Acidiferrobacter
CCGCGGTAATACGTAGGCAGCAAGCGTTGTTCGGAGTTACTGGGCGTAAAGGGTGTGTAGGCGGTCCTCTAAGTTTGGTGTGAAATCTCCCGGCTCAACCGGGAGGGTGCGCCGAAGACTGGGGGACTAGAGTATCGGATGGGAGAGTGGAATTCCTGGTGTAGCGGTGAAATGCGTAGATATCAGGAGGAACACCTGCGGTGTAGACGGCTCTCTGGACGATAACTGACGCTGAGACACGAAAGCGTGGGTAGCAAACAGGATTAGAAACC	0	0	0	0	0	0	0	0	0	0	0	92	179	0	0	0	0	0	0	0	0	0	0	0	0	Bacteria	Acidobacteria	Acidobacteria	Subgroup_3	Unknown_Family	Candidatus_Solibacter
CCGCGGTAATACGTAGGGTGCAAGCGTTGTCCGGAATTATTGGGCGTAAAGAGCTCGTAGGCGGTTTGTTGCGTCGGCTGTGAAATCCCGAGGCTCAACCTCGGGTCTGCAGTCGATACGAGCAAACTAGAGTGTTGCAGGGGAGACTGGAATTCCTGGTGTAGCGGTGAAATGCGCAGATATCAGGAGGAACACCGGTGGCGAAGGCGGGTCTCTGGGCAACAACTGACGCTGAGGAGCGAAAGCGTGGGGAGCGAACAGGATTAGAAACC	0	0	0	0	45	0	0	0	23	0	0	0	0	0	0	0	0	66	0	0	0	0	0	59	77	Bacteria	Actinobacteria	Actinobacteria	Frankiales	Geodermatophilaceae	Blastococcus
CCGCGGTAATACGTAGGGGGCAAGCGTTGTCCGGATTTATTGGGCGTAAAGAGCTCGTAGGCGGTTCGATAAGTCGGGTGTGAAATCTCCAGGCTCAACCTGGAGGCGCCACTCGATACTGTCGTGACTTGAGTTCGGTAGAGGAGTATGGAATTCCCGGTGTAGCGGTGAAATGCGCAGATATCGGGAGGAACACCCGTAGCGAAGGCGGTACTCTGGGCCGAAACTGACGCTGAGGAGCGAAAGCGTGGGGAGCGAACAGGATTAGAAACC	0	0	0	0	0	0	0	0	0	0	0	0	0	0	0	0	0	0	0	0	0	118	102	29	21	Bacteria	Actinobacteria	Acidimicrobiia	Acidimicrobiales	NA	NA
CCGCGGTAATACGTAGGGGGCAAGCGTTGTCCGGAATGATTGGGCGTAAAGGGCGCGTAGGCGGCAGTACAAGTCTGGAGTGGAAGTCCTATTTTCAAGGTAGGAATTGCTTTGGAAACTGTACAGCTTGAGTGTAGGAGAGGTTATCGGAATTCCCGGTGTAGCGGTGAAATGCGTAGATATCGGGAGGAACACCAGTGGCGAAGGCGGGTAACTGGACTACAACTGACGCTGAGGCGCGAAAGTGTGGGGAGCAAACAGGATTAGAAACC	0	0	0	0	0	0	0	0	0	0	0	0	0	0	0	0	0	0	0	0	0	0	0	157	113	Bacteria	Firmicutes	Clostridia	Clostridiales	Christensenellaceae	Christensenellaceae_R-7_group
CCGCGGTAATACGAAGGGTGCAAGCGTTAATCGGAATTACTGGGCGTAAAGGGTGCGTAGGCGGTTTGTTAAGTCTGTCGTGAAATCCCCGGGCTCAACCTGGGAATGGCGATGGATACTGGCAAGCTAGAGTGTGTCAGAGGATGGTGGAATTTCCGGTGTAGCGGTGAAATGCGTAGAGATCGGAAGGAACATCAGTGGCGAAGGCGGCCATCTGGGACAACACTGACGCTGAAGCACGAAAGCGTGGGGAGCAAACAGGATTAGAAACC	0	0	0	112	46	0	0	60	0	0	0	0	0	0	0	0	0	0	0	0	51	0	0	0	0	Bacteria	Proteobacteria	Gammaproteobacteria	Xanthomonadales	Xanthomonadaceae	Rhodanobacter
CCGCGGTAATACGTATGTCGCAAGCGTTATCCGGAATTATTGGGCATAAAGGGCGTCTAGGCGGTTTAGAAAGTCTGATGTGAAAATGCGGGGCTCAACCCCGTATTGCGTTGGAAACTACTAGACTAGAGTATTGGAGAGGTAAGCGGAACTACAAGTGTAGAGGTGAAATTCGTAGATATTTGTAGGAATGCCAATTGGGAAGCCAGCTTACTGGACAAATACTGACGCTGAAGCGCGAAAGCTAGGGGAGCAAACAGGATTAGAAACC	0	0	0	0	0	0	0	37	232	0	0	0	0	0	0	0	0	0	0	0	0	0	0	0	0	Bacteria	Fusobacteria	Fusobacteriia	Fusobacteriales	Leptotrichiaceae	NA
CCGCGGTAATACGGAGGATCCGAGCGTTATCCGGATTTATTGGGTTTAAAGGGTGCGCAGGCGGGTATATAAGTCAGAGGTGAAATTCCAGGGCTCAACCCTGGTACTGCCTTTGATACTGTATGTCTAGAGTATATTTGGAGTGGGCGGAATGTAGCATGTAGCGGTGAAATGCTTAGATATGCTACAGAACACCGATCGTGAAGACAGCTCACTAAACTATAACTGACGCTCAGGCACGAAAGCGTGGGGAGCAAACAGGATTAGAAACC	0	0	0	0	0	0	0	0	0	0	0	62	207	0	0	0	0	0	0	0	0	0	0	0	0	Bacteria	Bacteroidetes	Sphingobacteriia	Sphingobacteriales	WCHB1-69	NA
CCGCGGTAATACGTAGGGGGCGAGCGTTGTCCGGAGTTACTGGGCGTAAAGCGCACGCAGGCGGTCAGCCAAGTGCGGGGTGACAGGTCACGGCTTAACCGTGGCAGTGCCTCGCGGACTGGGTGACTTGAGGGCCAAAGAGGGACCGGGAACTCCAGGTGTAGTGGTGAAATGCGTAGATATCTGGAAGAACACCGATGGCGAAGGCACGGTCCTGGGTGGTTTCTGACGCTGATGTGCGAAAGCCAGGGGAGCGAACGGGATTAGAAACC	0	0	0	0	0	95	173	0	0	0	0	0	0	0	0	0	0	0	0	0	0	0	0	0	0	Bacteria	Chloroflexi	Ktedonobacteria	Ktedonobacterales	JG30a-KF-32	NA
CCGCGGTAATACGTAGGGTGCAAGCGTTAATCGGAATTACTGGGCGTAAAGCGTGCGCAGGCGGTTAGGTAAGACAGATGTGAAATTCCCGGGCTCAACCTGGGAACTGCATTTGTGACTGCCTGACTAGAGTGCGGCAGAGGGGAGTGGAATTCCGCGTGTAGCAGTGAAATGCGTAGATATGCGGAGGAACACCGATGGCGAAGGCAACTCCCTGGGCCTGCACTGACGCTCATGCACGAAAGCGTGGGGAGCAAACAGGATTAGAAACC	0	0	0	0	0	0	0	130	0	0	0	0	0	0	0	0	0	0	0	79	59	0	0	0	0	Bacteria	Proteobacteria	Betaproteobacteria	Burkholderiales	Burkholderiales_Incertae_Sedis	Thiomonas
CCGCGGTAATACAGAGGTCTCAAGCGTTGTTCGGATTCATTGGGCGTAAAGGGTGCGTAGGCGGCGCGGTAAGTCGGGTGTGAAATCTCGGGGCTTAACTCCGAAACTGCATTCGATACTGCCGTGCTTGAGGACTGGAGAGGAGACTGGAATTTACGGTGTAGCGGTGAAATGCGTAGATATCGTAAGGAAGACCAGTGGCGAAGGCGGGTCTCTGGACAGTTCCTGACGCTGAGGCACGAAGGCCAGGGGAGCAAACGGGATTAGAAACC	0	0	0	0	0	0	0	124	144	0	0	0	0	0	0	0	0	0	0	0	0	0	0	0	0	Bacteria	Verrucomicrobia	Spartobacteria	Chthoniobacterales	DA101_soil_group	NA
CCGCGGTAATACGGAGGGTGCAAGCGTTATCCGGAATCACTGGGTTTAAAGGGTGCGTAGGCGGCTATATAAGTCAGAGGTGAAAGGCTACGGCTTAACTGTGGGATTGCCTTTGATACTGTATAGCTGGAATCAGGTTGAAGTTAGTGGAATGCGGCATGTAGCGGTGAAATGCATAGATATGTCGTAGAACACCGATTGCGAAGGCAGCTAACTGGGCTTGAATTGACGCTGAGGCACGAAAGCGTGGGGATCGAACAGGATTAGAAACC	0	0	0	0	0	0	0	0	0	0	0	0	0	0	0	0	0	0	0	221	47	0	0	0	0	Bacteria	Bacteroidetes	Sphingobacteriia	Sphingobacteriales	Saprospiraceae	NA
CCGCGGTAATACGGAGGGTGCAAGCGTTGTTCGGAATTATTGGGCGTAAAGCGCGTGTAGGCGGTTTGTTAAGTCTGGTGTGAAAGCCCTGGGCTCAACCTGGGAAGTGCATTGGATACTGGCAAACTTGAGTACGGGAGAGGATAGTGGAATTTCGAGTGTAGGGGTGAAATCCGTAGATATTCGAAGGAACACCGGTGGCGAAGGCGGCTATCTGGACCGATACTGACGCTGAGACGCGAAAGCGTGGGGAGCAAACAGGATTAGAAACC	0	0	0	0	0	0	0	90	102	0	0	0	0	0	0	0	16	0	0	0	0	0	0	59	0	Bacteria	Proteobacteria	Deltaproteobacteria	Desulfuromonadales	Desulfuromonadaceae	Desulfuromonas
CCGCGGTAATACGGAGGATGCAAGCGTTATCCGGATTCATTGGGTTTAAAGGGTGCGTAGGCGGCCTTTTAAGTCAGTGGTGAAATCTTGCCGCTTAACGGTAAAATTGCCATTGATACTGAAAGGCTTGAGTACATTTGAGGTAAGCGGAATGTGTAGTGTAGCGGTGAAATGCTTAGATATTACACAGAACACCAATTGCGAAGGCAGCTTACTAAACTGTTACTGACGCTGATGCACGAAAGCGTGGGGAGCGAACAGGATTAGAAACC	0	0	0	0	0	0	0	0	0	0	0	0	0	0	0	0	0	0	0	0	0	155	112	0	0	Bacteria	Bacteroidetes	WCHB1-32	NA	NA	NA
CCGCGGTAAGACATAGGTGGCAAGCGTTATTCGGAATTACTAGGCGTAAAGCGAGTGTAGGCGGGCGTTTAAGTCCACCGTGAAATCTTTCGGCTTAACCGAAAGCGTGCGGTAGATACTGGATGCCTTGAGTGGGGTAGAGGGTGTTGGAATTCCCGGTGTAGCGGTGAAATGCGTAGATATCGGGAGGAACACCAAAGGCGAAGGCAGACACCTGGGCCTTTACTGACGCTGAGACTCGAAAGCTAGGGGAGCAAACAGGATTAGAAACC	0	0	0	68	0	155	43	0	0	0	0	0	0	0	0	0	0	0	0	0	0	0	0	0	0	Bacteria	Elusimicrobia	Elusimicrobia	Lineage_IV	NA	NA
CCGCGGTAATACGGAGGATCCGAGCGTTATCCGGATTTATTGGGTTTAAAGGGTGCGTAGGCGGCCTTGTAAGTCAGGGGTGAAAGACGGTAGCTCAACTATCGCAGTGCCTTTGATACTGCAGGGCTTGAATGTACTTGAGGCAGGCGGAATGTGACAAGTAGCGGTGAAATGCATAGATATGTCACAGAACACCAATTGCGAAGGCAGCTTGCTAAAGTAAGATTGACGCTGAGGCACGAAAGCGTGGGGATCAAACAGGATTAGAAACC	0	0	0	56	210	0	0	0	0	0	0	0	0	0	0	0	0	0	0	0	0	0	0	0	0	Bacteria	Bacteroidetes	Sphingobacteriia	Sphingobacteriales	Sphingobacteriaceae	Mucilaginibacter
CCGCGGTAATACAGAGGTCTCAAGCGTTGTTCGGATTCATTGGGCGTAAAGGGTGCGTAGGCGGCGCGGTAAGTCGGGTGTGAAATCTCGGAGCTTAACTCCGAAACTGCATTCGATACTGCCGTGCTTGAGGACTGGAGAGGAGACTGGAATTTACGGTGTAGCGGTGAAATGCGTAGATATCGTAAGGAAGACCAGTGGCGAAGGCGGGTCTCTGGACAGTTCCTGACGCTGAGGCACGAAGGTCAGGGGAGCAAACGGGATTAGAAACC	0	0	0	0	0	0	0	101	165	0	0	0	0	0	0	0	0	0	0	0	0	0	0	0	0	Bacteria	Verrucomicrobia	Spartobacteria	Chthoniobacterales	DA101_soil_group	NA
CCGCGGTAATACGTAGGGTGCGAGCGTTAATCGGAATTACTGGGCGTAAAGCGTGCGTAGGTGGTTCGTTGTGTCTGTGGTGAAAGCCCCGGGCTTAACCTGGGAATGGCCATGGAAACTGGCGAGCTGGAGTGTGGCAGAGGGGGGTGGAATTCCGCGTGTAGCAGTGAAATGCGTAGAGATGCGGAGGAACACCGATGGCGAAGGCAGCCCCCTGGGCTAACACTGACGCTGAGGCACGAAAGCGTGGGGAGCAAACAGGATTAGAAACC	0	0	0	0	0	0	0	69	53	0	0	0	0	0	0	0	0	0	0	0	0	86	58	0	0	Bacteria	Proteobacteria	Betaproteobacteria	SC-I-84	NA	NA
CCGCGGTAATACGGAGGGGACTAGCGTTGTTCGGAATTACTGGGCGTAAAGCGCACGTAGGCGGATTTGTAAGTCAGGGGTGAAATCCCGGGGCTCAACCTCGGAACTGCCCTTGATACTGCAAATCTCGAGTCCGGAAGAGGTGAGTGGAATTCCTAGTGTAGAGGTGAAATTCGTAGATATTAGGAAGAACACCAGTGGCGAAGGCGGCTCACTGGTCCGGTACTGACGCTGAGGTGCGAAAGCGTGGGGAGCAAACAGGATTAGAAACC	0	0	0	0	0	0	0	0	0	0	0	0	0	0	0	0	0	53	0	0	0	0	0	123	90	Bacteria	Proteobacteria	Alphaproteobacteria	Rhizobiales	NA	NA
CCGCGGTAAAACGTAGGACGCGAGCGTTATCCGGAGTTACTGGGCGTAAAGGGCGGGTAGGCGGCTAATCAAGTTGGTTGTGAAATCTCCTGGCTAAACTGGGAGGGTGCAATCGAAACTGATTGGCTAGAGGACAGCAGAGGGTCGCGGAATTCCGGGTGGAGTGGTGAAATGCGTAGAGATCCGGAGGAACACCAGAGGCGAAGGCGGCGACCTGGGCTGTAACTGACGCTGAACCGCGAAAGCCAGGGGAGCGAACGGGATTAGAAACC	0	0	0	0	0	0	0	0	0	0	0	0	0	0	0	0	0	0	0	228	38	0	0	0	0	Bacteria	Chloroflexi	Anaerolineae	Anaerolineales	Anaerolineaceae	NA
CCGCGGTAAGACGTAGGGGGCAAGCGTTGTTCGGAATTATTGGGCGTAAAGCGCTCGTAGGCGGGACTTGAAGTCCGTGAAGAAAGACCTGGGCTCAACTCAGGGAACGGCACGGATACTCTTGTTCTTGAGGCAATCAGAGGGTGATGGAATTCCCGGTGTAGCGGTGAAATGCGTAGATATCGGGAGGAACACCAGTGGCGAAGGCGATCACCTGGGGTTGTTCTGACGCTGAGGAGCGAAAGCTAGGGGAGCAAACGGGATTAGAAACC	0	153	112	0	0	0	0	0	0	0	0	0	0	0	0	0	0	0	0	0	0	0	0	0	0	Bacteria	WD272	NA	NA	NA	NA
CCGCGGTAACACGTAGGGGGCAAGCGTTGTTCGGAATTACTGGGCGTAAAGGGCATGTAGGCGGTCCTGTAAGCCTGGCGTGAAAGGCTGTGGCTCAACCACAGCACTGCGCTGGGAACTGCAAGACTTGAGTCACGGAGGGGGAGCTAGAATTCCGGGTGTAGGGGTGAAATCTGTAGATATCCGGAAGAATACCAGTGGCGAAGGCGAGCTCCTGGCCGATGACTGACGCTGAGGTGCGAAAGCGTGGGGAGCAAACAGGATTAGAAACC	0	0	0	0	0	0	0	116	92	0	0	0	0	0	0	0	0	0	0	57	0	0	0	0	0	Bacteria	Spirochaetae	Spirochaetes	Spirochaetales	Spirochaetaceae	NA
CCGCGGTAATACGTAGGGTGCGAGCGTTAATCGGAATTACTGGGCGTAAAGCGTGCGTAGGCGGTTCTGCAAGTCAGATGTGAAATCCCCGGGCTTAACCTGGGAACTGCGTTTGAAACTACGGAGCTAGAGTGTGGCAGAGGGGGGTGGAATTCCACGTGTAGCAGTGAAATGCGTAGATATGTGGAGGAACACCGATGGCGAAGGCAACCCCCTGGGCCGACACTGACGCTGAGGCACGAAAGCGTGGGGAGCAAACAGGATTAGAAACC	0	0	0	111	153	0	0	0	0	0	0	0	0	0	0	0	0	0	0	0	0	0	0	0	0	Bacteria	Proteobacteria	Betaproteobacteria	Nitrosomonadales	Nitrosomonadaceae	NA
CCGCGGTAATACGGGGGGAGCAAGCGTTATTCGGATTCATTGGGCGTAAAGGGTTCGTAGGCGGCCTGACAAGTCAGGGGTGAAATCCAACGGCTCAACCGTTGACCTGCCTTTGAAACTGTCTGGCTTGAGTATAGGAGAGGAAAGCGGAATTCTTGGTGTAGCGGTGAAATGCGTGGATATCAAGAGGAACACCCGTGGCGAAAGCGGCTTTCTGGCCTGATACTGACGCTGATGAACGAAAGCTAGGGGAGCAAACGGGATTAGAAACC	0	0	0	0	0	0	0	62	124	0	0	0	0	0	0	0	0	0	0	51	27	0	0	0	0	Bacteria	Latescibacteria	NA	NA	NA	NA
CCGCGGTAATACGGAGGGTGCAAGCGTTATCCGGATTCACTGGGTTTAAAGGGTGCGTAGGCGGGTTGGTAAGTCCGTGGTGAAATCTCCAAGCTTAACTTGGAAACTGCCGTGGATACTATCAATCTTGAATATCGTGGAGGTGAGCGGAATATGTCATGTAGCGGTGAAATGCTTAGATATGACATAGAACACCCATTGCGAAGGCAGCTCGCTACACGGTTATTGACGCTGAGGCACGAAAGCGTGGGGATCAAACAGGATTAGAAACC	0	0	0	0	0	0	0	14	44	0	0	0	0	0	0	0	0	0	0	0	0	102	104	0	0	Bacteria	Bacteroidetes	Sphingobacteriia	Sphingobacteriales	Chitinophagaceae	NA
CCGCGGTAATACGTAAAAGACTAGTGTTATTCATCTTTAATAGGTTTAAAGGGTACCTAGACGGTATTATTAGCCCGAAATAGGGTACGATTTTACTAGAGTTATATATGAGAAGGAAGTATTTATGGAGGAGAGATAAAATTTGATGATACCTTAAAGACTGGTAACGGCGAAAGCAACCTTCTATCTAATAACTGACGTTGAGGGACGAAGGCCTGGGTAGCAAACAGGATTAGAAACC	0	0	0	0	0	0	0	0	0	0	0	0	0	0	0	0	0	0	0	0	0	78	180	6	0	Bacteria	Proteobacteria	Alphaproteobacteria	Rickettsiales	Mitochondria	NA
CCGCGGTAATACGGGGGATGCAAGCGTTATCCGGAATTATTGGGCGTAAAGCGTTTGTAGGTGGTTTAGTAAGTCTGTTGTTAAATCTTGAGGCTTAACCTCAAACAAGCAAGGGAAACTGCTAAACTAGAGTGTGGTGGGGGCAGAGGGAATTTCCAGTGTAGCGGTGAAATGCGTAGATATTGGAAAGAACACCAGAAGCGAAGGCGCTCTGCTACAACACAACTGACACTGAGAAACGAAAGCTAGGGGAGCAAATGGGATTAGAAACC	0	211	52	0	0	0	0	0	0	0	0	0	0	0	0	0	0	0	0	0	0	0	0	0	0	Bacteria	Cyanobacteria	Chloroplast	NA	NA	NA
CCGCGGTAATACGTAGGTGGCGAGCGTTGTCCGGATTTACTGGGCGTAAAGGGAGCGTAGGCGGATTTTTAAGTGAGATGTGAAATACTCGGGCTTAACCTGAGTGCTGCATTTCAAACTGGAAGTCTAGAGTGCAGGAGAGGAGAAGGGAATTCCTAGTGTAGCGGTGAAATGCGTAGAGATTAGGAAGAACACCAGTGGCGAAGGCGCTTCTCTGGACTGTAACTGACGCTGAGGCTCGAAAGCGTGGGGAGCAAACAGGATTAGATACC	0	0	0	49	193	0	21	0	0	0	0	0	0	0	0	0	0	0	0	0	0	0	0	0	0	Bacteria	Firmicutes	Clostridia	Clostridiales	Clostridiaceae_1	Clostridium_sensu_stricto_1
CCGCGGTAATACGAAGGGGGCTAGCGTTGCTCGGAATGACTGGGCGTAAAGGGCGCGTAGGCGGATGGCACAGTCAGATGTGAAATTCCCGGGCTTAACCTGGGGACTGCATTTGATACGTGTTATCTAGAGTGAGGAAGAGGGTCGTGGAATTCCCAGTGTAGAGGTGAAATTCGTAGATATTGGGAAGAACACCGGTGGCGAAGGCGGCGACCTGGTCCTTTACTGACGCTGAGGCGCGAAAGCGTGGGGAGCAAACAGGATTAGAAACC	0	0	0	0	0	0	0	0	0	0	0	50	70	86	57	0	0	0	0	0	0	0	0	0	0	Bacteria	Proteobacteria	Alphaproteobacteria	Rhodospirillales	Acetobacteraceae	NA
CCGCGGTAATACGAGGGGGGCGAGCGTTGTTCGGAATTATTGGGCGTAAAGGGTGCGTAGGCGGTTTGGTAAGTCTTGTGTGAAATCTTCGGGCTCAACTCGAAGTCTGCATGAGAAACTGCCGGGCTTGAGTGTGGGAGAGGTGAGTGGAATTCCCGGTGTAGCGGTGAAATGCGTAGATATCGGGAGGAACACCTGTGGCGAAAGCGGCTCACTGGACCACAACTGACGCTGAGGCACGAAAGCTAGGGGAGCAAACAGGATTAGAAACC	0	0	0	61	201	0	0	0	0	0	0	0	0	0	0	0	0	0	0	0	0	0	0	0	0	Bacteria	Acidobacteria	Acidobacteria	Acidobacteriales	Acidobacteriaceae_(Subgroup_1)	Acidobacterium
CCGCGGTAATACAGGGGGTGCAAACGTTGCTCGGAATCATTGGGCGTAAAGCGCACGTAGGCGGTCTGTTATGTCGGATGTGAAAGCCCTTGGCTTAACTGAGGAAGTGCATCCGAAACTGGCAGGCTAGAGTACTAAAGAGGGTCGCGGAATTCCCGGTGTAGAGGTGAAATTCGTAGATATCGGGAGGAACACCGGTGGCGAAGGCGGCGACCTGGGTAGATACTGACGCTGAGGTGCGAAAGCGTGGGGAGCAAACAGGATTAGAAACC	0	0	0	0	0	0	0	55	78	0	0	0	0	0	0	0	0	0	0	0	0	65	64	0	0	Bacteria	Proteobacteria	Deltaproteobacteria	Myxococcales	Haliangiaceae	Haliangium
CCGCGGTAATACGGAGGGTGCGAGCGTTGTCCGGAATCATTGGGCGTAAAGGGCGCGTAGGTGGCGGGACAAGCGTGCGGTGAAAGCTCGGGGCTCAACCCCGAGTCGGCCGTGCGAACTGTTTTGCTTGAGCACTGTAGAGGCAGGCGGAATTCCGGGTGTAGCGGTGGAATGCGTAGAGATCCGGAAGAACACCGGTGGCGAAGGCGGCCTGCTGGGCAGTAGCTGACACTGAGGCGCGACAGCGTGGGGAGCAAACAGGATTAGAAACC	0	0	0	0	0	0	0	0	0	0	0	51	98	0	81	0	0	0	0	0	0	0	0	32	0	Bacteria	Gemmatimonadetes	Gemmatimonadetes	Gemmatimonadales	Gemmatimonadaceae	Gemmatimonas
CCGCGGTAATACAGAGGGTGCGAGCGTTGTCCGGAATTACTGGGCGTAAAGGGCGCGTAGGCGGCCCGATAAGTAGGAGGTGAAATTCCGTGGCTTAACCACGGAACGGCCTTCTAGACTGTCAGGCTTGAGCACGGTAGAGGCAGATGGAATTCCCGGTGTAGCGGTGGAATGCGTAGAGATCGGGAAGAACACCAGTGGCGAAGGCGGTCTGCTGGGCCGTTGCTGACGCTGAGGCGCGACAGCGTGGGGAGCAAACAGGATTAGAAACC	0	0	0	257	0	0	0	0	0	0	0	0	0	0	0	0	0	0	0	4	0	0	0	0	0	Bacteria	Gemmatimonadetes	Gemmatimonadetes	Gemmatimonadales	Gemmatimonadaceae	NA
CCGCGGTAATACGGGGGGGGCAAGCGTTGTTCGGAATTACTGGGCGTAAAGGGCTCGTAGGCGGCCAACTAAGTCGGACGTGAAATCCCCAGGCTCAACCTGGGAACTGCGTCCGATACTGGATGGCTTGAATTCGGGAGAGGGATGCAGAATTCCAGGTGTAGCGGTGAAATGCGTAGATATCTGGAGGAATACCGGTGGCGAAGGCGGCATCCTGGACCGACATTGACGCTGAGGAGCGAAAGCTAGGGGAGCAAACGGGATTAGAAACC	0	0	0	251	0	0	0	0	10	0	0	0	0	0	0	0	0	0	0	0	0	0	0	0	0	Bacteria	Acidobacteria	Acidobacteria	Subgroup_6	NA	NA
CCGCGGTAAGACGTAGGGGGCAAGCGTTGTTCGGAATTATTGGGCGTAAAGCGCTCGTAGGCGGGACAGGAAGTCCGTGAAGAAAGACCTGGGCTCAACTCAGGGAACGGCACGGATACTCTTGTTCTTGAGGCAATCAGAGGGTGATGGAATTCCCGGTGTAGCGGTGAAATGCGTAGATATCGGGAGGAACACCAGTGGCGAAGGCGATCACCTGGGGTTGTTCTGACGCTGAGGAGCGAAAGCTAGGGGAGCAAACGGGATTAGAAACC	0	0	0	58	80	55	67	0	0	0	0	0	0	0	0	0	0	0	0	0	0	0	0	0	0	Bacteria	WD272	NA	NA	NA	NA
CCGCGGTAAAACGTAGGAGGCGAGCGTTATCCGGATTTACTGGGCGTAAAGCGTGTGCAGGCGGTTTGGTTAGTTGGATGTGAAAGCTCCTGGCTTAACTGGGAGAGGTCGTTCAATACTGCCAGACTTGAGGATGGGAGAGGAAGGTGGAATTCCGAGTGTAGTGGTGAAATGCGTAGATATTCGGAGGAACACCAGTGGCGAAAGCGGCCTTCTGGCCCATCTCTGACGCTCATACACGAAAGCTAGGGTAGCAAACGGGATTAGAAACC	0	0	0	0	0	0	0	111	113	0	0	0	0	0	0	0	0	0	0	36	0	0	0	0	0	Bacteria	Chloroflexi	Anaerolineae	Anaerolineales	Anaerolineaceae	Leptolinea
CCGCGGTAATACGTAGGGGGCAAGCGTTGTCCGGATTTACTGGGTGTAAAGGGTGCTCAGGCGGATTCGTAAGTCAGTGGTGAAATCCCGGAGCTTAACTCCGGAACTGCCATTGATACTGCGAGTCTCGAGTTTGGAAGAGGTAGATGGAATATCTGGTGTAGCAGTGAAATGCGTAGATATCAGATAGAACACCAATGGCGAAGGCAGTCTACTGGTCCAATACTGACGCTAAAGCACGAAAGTGTGGGTAGCAAACAGGATTAGAAACC	0	0	0	0	0	0	0	85	50	0	0	0	0	0	0	0	0	0	0	88	37	0	0	0	0	Bacteria	Chlorobi	Chlorobia	Chlorobiales	SJA-28	NA
CCGCGGTAATACGGGGGTGGCGAGCGTTGTCCGGAATTACTAGGCGTAAAGGGCAGGTAGGCGGATTGGTAAGTTAACCGTTAAAGGCCCATGCTCACCATGGGTAGGGCGGTTGATACTGTCAGTCTGGAAGCGAGTGGGGGAAGACGGAATTCCTGGTGTAGCGGTGGAATGCGCAGATATCAGGAGGAACACCGAAGGCGAAGGCAGTCTTCTACGCTTGTCTTGACGCTAAACTGCGAAGGTGCGGGTATCAAACAGGATTAGAAACC	0	0	0	0	0	0	0	64	64	0	0	0	0	0	0	0	0	0	0	67	64	0	0	0	0	Bacteria	Cloacimonetes	SHA-41	NA	NA	NA
CCGCGGTAATACGTAGGGTGCGAGCGTTGTCCGGAATTATTGGGCGTAAAGGGCTCGTAGGCGGTTTGTCGCGTCGGGAGTGAAAACTCAGGGCTTAACCCTGAGCCTGCTTCCGATACGGGCAGACTAGAGGTATGCAGGGGAGAACGGAATTCCTGGTGTAGCGGTGAAATGCGCAGATATCAGGAGGAACACCGGTGGCGAAGGCGGTTCTCTGGGCATTACCTGACGCTGAGGAGCGAAAGTGTGGGGAGCGAACAGGATTAGAAACC	0	0	0	0	0	0	0	29	38	0	0	0	0	0	0	0	0	50	0	0	0	0	0	86	56	Bacteria	Actinobacteria	Actinobacteria	Propionibacteriales	Nocardioidaceae	Marmoricola
CCGCGGTAATACCCGCGGCCCGAGTGGTGCTCATTATTATTGAGCCTAAAGCGTCCGTAGCTGGCCGGGCAAATCTCCGGGGAAATCGGGCCGCTCAACGGTCCGAAGGCCGGAGACACTGCTCGGCTTGGGATCGGGAGAGGGTGAAGGTACTCCCGGGGTAGGGGTAAAATCCTGTAATCCGGGGGGGACCACCAGTGGCGAAGGCGTTCACCTAGAACGAGTCCGACAGTGAGGGACGAAGCCCTAGGGCGCAAACGGGATTAGAAACC	0	0	0	0	0	0	0	0	0	202	57	0	0	0	0	0	0	0	0	0	0	0	0	0	0	Archaea	Euryarchaeota	Thermoplasmata	Thermoplasmatales	Terrestrial_Miscellaneous_Gp(TMEG)	NA
CCGCGGTAACACGTAGGAGACGAGCGTTATCCGGATTTACTGGGTGTAAAGCGCGTGCAGGCGGTTCCGTAAGTTGGATGTGAAAGCTCCTGGCTTAACTGGGAGAGGTCGTTCAAGACTGCGGGGCTAGAGTGCAACAGAGGGGAGTGGAATTCCGAGTGTAGCGGTAAAATGCATAGATATTCGGAAGAACACCAGTGGCGAAGGCGGCTCTCTGGGTTGCAACTGACGCTCAGACGCGAAAGCTAGGGGAGCGAACGGGATTAGAAACC	0	0	0	0	0	0	0	0	0	0	0	0	0	0	0	0	0	259	0	0	0	0	0	0	0	Bacteria	Chloroflexi	Anaerolineae	Anaerolineales	Anaerolineaceae	Anaerolinea
CCGCGGTAATACGTAGGGGGCAAGCGTTGTCCGGAATTACTGGGCGTAAAGGGTGCGTAGGCGGTTAATCAAGTCAGATGTGAAAGTCCTCGGCTTAACCGAGGGAGTGCATTTGAAACTGGACAACTTGAGTGCAGGAGAGGAAAGCGGAATTCCTAGTGTAGCGGTGAAATGCGTAGATATTAGGAGGAACACCAGTGGCGAAGGCGGCTTTCTGGACTGTAACTGACGCTGAGGCACGAAAGCGTGGGGAGCAAACAGGATTAGAAACC	0	0	0	0	0	0	0	0	0	0	0	0	0	0	0	123	135	0	0	0	0	0	0	0	0	Bacteria	NA	NA	NA	NA	NA
CCGCGGTAAGACAGAGGTGGCAAGCGTTGTTCGGAATCACTGGGCTTAAAGGGCGCGTAGGCGGTATTGCAAGTGTGTGGTGGAATCTCACGGCTCAACCGTGGAACTGCCATGCAGACTGCGGTACTTGAGTTATCGAGGGGAAAGCGGAATTCCAGGTGTAGCGGTGAAATGCGTAGATATCTGGAGGAAGGCCTGTGGCGAAGGCGGCTTTCTGGCGATCAACTGACGCTGAGGCGCGAAAGCGTGGGGAGCAAACAGGATTAGAAACC	0	110	147	0	0	0	0	0	0	0	0	0	0	0	0	0	0	0	0	0	0	0	0	0	0	Bacteria	NA	NA	NA	NA	NA
CCGCGGTAATACGGGGGGTGCAAGCGTTAATCGGAATCACTGGGCGTAAAGGGTGCGTAGGCGGTACGTTAGGTCTGTCGTGAAATCCCCGGGCTCAACCTGGGAATGGCGGTAGAAACCGGCGCACTAGAGTATGGGAGAGGGTGGTGGAATTCCAGGTGTAGCGGTGAAATGCGTAGAGATCTGGAGGAACATCAGTGGCGAAGGCGGCCACCTGGCCCAATACTGACGCTGAGGCACGAAAGCGTGGGGAGCAAACAGGATTAGAAACC	0	66	85	0	0	0	0	0	0	106	0	0	0	0	0	0	0	0	0	0	0	0	0	0	0	Bacteria	Proteobacteria	Gammaproteobacteria	Acidithiobacillales	Acidithiobacillaceae	Acidithiobacillus
CCGCGGTAATACGTAGGGGGCGAGCGTTGTCCGGAGTTACTGGGCGTAAAGCGCACGCAGGCGGTCAGCCAAGTGTGGGGTGACAGGTCACGGCTTAACCGTGGCAGTGCCTCAGAGACTGGGTGACTTGAGGGCCAAAGAGGGACATGGAACTCCAGGTGTAGTGGTGAAATGCGTAGATATCTGGAAGAACACCGATGGCGAAGGCAATGTCCTGGGTGGCACCTGACGCTCATGTGCGAAAGCTAGGGGAGCGAACGGGATTAGAAACC	0	0	0	209	48	0	0	0	0	0	0	0	0	0	0	0	0	0	0	0	0	0	0	0	0	Bacteria	Chloroflexi	Ktedonobacteria	Ktedonobacterales	JG30a-KF-32	NA
CCGCGGTAATACGTAGGGCGCAAACGTTGTTCGGATTCACTGGGTATAAAGGGTTCGTAGGCGGGCCAGTTAGTCAGAGGTGAAAGCCAACGGCTCAACCGTTGAATTGCCTCTGATACTGCTGGTCTTGAGTCCGCTAGGGGATGGTGGAATTCCTGGTGTAGCGGTGAAATGCGTAAATATCAGGAGGAACACCAGTGGCGAAGGCGGCCATCTGGGGCGGTACTGACGCTGAGGAACGAAAGCTAGGGTATCAAACGGGATTAGAAACC	0	0	0	0	0	0	0	57	37	0	0	0	0	0	0	0	0	0	0	102	61	0	0	0	0	Bacteria	Latescibacteria	NA	NA	NA	NA
CCGCGGTAATACGTAGGGGGCAAGCGTTGTCCGGATTTACTGGGCGTAAAGAGCGTGTAGGCGGCAAAGCAGGTCTGTTGTGAAAACTGGAGGCTCAACCTCCAGACGTCGACAGAAACCGCTTGGCTAGAGTCCGGAAGAGGAGAGTGGAATTCCTGGTGTAGCGGTGAAATGCGCAGATATCAGGAAGAACACCAATGGCGAAGGCAGCTCTCTGGGACGGTACTGACGCTGAGACGCGAAAGCGTGGGGAGCGAACAGGATTAGAAACC	0	0	0	0	0	0	0	0	0	0	0	0	0	0	0	110	122	0	0	0	0	0	0	0	25	Bacteria	Actinobacteria	Thermoleophilia	Gaiellales	Gaiellaceae	Gaiella
CCGCGGTAATACCGGCAGCACGAGTGATGGCCGCTCTTATTGGGCCTAAAGCGTTCGTAGCCAGCCGAGCAAGTCCGTCGGGAAATCTGCCCGCTTAACGGGCAGGCGTCCGGCGGAAACTGTTCGGCTTGGGGCCGAGAGATCCAAGGGGTACGTCCGGGGTAGGAGTGAAATCCCGTAATCCTGGACGGACCACCGGTGGCGAAAGCGCCTTGGAAAAACGGACCCGACGGTGAGGAACGAAAGCTAGGGTCTCGAACCGGATTAGAAACC	256	0	0	0	0	0	0	0	0	0	0	0	0	0	0	0	0	0	0	0	0	0	0	0	0	Archaea	Euryarchaeota	Halobacteria	Halobacteriales	Halobacteriaceae	Halorientalis
CCGCGGTAATACGTAGGGTGCAAGCGTTGTCCGGAATTATTGGGCGTAAAGAGCTCGTAGGCGGTTTGTCGCGTCGGCTGTGAAATCCCGTGGCTCAACTGCGGGTCTGCAGTCGATACGGGCAGACTAGAGTGCGGTAGGGGAGACTGGAATTCCTGGTGTAGCGGTGAAATGCGCAGATATCAGGAGGAACACCGGTGGCGAAGGCGGGTCTCTGGGCCGTAACTGACGCTGAGGAGCGAAAGCGTGGGGAGCGAACAGGATTAGAAACC	0	0	0	0	0	0	0	0	0	0	0	0	43	34	179	0	0	0	0	0	0	0	0	0	0	Bacteria	Actinobacteria	Actinobacteria	Frankiales	NA	NA
CCGCGGTAATACAGAGGGTGCGAGCGTTGTTCGGAATTATTGGGCGTAAAGGGCGCGTAGGCGGTGCGGTAAGTCACCTGTGAAACCTCTGGGCTTAACTCAGAGCCTGCAGGCGAAACTGCCGTGCTGGAGGGTGGGAGAGGTGCGTGGAATTCCCGGTGTAGCGGTGAAATGCGTAGATATCGGGAGGAACACCTGTGGCGAAAGCGGCGCACTGGACCACTACTGACGCTGAGGCGCGAAAGCTAGGGGAGCAAACAGGATTAGAAACC	0	0	0	199	56	0	0	0	0	0	0	0	0	0	0	0	0	0	0	0	0	0	0	0	0	Bacteria	Acidobacteria	Acidobacteria	Acidobacteriales	Acidobacteriaceae_(Subgroup_1)	NA
CCGCGGTAAAACGTAGGAGGCGAGCGTTATCCGGATTTACTGGGCGTAAAGCGTGTGTAGGCGGTTTGATAAGTTGGATGTGAAAGCTCCCGGCTCAACTGGGAGAGGTCGTTCAAAACTATCAGACTCGAGAGTGGTAGAGGGAGGTGGAATTCCGCGTGTAGTGGTGAAATGCGTAGATATGCGGAGGAACACCAGTGGCGAAAGCGGCCTCCTGGCCCATTTCTGACGCTCAGACACGAAAGCTAAGGTAGCAAACGGGATTAGAAACC	0	0	0	0	0	0	0	99	135	0	0	0	0	0	0	0	0	0	0	0	21	0	0	0	0	Bacteria	Chloroflexi	Anaerolineae	Anaerolineales	Anaerolineaceae	Leptolinea
CCGCGGTAATACGGGGGATGCAAGCGTTATTCGGAATTATTGGGCGTAAAGGGCGCGTAGGCGGTTTTGTCGGTCAGATGTGAAAGCCCAGGGCTCAACCCTGGACGTGCATTTGAAACAGCAAGACTTGAGTACGGGAGAGGAAAGCGGAATTCCTGGTGTAGAGGTGAAATTCGTAGATATCAGGAGGAACACCGATGGCGAAGGCAGCTTTCTGGACCGATACTGACGCTGAGGCGCGAAGGCGTGGGTAGCGAACAGGATTAGAAACC	0	0	0	0	0	0	0	60	88	0	0	0	0	0	0	0	0	0	0	47	60	0	0	0	0	Bacteria	Proteobacteria	Deltaproteobacteria	Desulfobacterales	Desulfobacteraceae	Desulfobacula
CCGCGGTAATACAGAGGGGGCTAGCGTTATTCGGAATTATTGGGCGTAAAGGGCGCGTAGGCGGCCATGCGTGTCTTCCGTGAAATCCCTCGGCTTAACTGAGGACGTGCGGAAGAAACTGCAAGGCTCGAGTCCGGGAGAGGGGGGTGGAATTCCCAGTGTAGCGGTGAAATGCGTAGATATTGGGAGGAACACCGGTGGCGAAGGCGGCCCCCTGGACCGGAACTGACGCTGAGGCGCGAAAGCGTGGGTAGCAAACGGGATTAGAAACC	0	0	0	0	0	0	0	0	0	0	0	0	0	0	0	131	124	0	0	0	0	0	0	0	0	Bacteria	Acidobacteria	Holophagae	Subgroup_7	NA	NA
CCGCGGTAATACGTAGGGGGCGAGCGTTGTCCGGATTTATTGGGCGTAAAGAGCGTGTAGGCGGCCTGTCAAGTCCGACGTGAAATCTTACGGCTTAACCGTGAAATTGCATTGGAAACTGGCAGGCTAGAGTCTGGATGAGGAAGATGGAATTCCTGGTGTAGCGGTGAAATGCGCAGATATCAGGAGGAACACCGGTGGCGAAGGCGGTCTTCTAGGACAGTACTGACGCTGAGACGCGAAAGCGTGGGGAGCAAACAGGATTAGAAACC	0	103	150	0	0	0	0	0	0	0	0	0	0	0	0	0	0	0	0	0	0	0	0	0	0	Bacteria	Actinobacteria	Thermoleophilia	Gaiellales	NA	NA
CCGCGGTAATACGAAGGGGGCTAGCGTTGTTCGGATTTACTGGGCGTAAAGCGCACGTAGGCGGATCGTTAAGTCGGGGGTGAAATCCTGGAGCTCAACTCCAGAACTGCCTTCGATACTGGCGATCTTGAGTCCGGAAGAGGTGAGTGGAACTCCTAGTGTAGAGGTGGAATTCGTAGATATTAGGAAGAACACCAGTGGCGAAGGCGGCTCACTGGTCCGGTACTGACGCTGAGGTGCGAAAGCGTGGGGAGCAAACAGGATTAGAAACC	0	0	0	47	28	0	0	89	45	0	0	0	0	0	0	0	0	0	0	0	44	0	0	0	0	Bacteria	Proteobacteria	Alphaproteobacteria	Rhizobiales	Hyphomicrobiaceae	Devosia
CCGCGGTAATACGGGGGGTGCAAGCGTTGTTCGGAATTATTGGGCGTAAAGAGCGTGTAGGCGGCCTGATGTGTCAGATGTGAAAGCCCTGGGCTCAACCCAGGAAGTGCATTTGAAACTGTCAGGCTTGAGTAGGGGAGAGGGAAGTGGAATTCCTGGTGTAGAGGTGAAATTCGTAGATATCAGGAGGAACACCGGTGGCGAAGGCGACTTCCTGGCCCTATACTGACGCTGAGACGCGAGAGCGTGGGTAGCAAACAGGATTAGAAACC	0	0	0	0	0	0	0	73	180	0	0	0	0	0	0	0	0	0	0	0	0	0	0	0	0	Bacteria	Proteobacteria	Deltaproteobacteria	Syntrophobacterales	Syntrophaceae	Syntrophus
CCGCGGTAATACGTAGGTGGCGAGCGTTATCCGGAATTATTGGGCGTAAAGGGTGCGTAGGCGGCATATTAAGTCTGTGGTTAAAGTGCGGGGCTCAACCCCGTATTGCCATAGAAACTGGTAGGCTAGAGTGCAGGAGAGGGCAGTGGAATTCCATGTGTAGCGGTAAAATGCGTAGATATATGGAGGAACACCGGTGGCGAAGGCGGCTGCCTGGCCTGTAACTGACGCTGAGGCACGAAAGCGTGGGGAGCAAATAGGATTAGAAACC	0	0	0	0	0	0	0	0	0	0	0	0	0	0	0	0	0	0	0	0	0	0	0	167	86	Bacteria	Firmicutes	Erysipelotrichia	Erysipelotrichales	Erysipelotrichaceae	Erysipelothrix
CCGCGGTAATACAGAGACCTCAAGCGTTATCCGGATTTATTGGGCGTAAAGCGCGTGTAGGCGGCTTTGTTAGTCAGACGTCAAATCTCCGAGCTTAACTCGGAAACTGCGTTTGAAACGGCAAAGCTCGAGGGAGCAAGAGACCAGTAGAACGTATGGTGTAGCAGTGAAATGCGTTGATATCATACGGAATACCAAAGGCGAAGGCATCTGGTTGGGGCTCGCCTGACGCTGAGACGCGAAAGCGTGGGTAGCGAATGGGATTAGATACC	0	79	172	0	0	0	0	0	0	0	0	0	0	0	0	0	0	0	0	0	0	0	0	0	0	Bacteria	Parcubacteria	NA	NA	NA	NA
CCGCGGTAAGACGTGGGGGGCCAGCGTTGCTCGGAATTACTGGGTGTAAAGGGTTCGTAGGCGGTGTGGCAAGTCGGGAGTGAAATCTCTGGGCTTAACCCAGAGACTGCTTCCGAAACTGCTGTGCTTGAGTGTGGGAGAGGCGCGTGGAATTGCAGGTGTAGCGGTGAAATGCGTAGATATCTGCAGGAACACCCGTGGCGAAAGCGGCGCGCTGGACCACTACTGACGCTGAGGAACGAAAGCTAGGGGAGCAAACAGGATTAGAAACC	0	0	0	201	50	0	0	0	0	0	0	0	0	0	0	0	0	0	0	0	0	0	0	0	0	Bacteria	Acidobacteria	Acidobacteria	Subgroup_2	NA	NA
CCGCGGTAATACGGAGGATGCAAGCGTTATCCGGATTTATTGGGTTTAAAGGGTGCGTAGGCGGGGAATTAAGTCAGTGGTGAAATACTGCAGCTTAACTGTAGCACTGCCATTGATACTGATTTTCTTGAGTACGGTTGAAGTAGGCGGAATGTGTAATGTAGCGGTGAAATGCTTAGAGATTACACAGAACACCGATTGCGTAGGCAGCTTACTAAGCCGTAACTGACGCTGAGGCACGAAAGTGTGGGGATCGAACAGGATTAGAAACC	0	0	0	0	0	0	0	185	66	0	0	0	0	0	0	0	0	0	0	0	0	0	0	0	0	Bacteria	Bacteroidetes	Bacteroidetes_BD2-2	NA	NA	NA
CCGCGGTAATACGGAGGGTGCAAGCGTTATCCGGATTTATTGGGTTTAAAGGGTGCGTAGGCGGCTATTTAAGTCAGTGGTGAAATCCTGCAGCTCAACTGTAGAACAGCCATTGAAACTGAATAGCTTGAGTAATCTTGAGGTAGGCGGAATGTGTAGTGTAGCGGTGAAATGCTTAGATATTACACAGAACACCGATTGCGAAGGCAGCTTACTAAGGATTTACTGACGCTGATGCACGAAAGCGTGGGGATCAAACAGGATTAGAAACC	0	0	0	0	0	0	0	66	55	0	0	0	0	0	0	0	0	0	0	0	0	76	54	0	0	Bacteria	Bacteroidetes	BSV13	NA	NA	NA
CCGCGGTAATACGTAGGGGGCAAGCGTTGTCCGGATTTATTGGGCGTAAAGAGCGTGTAGGCGGCCAGACAGGTCCGTTGTGAAAACTCGAGGCTCAACCTCGAGACGTCGACGGAAACCGTCTGGCTAGAGTCCGGAAGAGGAGTGTGGAATTCCTGGTGTAGCGGTGAAATGCGCAGATATCAGGAAGAACACCTATGGCGAAGGCAGCACTCTGGGACGGTACTGACGCTGAGACGCGAAAGCGTGGGGAGCGAACAGGATTAGAAACC	0	0	0	0	0	0	0	0	12	0	0	0	0	0	0	0	0	0	0	0	0	71	79	39	50	Bacteria	Actinobacteria	Thermoleophilia	Gaiellales	NA	NA
CCGCGGTAATACGTGAGCCCCAAGCATTATCCGGAATTACTGGGTGTAAAGGGTTTGTAGGCGGATTTTTAAGTTGAATATGAAAGACCGAAGCTCAACTTCGTGTTGGTATTCAAAACTGGAGATCTAGAATTAGGGAGAGGTAAGCGGAATTCTAAGTGTAGGGGTGCAATCCGTAGATACTTAGAAGAACACCAAAAGCGAAGGCAGCTTACTGGAACTATATTGACGCTGAGGAACGAAAGCGTGGGTAGCGAAAAGGATTAGAAACC	0	0	0	0	0	0	0	0	0	0	0	0	0	0	0	0	0	0	0	57	194	0	0	0	0	Bacteria	Gracilibacteria	NA	NA	NA	NA
CCGCGGTAATACGGAGGGTGCAAGCGTTATCCGGAATCATTGGGTTTAAAGGGTCCGTAGGCGGATTAATAAGTCAGGGGTGAAATCCAACAGCTTAACTGTTGAACTGCCTTTGATACTGTTAGTCTTGAGTTATATGGAAGTAGATAGAATGTGTAGTGTAGCGGTGAAATGCATAGATATTACACAGAATACCGATTGCGAAGGCAGTCTACTACGTATATACTGACGCTAATGGACGAAAGCGTGGGGAGCGAACAGGATTAGAAACC	0	0	0	0	0	0	0	0	0	0	0	0	0	0	0	0	0	0	0	0	0	0	0	179	72	Bacteria	Bacteroidetes	Flavobacteriia	Flavobacteriales	Flavobacteriaceae	Lutibacter
CCGCGGTAATACGTAGGGTGCGAGCGTTAATCGGAATTACTGGGCGTAAAGCGTGCGCAGGCGGTTTGTTAAGTCAGATGTGAAAGCCCCGGGCTTAACCTGGGAACTGCGTTTGAAACTGGCAAGCTAGAGTCTGTCAGAGGGGGGTAGAATTCCACGTGTAGCAGTGAAATGCGTAGAGATGTGGAGGAATACCGATGGCGAAGGCAGCCCCCTGGGATAAGACTGACGCTCATGCACGAAAGCGTGGGGAGCAAACAGGATTAGAAACC	0	133	117	0	0	0	0	0	0	0	0	0	0	0	0	0	0	0	0	0	0	0	0	0	0	Bacteria	Proteobacteria	Betaproteobacteria	TRA3-20	NA	NA
CCGCGGTAATACATAGGGTGCAAGCGTTGTCCGGAATTATTGGGCGTAAAGAGCTCGTAGGTGGTTCGTCACGTCGGATGTGAAAATCTGGGGCTCAACCCCAGACCTGCATTCGATACGGGCGAACTAGAGTGTGGTAGGGGAGACTGGAATTCCTGGTGTAGCGGTGGAATGCGCAGATATCAGGAGGAACACCAATGGCGAAGGCAGGTCTCTGGGCCATTACTGACACTGAGGAGCGAAAGCGTGGGGAGCGAACAGGATTAGAAACC	0	0	0	182	68	0	0	0	0	0	0	0	0	0	0	0	0	0	0	0	0	0	0	0	0	Bacteria	Actinobacteria	Actinobacteria	Frankiales	Sporichthyaceae	Candidatus_Planktophila
CCGCGGTAATACGTAGGCAGCAAGCGTTGTTCGGAATTACTGGGCGTAAAGAGTATGTAGGCGGTGTTCTAAGTCTGTTGTGAAATCTCCCGGCTCAACTGGGAGGGTGCGGCGGAGACTGGAATGCTAGAGTATGGGAGAGGTAAGCGGAATTCCTGGTGTAGCGGTGAAATGCGTAGATATCAGGAGGAACACCTGTGGTGTAGACAGCTTACTGGACCATGACTGACGCTGAGATACGAAAGCGTGGGTAGCAAACAGGATTAGAAACC	0	0	0	147	103	0	0	0	0	0	0	0	0	0	0	0	0	0	0	0	0	0	0	0	0	Bacteria	Acidobacteria	Acidobacteria	Subgroup_3	Unknown_Family	Bryobacter
CCGCGGTAATACGAACTGTGCGAACGTTATTCGGAATCACTGGGCTTACAGGGTGCGTAGGCGGCTTGTTAAGTAGGGTGTGAAAGCCCCCGGCTCAACCGGGGAATTGCGCCTTAAACTGGCGAGCTGGAGTGAGATAGGGGTGTGTGGAACTTCCGGTGGAGCGGTGAAATGTGTTGATATCGGAAGGAACGCCGGTGGCGAAAGCGACACACTGGATCTTGTCTGACGCTGAGGCACGAAAGCCAGGGGAGCGAACGGGATTAGAAACC	0	0	0	107	92	15	34	0	0	0	0	0	0	0	0	0	0	0	0	2	0	0	0	0	0	Bacteria	Planctomycetes	Planctomycetacia	Planctomycetales	Planctomycetaceae	Planctomyces
CCGCGGTAATACGTAGGTGACAAGCGTTGTCCGGATTTACTGGGCGTAAAGAGCGCGCAGGCGGTCGATCAAGTCGAATGTGAAAGCCCCCGGCTCAACTGGGGAGGGTCATTCGATACTGATCGACTCGAAGGCAGGAGAGGGTAGTGGAATTCCCGGTGTAGTGGTGAAATGCGTAGATATCGGGAGGAACACCAGTGGCGAAGGCGACTACCTGGCCTGTTCTTGACGCTGAGGCGCGAAAGCTAGGGGAGCAAACGGGATTAGAAACC	0	0	0	0	0	0	0	0	0	0	0	0	0	0	0	109	141	0	0	0	0	0	0	0	0	Bacteria	Chloroflexi	KD4-96	NA	NA	NA
CCGCGGTAATACGGAGGGTGCGAGCGTTGTCCGGAATCACTGGGCGTAAAGGGCGCGTAGGCGGCCTGATAAGTAGGGGGTGAAATCCTGCGGCTTAACCGCAGGGCTGCCTTCTAAACTGTCAGGCTCGAGCACAGTAGAGGCAGGTGGAATTCCCGGTGTAGCGGTGGAATGCGTAGAGATCGGGAAGAACATCAGTGGCGAAGGCGGCCTGCTGGGCTGTTGCTGACGCTGAGGCGCGACAGCGTGGGGAGCAAACAGGATTAGAAACC	0	0	0	0	0	0	0	0	0	0	0	0	0	0	0	74	85	0	0	0	0	0	0	32	59	Bacteria	Gemmatimonadetes	Gemmatimonadetes	Gemmatimonadales	Gemmatimonadaceae	NA
CCGCGGTAATACGGAGGGTCCAAGCGTTATCCGGATTCATTGGGTTTAAAGGGTGCGCAGGCGGGGATGTAAGTCAGTGGTGAAATACTGCCGCTCAACGGTAGAACTGCCATTGATACTGCATCTCTTGAGTATGGTTGAGGTAGGCGGAATGTGTTGTGTAGCGGTGAAATGCATAGATATGACACAGAACGCCGATTGCGAAGGCAGCTTACTAAGCCATTACTGACGCTGAGGCACGAAAGCGTGGGGAGCGAACAGGATTAGAAACC	0	0	0	0	0	0	0	0	0	0	0	0	0	0	0	0	0	25	0	0	0	0	0	154	71	Bacteria	Bacteroidetes	Bacteroidia	Bacteroidia_Incertae_Sedis	Draconibacteriaceae	Draconibacterium
CCGCGGTAATACGGAGGGTGCAAGCGTTAATCGGAATTACTGGGCGTAAAGCGTGCGTAGGCGGCCTGTTAAGTCAGATGTGAAAGCCCCGGGCTTAACCTGGGAACTGCATCTGATACTGGGAGGCTAGAATGTGGGAGAGGAGAGTGGAATTTCCGGTGTAGCGGTGAAATGCATAGAGATCGGAAGGAACACCAGTGGCGAAGGCGGCTCTCTGGACCAACATTGACGCTGAGGCACGAAAGCGTGGGTAGCAAACAGGATTAGAAACC	0	0	0	0	0	0	0	0	0	0	0	0	0	0	0	0	0	0	0	70	180	0	0	0	0	Bacteria	Proteobacteria	Gammaproteobacteria	Thiotrichales	Thiotrichaceae	Thiothrix
CCGCGGTAAGACGTAGGGACCAAGCGTTGTCCGGATTTACTGGGCGTAAAGAGCGCGTAGGCTGCTCGTTAAGTGCGAAGTGAAATCTCCGAGCTCAACTCGGAAACTGCTTTACATACTGGCGGGCTAGAGGTAGGCAGAGGTTTGTGGAATTCCTGGTGTAGCGGTGAAATGCATAGATATCAGGAGGAACACCAATGGCGAAGGCAGCAAACTGGGCCTATCCTGACGCTGAGGCGCGAAAGCGTGGGTAGCAAACAGGATTAGAAACC	0	249	0	0	0	0	0	0	0	0	0	0	0	0	0	0	0	0	0	0	0	0	0	0	0	Bacteria	Armatimonadetes	NA	NA	NA	NA
CCGCGGTAATACAGAGGTCCCAAGCGTTACTGAGATTCACTGGGTTTAAAGGGTGCGTAGGTGGCGCGTTAAGTCAGTTGTGAAATCCCCGGGCTCAACCCGGGAATAGCTTCTGATACTGGCGTGCTTGAGGCCGGTAGAGGTTACTGGAACGGACGGTGGAGCGGTGAAATGCGTAGATATCGTCTGGAACGCCAGTGGTGAAGACGGGTAACTAGACCGGATCTGACACTGAGGCACGAAAGCGTGGGGAGCGAACGGGATTAGAAACC	0	142	107	0	0	0	0	0	0	0	0	0	0	0	0	0	0	0	0	0	0	0	0	0	0	Bacteria	Planctomycetes	Phycisphaerae	CPla-3_termite_group	NA	NA
CCGCGGTAATACGGAGGGTGCAAACGTTGTCCGGAATCACTGGGCGTAAAGCGCATGTAGGTGGTTTGGTAAGTGAATGATTAAAGACCGATGCTTAACATCGGAGCTGTTATTTATACTGCCAGGCTTGAGAATGACAGGGGTAAGCGGAACTTTAGGTGTAGGAGTGAAATCCGTAGATATCTAAAGGAACACCAATGGCGAAGGCAGCTTACTGGGTCTTTTCTGACACTGAGATGCGAAAGCGTGGGGAGCAAACGGGATTAGAAACC	0	62	187	0	0	0	0	0	0	0	0	0	0	0	0	0	0	0	0	0	0	0	0	0	0	Bacteria	NA	NA	NA	NA	NA
CCGCGGTAATACGTAGGGGGCGAGCGTTGTCCGGAATTACTGGGCGTAAAGGGCGAGTAGGCGGTTATATAAGTCAGATGTGAAATACCAGGGCTTAACCCTGGGGCTGCATTTGAAACTATATAGCTTGAGTACAGGAGAGGAAAGTGGAATTCCCAGTGTAGCGGTGATATGCGTAGATATTGGGAGGAACACCAGTGGCGAAGGCGACTTTCTGGACTGTAACTGACGCTGAGGCGCGAAAGCGTGGGGAGCAAACAGGATTAGAAACC	0	0	0	0	0	0	0	0	0	0	0	0	0	0	0	0	0	0	0	0	0	0	0	149	100	Bacteria	Firmicutes	Clostridia	Thermoanaerobacterales	SRB2	NA
CCGCGGTAATACGTAGGGGGCAAGCGTTATCCAGATTTACTGGGCGTAAAGCGCGTGTAGGCGGCTGGTTAGGTGTGATGTGAAATCTTCGGGCTCAACCCGAAAAATGCATTGCAAACCGGCCTGGCTAGAGTGCAGGAGAGGGAAGCGGAATTCCAGGTGTAGCGGTGAAATGCGTAGATATCTGGAGGAACACCAGTGGCGAAGGCGGCTTCCTGGCCTGCAACTGACGCTGAGACGCGAAAGCGTGGGGAGCGAACCGGATTAGAAACC	0	0	0	153	95	0	0	0	0	0	0	0	0	0	0	0	0	0	0	0	0	0	0	0	0	Bacteria	Chloroflexi	JG37-AG-4	NA	NA	NA
CCGCGGTAAGACGAACCGTCCAAACGTTATTCGGAATTACTGGGCTTAAAGGGTGCGTAGGCGGCGCGGAAAGTTGGGTGTGAAATCCCTCGGCTCAACCGAGGAACTGCGCCCAATACTACCGTGCTTGAGGGAGATAGAGGTGAGCGGAACTTAGGGTGGAGCGGTGAAATGCGTTGATATCCTAAGGAACACCGGTGGCGAAAGCGGCTCACTGGATCTCTTCTGACGCTGAGGCACGAAAGCTAGGGTAGCGAACGGGATTAGAAACC	0	0	0	0	0	0	0	0	53	0	0	0	0	0	0	0	0	0	0	0	0	103	92	0	0	Bacteria	Planctomycetes	Planctomycetacia	Planctomycetales	Planctomycetaceae	Pir4_lineage
CCGCGGTAATACGTAGGTGGCGAGCGTTGTCCGGAATCATTGGGCGTAAAGAGCGCGTAGGCGGCTTGTCAGGTCTGATGTGAAACCTTGGGGCTCAACCCCAAGCGTGCATCGGAAACCGGCTTGCTAGAGTCTGGGAGAGGAGAGTGGAATTCCTGGTGTAGCGGTGAAATGCGTAGATATCAGGAGGAACACCAGTTGCGAAGGCGGCTCTCTGGAACAGTACTGACGCTGAGGCGCGAAAGCTAGGGGAGCAAACAGGATTAGAAACC	0	0	0	0	0	0	0	0	0	0	0	0	0	0	0	115	133	0	0	0	0	0	0	0	0	Bacteria	Actinobacteria	Thermoleophilia	Gaiellales	NA	NA
CCGCGGTAATACAGAGGTCCCAAGCGTTGTTCGGATTCACTGGGCGTAAAGGGTGCGTAGGTGGATAGGTAAGTCTAGTGTGAAAGCTCCGGGCTCAACCCGGAAAAGTCATTAGAAACTATTTATCTTGAGGGTCGGAAGGGAGACTGGAATTCTCGGTGTAGCAGTGAAATGCGTAGATATCGAGAGGAACATCAGTGGCGAAAGCGAGTCTCTGGACGACACCTGACACTGAGGCACGAAAGCTAGGGGAGCAAACAGGATTAGAAACC	0	0	0	0	0	0	0	0	0	0	0	0	0	0	0	0	0	0	0	0	0	0	0	140	108	Bacteria	Verrucomicrobia	OPB35_soil_group	NA	NA	NA
CCGCGGTAATACGTAGGGTGCAAGCGTTAATCGGAATTACTGGGCGTAAAGCGTGCGCAGGCGGTTATGTAAGTCAGATGTGAAATCCCCGGGCTTAACCTGGGAATGGCATTTGAGACTGCATGGCTAGAGTGTGTCAGAGGGGGGTAGAATTCCACGTGTAGCAGTGAAATGCGTAGAGATGTGGAGGAATACCGATGGCGAAGGCAGCCCCCTGGGATAACACTGACGCTCATGCACGAAAGCGTGGGGAGCAAACAGGATTAGAAACC	0	0	0	170	77	0	0	0	0	0	0	0	0	0	0	0	0	0	0	0	0	0	0	0	0	Bacteria	Proteobacteria	Betaproteobacteria	Burkholderiales	Oxalobacteraceae	Herminiimonas
CCGCGGTAATACGGAGGGTGCAAGCGTTATCCGGATTTACTGGGTTTAAAGGGTGCGTAGGTGGGTAGGTAAGTCAGTGGTGAAATCTTCAAGCTTAACTTGGAAACTGCCATTGATACTATTTATCTTGAATACTCTGGAGGTAAGCGGAATATGTCATGTAGCGGTGAAATGCTTAGATATGACATAGAACACCAATTGCGAAGGCAGCTTACTACATAGTTATTGACACTGAGGCACGAAAGCGTGGGGATCAAACAGGATTAGAAACC	0	0	0	0	0	0	0	0	0	0	0	130	117	0	0	0	0	0	0	0	0	0	0	0	0	Bacteria	Bacteroidetes	Sphingobacteriia	Sphingobacteriales	Chitinophagaceae	Ferruginibacter
CCGCGGTAATACGTAGGGAGCAAGCGTTGTCCGGAATCATTGGGCGTAAAGCGCGCGTAGGTGGCCTCATAAGTCCGCTGTGAAAGTCAAAGGCTCAACCTTTGAAAGCCGGTGGATACTGTGAGGCTAGAGTACGGAAGAGGCGAGTGGAATTCCTGGTGTAGCGGTGGAATGCGCAGATATCAGGAGGAACACCAATAGCGAAGGCAGCTCGCTGGGACGTTACTGACACTGAGGCGCGAAAGCGTGGGGAGCGAACAGGATTAGAAACC	0	0	0	0	0	0	0	35	65	0	0	0	0	0	0	61	85	0	0	0	0	0	0	0	0	Bacteria	Actinobacteria	Thermoleophilia	Solirubrobacterales	480-2	NA
CCGCGGTAATACGTAGGATGCGAGCGTTGTCCGGAGTTACTGGGCGTAAAGCGTGTGCAGGCGGCCCTATGCGTCTGTGGTGAAATCTCCCGGCTTACCTGGGAGGGGGTCATGGATACGATGGGGCTTGAGGGGTTGAGAGGCTAGTAGAACTCCCGGTGGAACAGTGAAATGTGTAGATATCGGGAAGAATACCTGTGGTGAAGACGGCTAGCTGGTGACCATCTGACGCTCAGACACGAAAGCTTGGGGAGCAAACAGGATTAGAAACC	0	0	0	0	245	0	0	0	0	0	0	0	0	0	0	0	0	0	0	0	0	0	0	0	0	Bacteria	NA	NA	NA	NA	NA
CCGCGGTAACACGTAGGAGGCGAGCGTTATCCGGATTCACTGGGCGTAAAGCGCGTGCAGGCGGTTCGGTAAGTTAGGCGTGAAATCTCCCGGCTCAACTGGGAGAGGTCGTCTAATACTACCGAACTTGAGAGCGATAGAGGAAAATGGAATTCCCGGTGTAGTGGTGAAATGCGTAGATATCGGGAGGAACACCAGTGGCGAAAGCGATTTTCTGGATCGTTTCTGACGCTCAGACGCGAAAGCTAGGGTAGCAAACGGGATTAGAAACC	0	0	0	0	0	0	0	67	96	0	0	0	0	0	0	0	0	0	0	0	82	0	0	0	0	Bacteria	Chloroflexi	Anaerolineae	Anaerolineales	Anaerolineaceae	NA
CCGCGGTAAAACCAGCAGCTCTAGTGGTACTCGCGTTTATTGGGCTTAAAGCGTACGTAGTCGGTTCGGCAAGTTCCCTGTGAAATCCTGTGACTCAATTACAGGGCCTGCGGGGAATACTACCGGGCTAGGAACCGGGATAGGTCAGGGGTATTCCTTGGGTAGCGGTGAAATGCTATAATCCAAGGAGGACCACCAATAGCGAAGGCACCTGTCTGGAACGGGTTCGACGATGAGGGACGAAAGCTAGGGGAGCAAACGGGATTAGAAACC	0	0	0	0	0	0	0	57	188	0	0	0	0	0	0	0	0	0	0	0	0	0	0	0	0	Archaea	NA	NA	NA	NA	NA
CCGCGGTAATACGTAGGGGGCAAGCGTTGTCCGGAATCATTGGGCGTAAAGCGCGTGTAGGCGGTCCGGTAAGTCGGTTGTGAAAGTCCAGGGCTCAACCCTGGGATGCCGATCGATACTGCCGGACTAGAGTCCGGAAGAGGCGAGTGGAATTCCCGGTGTAGCGGTGAAATGCGCAGATATCGGGAGGAACACCAATGGCGAAGGCAGCTCGCTGGGACGGTACTGACGCTGAGACGCGAAAGCGTGGGGAGCAAACAGGATTAGAAACC	0	0	0	0	0	0	0	0	0	0	0	0	0	0	0	0	0	46	0	0	0	44	42	72	41	Bacteria	Actinobacteria	Thermoleophilia	Solirubrobacterales	288-2	NA
CCGCGGTAATACGAAGGGTGCAAGCGTTACTCGGAATTACTGGGCGTAAAGCGTGCGTAGGTGGTTTGTTAAGTCTGTTGTGAAAGCCCCGGGCTCAACCTGGGAATGGCAATGGATACTGGCAAGCTAGAGTGCGGTAGAGGGTAGTGGAATTCCCGGTGTAGCGGTGAAATGCGTAGAGATCGGGAGGAACACCAGTGGCGAAGGCGGCTACCTGGACCAGCACTGACACTGAGGCACGAAAGCGTGGGGAGCAAACAGGATTAGAAACC	0	0	0	148	0	0	0	50	46	0	0	0	0	0	0	0	0	0	0	0	0	0	0	0	0	Bacteria	Proteobacteria	Gammaproteobacteria	Xanthomonadales	Xanthomonadaceae	NA
CCGCGGTAATACGTAGAAGACTAGTGTTATTCATCTTTAGTAGGTTTAAAGGGTACCTAGACGGTATAATTAGTCTTAAATAGGATACGGTTATACTAGAGTTATATATGAGAAGGGGAGTATTTGTGGAGTAGAGTTGAAATTCTTTGATACCATGAGGACTGGTAACGGCGAAAGCAACCTTTTATCTAATAACTGACGTTGAGGGACGAAGGCTTGGGTAGCGAACAGGATTAGAAACC	0	0	0	15	0	69	155	0	0	0	5	0	0	0	0	0	0	0	0	0	0	0	0	0	0	Bacteria	Proteobacteria	Alphaproteobacteria	Rickettsiales	Mitochondria	NA
CCGCGGTAACACGGGGGTTGCGAGCGTTGTCCGGAATTACTAGGCGTAAAGGGCAGGTAGGCGGATAGATAAGTTTCATGTTAAAGGCGACGGCTTACCCGTCGTAGGGCATGAGATACTGTTTATCTGGAATGCGGTTGGGGAAGACAGAATTCCTGGTGTAGCGGTGGAATGCGCAGAGATCAGGAGGAATACCGAAGGCGAAGGCAGTCTTCCAAGCCGTTATTGACGCTAAACTGCGAAGGTGTGGGTATCAAACAGGATTAGAAACC	0	0	0	0	0	0	0	103	67	0	0	0	0	0	0	0	0	0	0	74	0	0	0	0	0	Bacteria	Cloacimonetes	NA	NA	NA	NA
CCGCGGTAATACGGAGGGTGCGAGCGTTGTCCGGAATCACTGGGCGTAAAGGGCGCGTAGGCGGCCTGATAAGTAGGGGGTGAAATCCTGCGGCTTAACCGCAGGGCTGCCTTCTAAACTGTCGGGCTCGAGCACAGTAGAGGCAGGTGGAATTCCCGGTGTAGCGGTGGAATGCGTAGAGATCGGGAAGAACATCAGTGGCGAAGGCGGCCTGCTGGGCTGTTGCTGACGCTGAGGCGCGACAGCGTGGGGAGCAAACAGGATTAGAAACC	0	0	0	0	0	0	0	0	0	0	0	0	0	0	0	111	133	0	0	0	0	0	0	0	0	Bacteria	Gemmatimonadetes	Gemmatimonadetes	Gemmatimonadales	Gemmatimonadaceae	NA
CCGCGGTAACACGTAAGGGGCGAGCGTTGTTCGGAATTATTGGGCGTAAAGGGCACGCAGGCGGTTTGAGAAGTCTGATGTGAAAGACCTGGGCTCAACTCAGGGATCGCGTTGGAAACTGTCAAACTAGAGTATTAGAGGGGGAGTCGGAATTCCTAGTGTAGGGGTGAAATCTGTTGATATTAGGAAGAACACCGGTGGCGAAGGCGGACTCCTGGCTGAATACTGACGCTGAGGTGCGAAAGCATAGGGAGCAAACAGGATTAGAAACC	0	60	17	95	71	0	0	0	0	0	0	0	0	0	0	0	0	0	0	0	0	0	0	0	0	Bacteria	Spirochaetae	Spirochaetes	Spirochaetales	Spirochaetaceae	Spirochaeta_2
CCGCGGTAATACAGAGGATGCAAGCGTTATCCGGAATGATTGGGCGTAAAGCGTCTGTAGGTGGCTTTTTAAGTCCGCCGTCAAATCCCAGGGCTCAACCCTGGACAGGCGGTGGAAACTGCCAAGCTGGAGTACGGTAGGGGCAGAGGGAATTTCCGGTGGAGCGGTGAAATGCGTAGAGATCGGAAAGAACACCAACGGTGAAAGCACTCTGCTGGGCCGACACTGACACTGAGAGACGAAAGCTAGGGGAGCGAATGGGATTAGAAACC	0	0	0	0	0	0	0	0	0	0	0	0	0	0	0	0	0	36	0	0	0	60	0	97	50	Bacteria	Cyanobacteria	Chloroplast	NA	NA	NA
CCGCGGTAATACGGAGGATGCAAGCGTTGTCCGGAATCATTGGGCGTAAAGGGTCCTGAGGTGGTTTGCTCAGTCCAGTGTGAAAGTTCAGGGCTTACCCTTGAAAATGCGGTGGAAACTAGCAGGCTAGAGTACGGTGGGGGCAGAGGGAATTCCCGATGTAGCGGTGAAATGCATAGATATCGGGAAGAACACCGACGGCGAAGGCACTCTGCTGGGCCGAGACTGACACTGAAAGACGAAAGCCAGGGGAGCGAATGGGATTAGAAACC	0	0	0	0	0	170	72	0	0	0	0	0	0	0	0	0	0	0	0	0	0	0	0	0	0	Bacteria	Cyanobacteria	NA	NA	NA	NA
CCGCGGTAATACGTAGAAGACTAGTGTTATTCATCTTTAGTAGGTTTAAAGGGTACCTAGACGGTAAACCAAGCCTTAATAGGGACTAGTTTGCTAGAGTTACTTGTGAGGGGGCATAAAAGTACTAACGGTGTAGAGATGAAATTCTGTCATACCTTTTTTCGAGGGAATAGCAACGGCACTTATATAGGCGAAAGCATCTCCTTATGTGATAACTGACGTTGAGGGACGAAGGCTTTGTGTAGCGAACAGGATTAGAAACC	0	0	0	0	0	41	201	0	0	0	0	0	0	0	0	0	0	0	0	0	0	0	0	0	0	Bacteria	NA	NA	NA	NA	NA
CCGCGGTAACACCGGCAGCCCAAGTGATGGCCGATATTATTGGGCCTAAAGCGTCCGTAGCTGGCCGCACAAGTCCGTCGGGAAATCCACTCGCTTAACGAGTGGGCGTCCGGCGGAAACTGTGCGGCTTGGGACCGGAAGATCCGAGGGGTACGTCCGGGGTAGGAGTGAAATCCCGTAATCCTGGACGGACCACCGATGGCGAAAGCACCTCGGAAGGACGGATCCGACAGTGAGGGACGAAAGCTAGGGTCTCGAACCGGATTAGAAACC	241	0	0	0	0	0	0	0	0	0	0	0	0	0	0	0	0	0	0	0	0	0	0	0	0	Archaea	Euryarchaeota	Halobacteria	Halobacteriales	Halobacteriaceae	Natronomonas
CCGCGGTAATACGTAGGGTGCGAGCGTTAATCGGAATTACTGGGCGTAAAGCGTGCGCAGGCGGTTATTTAAGACAGATGTGAAATCCCCGGGCTCAACCTGGGAACTGCGTTTGTGACTGGATAGCTGGAGTATGGCAGAGGGGGGTGGAATTCCACGTGTAGCAGTGAAATGCGTAGAGATGTGGAGGAACACCGATGGCGAAGGCAGCCCCCTGGGCCAATACTGACGCTCATGCACGAAAGCGTGGGGAGCAAACAGGATTAGAAACC	0	38	97	61	45	0	0	0	0	0	0	0	0	0	0	0	0	0	0	0	0	0	0	0	0	Bacteria	Proteobacteria	Betaproteobacteria	Rhodocyclales	Rhodocyclaceae	Sterolibacterium
CCGCGGTAATACGGGGGGGGCAAGCGTTGTTCGGAATTACTGGGCGTAAAGGGCTCGTAGGCGGCCAACTAAGTCAGACGTGAAATCCCTCGGCTTAACCGGGGAACTGCGTCTGATACTGGATGGCTTGAGATTGGGAGAGGGATGCGGAATTCCAGGTGTAGCGGTGAAATGCGTAGATATCTGGAGGAACACCGGTGGCGAAGGCGGCATCCTGGACCAACACTGACGCTGAGGAGCGAAAGCCAGGGGAGCAAACGGGATTAGAAACC	0	0	0	36	0	0	0	108	50	0	0	0	0	0	0	0	0	0	0	0	0	0	0	0	47	Bacteria	Acidobacteria	Acidobacteria	Subgroup_6	NA	NA
CCGCGGTAATACGTAGGGTGCGAGCGTTAATCGGAATTACTGGGCGTAAAGCGTGCGCAGGCGGTTCGTTGTGTCTGTGGTGAAAGCCCCGGGCTTAACCTGGGAATGGCCATGGAAACTGGCGGACTTGAGTGTGGCAGAGGGGGGTGGAATTCCGCGTGTAGCAGTGAAATGCGTAGAGATGCGGAGGAACACCGATGGCGAAGGCAGCCCCCTGGGCTAACACTGACGCTCAGGCACGAAAGCGTGGGGAGCAAACAGGATTAGAAACC	0	0	0	180	45	14	0	0	0	0	0	0	0	0	0	0	0	0	0	0	0	0	0	0	0	Bacteria	Proteobacteria	Betaproteobacteria	SC-I-84	NA	NA
CCGCGGTAATACGGAGGGTGCGAGCGTTAATCGGAATTACTGGGCGTAAAGCGTGCGTAGGTGGTTCGTTAAGTCAGATGTGAAAGCCCTGGGCTCAACCTGGGAACTGCATTTGAAACTGGCGGACTAGAGTTTAGTAGAGGGGAGTGGAATTTCAGGTGTAGCGGTGAAATGCGTAGATATCTGAAGGAACACCAGTGGCGAAGGCGACTCCCTGGACTAGAACTGACGCTGAGGTACGAAAGCGTGGGTAGCAAACAGGATTAGAAACC	0	0	0	99	0	0	0	0	0	0	0	0	0	0	0	68	72	0	0	0	0	0	0	0	0	Bacteria	Proteobacteria	Gammaproteobacteria	Methylococcales	Methylococcaceae	Methylobacter
CCGCGGTAAGACAGAGGGTGCAAACGTTGTTCGGAATCACTGGGCGTAAAGCGCGTGTAGGCGGCTATGTAAGTCGGACGTGAAAGCCCACGGCTCAACTGTGGAAGTGCGCTCGAAACTGCGTAGCTTGAGTTTTGGAGAGGAAGGCGGAATACTTGGTGTAGAGGTGAAATTCGTAGATATCAGGTAGAACACCAGTGGCGAAGGCGGCCTTCTGGACAATGACTGACGCTGAGACGCGAAAGCGTGGGGAGCAAACAGGATTAGAAACC	0	0	0	0	0	0	0	209	30	0	0	0	0	0	0	0	0	0	0	0	0	0	0	0	0	Bacteria	Proteobacteria	Deltaproteobacteria	Myxococcales	BIrii41	NA
CCGCGGTAAGACGGGGGAGGCAAGCATTGTCCGGAATTATTGGGCGTAAAGAACACGTAGGCGGTTTTTCAAGTCAATTGTGAAAACCTTGGGCTTAACCCGAGGATTGCAGTTGATACTGGATAACTAGAGTACAGTAGAGGAAAGTGGAATTCCTGGTGTAGCGGTGAAATGCGCAGATATCAGGAAGAACACCAGTGGCGAAAGCGGCTTTCTGGACTGTTACTGACGCTGAGGTGTGAAAGCTAGGGGAGCGAACAGGATTAGAAACC	0	0	0	0	0	0	0	0	0	0	0	0	0	17	0	107	115	0	0	0	0	0	0	0	0	Bacteria	Actinobacteria	OPB41	NA	NA	NA
CCGCGGTAATACGGAGGGTGCAAGCGTTATCCGGATTTATTGGGTTTAAAGGGTGCGTAGGCGGTGATTTAAGTCAGTGGTGAAATCCTGCAGCTCAACTGTAGAACAGCCATTGAAACTGAATTACTTGAGTAATCTTGAGGTAGGCGGAATGTGTAGTGTAGCGGTGAAATGCTTAGATATTACACAGAACACCGATTGCGAAGGCAGCTTACTAAGGATTTACTGACGCTGATGCACGAAAGCGTGGGGATCAAACAGGATTAGAAACC	0	0	0	0	0	0	0	0	0	0	0	0	0	0	0	0	70	0	0	0	0	92	77	0	0	Bacteria	Bacteroidetes	BSV13	NA	NA	NA
CCGCGGTAATACGAAGGGGGCTAGCGTTGTTCGGAATTACTGGGCGTAAAGCGTATGCAGGCGGATCGTTAAGTCAGGGGTGAAATCCCGAGGCTCAACCTCGGAACTGCCTTTGATACTGACGATCTTGAGTCCGGGAGAGGTGAGTGGAACTGCGAGTGTAGAGGTGAAATTCGTAGATATTCGCAAGAACACCAGTGGCGAAGGCGGCTCACTGGCCCGGTACTGACGCTGAGATACGAAAGCGTGGGGAGCAAACAGGATTAGAAACC	0	0	0	0	0	0	0	0	0	0	0	0	0	0	0	0	0	0	0	0	0	120	119	0	0	Bacteria	Proteobacteria	Alphaproteobacteria	Rhizobiales	Rhizobiales_Incertae_Sedis	Bauldia
CCGCGGTAATACGGAGGGTGCAAGCGTTGTTCGGAATTACTGGGCGTAAAGCGCGCGTAGGTGGCTTTTTAAGTCAGATGTGAAAGTCCACGGCTCAACCGTGGAAGTGCATTTGAAACTGGAAAGCTTGAGTATTGGAGGGGGTAGTGGAATTCCCGGTGTAGAGGTGAAATTCGTAGATATCGGGAGGAATACCAGTGGCGAAGGCGACTACCTGGCCAAATACTGACACTGAGGTGCGAAAGCGTGGGGAGCAAACAGGATTAGAAACC	0	0	0	0	0	0	0	0	0	0	0	0	0	0	0	0	0	0	0	0	0	0	0	168	71	Bacteria	Proteobacteria	Deltaproteobacteria	Desulfobacterales	Desulfobulbaceae	Desulforhopalus
CCGCGGTAATACCGGCAGCTCGAGTGATGGCCGCTATTATTGGGCCTAAAGCGTCCGTAGCCGGCCGAACAGGTCCGTCGGGAAATCTGCTCGCCCAACGAGCAGGCGTCCGGCGGAAACCAGTCGGCTTGGGGCCGGAAGACCCGAGGGGTACGTCCGGGGTAGGAGTGAAATCCCGTAATCCCGGACGGACCACCGGTGGCGAAAGCGCCTCGGGAAGACGGACCCGACGGTGAGGGACGAAAGCTAGGGTCACGAACCGGATTAGAAACC	238	0	0	0	0	0	0	0	0	0	0	0	0	0	0	0	0	0	0	0	0	0	0	0	0	Archaea	Euryarchaeota	Halobacteria	Halobacteriales	Halobacteriaceae	Salinarchaeum
CCGCGGTAATACCGGCAGCCCAAGTGATGGCCGATATTATTGGGCCTAAAGCGTCCGTAGCTGGCCGGACAAGTCCGTTGGGAAATCCGCACGCTTAACGTGCGGGCGTCCAGCGGAAACTGTCCGGCTTGGGACCGGAAGACCCGAGGGGTACGTCCGGGGTAGGAGTGAAATCCTGTAATCTCGGACGGACCACCTGTGGCGAAAGCGCCTCGGGAAGACGGATCCGACAGTGAGGGACGAAAGCCAGGGTCTCGAACCGGATTAGAAACC	238	0	0	0	0	0	0	0	0	0	0	0	0	0	0	0	0	0	0	0	0	0	0	0	0	Archaea	Euryarchaeota	Halobacteria	Halobacteriales	Halobacteriaceae	NA
CCGCGGTAATACGGAGGGTGCGAGCGTTATCCGGATTTATTGGGTTTAAAGGGTGCGCAGGCGGGCTGATCAGTCAGTGGTGAAACCCCGGGGCTCAACTCCGGACCTGCCATTGATACTGTCAGTCTTGAATTCGGTTGAAGTGGGCGGAATGTGTCATGTAGCGGTGAAATGCATAGATATGACACAGAACACCGATCGCGAAGGCAGCTCACTAAGCCGACATTGACGCTCATGCACGAAAGCGTGGGGAGCGAACAGGATTAGAAACC	3	0	0	0	0	0	0	42	48	0	0	0	0	0	0	0	0	0	0	55	90	0	0	0	0	Bacteria	Bacteroidetes	Bacteroidetes_VC2.1_Bac22	NA	NA	NA
CCGCGGTAATACGGGGATGGCGAGCGTTACTCGGATTTACTGGGTGTAAAGGGCAGGTAGGCGGCCCTGAAAGTTGAAGGTGAAATGCTCTGACTCAATCAGAGAACTGCCTTCAAAACTACAGGGCTTGAGGATTTGAGAGGAGAGCGGAATTCCCGGTGTAAGGGTGAAATCTGTAGATATCGGGAGGAACACCCGTGGCGAAAGCGGCTCTCTGGCAAATCCCTGACGCTGAGCTGCGAAAGCTAGGGGAGCAAACAGGATTAGAAACC	0	0	0	0	65	0	0	71	102	0	0	0	0	0	0	0	0	0	0	0	0	0	0	0	0	Bacteria	Candidate_division_OP3	NA	NA	NA	NA
CCGCGGTAATACGGAGGATGCAAGCGTTATCCGGAATCATTGGGCGTAAAGGGTCCTGAGGTGGTTTGCCCAGTCTACTGTGAAAGATCAGGGCTCAACCCTGAAAATGCGGTGGAAACTAGCAGGCTAGGATACGGTAGGGGCAGGGGGAATTCCCGGTGTAGCGGTGAAATGCATAGATATCGGGAAGAACACCAATGGCGAAAGCACCCTGCTGGGCCGATATTGACACTGACAGACGAAAGCTAGGGGAGCAAATGGGATTAGAAACC	0	0	0	0	0	93	145	0	0	0	0	0	0	0	0	0	0	0	0	0	0	0	0	0	0	Bacteria	Cyanobacteria	Chloroplast	NA	NA	NA
CCGCGGTAATACGGAGGGTGCAAGCGTTATCCGGATTTACTGGGTTTAAAGGGTGCGTAGGTGGGTAGGTAAGTCAGTGGTGAAATCTTCAAGCTTAACTTGGAAACTGCCATTGATACTATTTATCTTGAATATCCTGGAGGTAAGCGGAATATGTCATGTAGCGGTGAAATGCTTAGATATGACATAGAACACCCATTGCGAAGGCAGCTTACTACGGGATTATTGACACTGAGGCACGAAAGCGTGGGGATCAAACAGGATTAGAAACC	0	0	0	0	0	0	0	0	0	0	0	0	0	0	0	71	167	0	0	0	0	0	0	0	0	Bacteria	Bacteroidetes	Sphingobacteriia	Sphingobacteriales	Chitinophagaceae	Ferruginibacter
CCGCGGTAAGACGTAGGACGCAAGCGTTATCCGGATTTACTGGGCGTAAAGCGTCTGTAGGCGGAAAGACAAGTTGGGCGTGAAAGCTCCGGGCTCAACCCGGAGAGTGCGTTCAATACTGTCTATCTAGAGGAGGTCAGAGGGGAGTGGAATTTCAGGTGTAGCGGTAAAATGCGCAGATATCTGAAGGAACACCAGTGGCGAAGGCGGCTCCCTGGGGCCCACCTGACGCTGAGAGACGAAAGCTAGGGGAGCGAACAGGATTAGAAACC	0	0	0	0	0	0	0	0	0	0	0	0	0	0	0	0	0	0	0	0	0	0	0	141	97	Bacteria	Chloroflexi	Anaerolineae	Anaerolineales	Anaerolineaceae	NA
CCGCGGTAATACGTAGGTGGCGAGCGTTGTCCGGAATCATTGGGCGTAAAGAGCGCGTAGGTGGCTTGTCAGGTCCGGTGTGAAATCCTGGGGCTTAACCCCAGGCGTGCATCGGAAACCGGCTTGCTAGAGTCTGGGAGAGGAGAGTGGAATTCCTGGTGTAGCGGTGAAATGCGTAGATATCAGGAGGAACACCGGTAGCGAAGGCGGCTCTCTGGAACAGTACTGACACTGAGGCGCGAAAGCTAGGGGAGCGAACAGGATTAGAAACC	0	0	0	0	0	0	0	0	0	0	0	0	0	0	0	0	0	0	0	0	0	0	0	131	107	Bacteria	Actinobacteria	Thermoleophilia	Gaiellales	NA	NA
CCGCGGTAATACCGGCAGCCCGAGTGATGGCCGATATTATTGGGCCTAAAGCGTCCGTAGCTGGCCGGACAAGTCCGTTGGGAAATCTGCTCGCTTAACGAGCAGGCGTCCAGCGGAAACTGTTCGGCTTGGGACCGGAAGACCTGAGGGGTACGTCCGGGGTAGGAGTGAAATCCTGTAATCCTGGACGGACCACCGGTGGCGAAAGCGCCTCAGGAGAACGGATCCGACAGTGAGGGACGAAAGCTAGGGTCTCGAACCGGATTAGAAACC	237	0	0	0	0	0	0	0	0	0	0	0	0	0	0	0	0	0	0	0	0	0	0	0	0	Archaea	Euryarchaeota	Halobacteria	Halobacteriales	Halobacteriaceae	Halobacterium
CCGCGGTAATACGTAGGAGGCGAGCGTTGTCCGGAATTACTGGGCGTAAAGCGCGCGTAGGCGGTTTTTCGCGTAGGCGGTGAAAGCCCCCGGCTCACCCGGGGGAGGTCCGCCTAAACGGGGAGACTAGAGGGCGGTAGGGGCTGGCGGAACGCCCGGAGTAGCGGTGAAATGCGTTGAGATCGGGCAGAACACCAGTGGCGAAGGCGGCCGGCTGGGCCGTCCCTGACGCTGAGGCGCGAAAGCCAGGGGAGCGAACGGAATTAGAAACC	0	0	0	0	0	62	175	0	0	0	0	0	0	0	0	0	0	0	0	0	0	0	0	0	0	Bacteria	Chloroflexi	Elev-1554	NA	NA	NA
CCGCGGTAATACGAGTACCCCAAGCGTTATCCGGAATTATTGGGCGTAAAGGGTATGTAGGTTGTTATGTTAGTCTTTTGTCAAAGCCTTCGGCTCAACCGGAGAATTGCGGGAGAAACGGCATAACTAGAGGGCGCGAGAGGTTTGCGGAACTCATGGTGTAGGGGTGAAATCCGTTGATATCATGGGGAACACCAAAAGCGAAGGCAGCAAACTGGCGCGTTTCTGACGCTGAAATACGAAAGCGTGGGTAGCGAATGGGATTAGAAACC	0	0	0	236	0	0	0	0	0	0	0	0	0	0	0	0	0	0	0	0	0	0	0	0	0	Bacteria	Parcubacteria	NA	NA	NA	NA
CCGCGGTAATACGTAGGTGGCGAGCGTTGTCCGGATTTACTGGGCGTAAAGAGCGCGCAGGCGGTCGTACAAGTCGCGTGTGAAAGCCCCCGGCTCAACTGGGGAGGGTCACGCGATACTGTTCGACTCGAAGGCAGGAGAGGGAAGTGGAATTCCCGGTGTAGTGGTGAAATGCGTAGATATCGGGAGGAACACCAGTGGCGAAGGCGACTTCCTGGCCTGTTCTTGACGCTGAGGCGCGAAAGCTAGGGTAGCAAACGGGATTAGAAACC	0	0	0	60	0	0	0	0	0	0	0	0	0	0	0	65	111	0	0	0	0	0	0	0	0	Bacteria	Chloroflexi	KD4-96	NA	NA	NA
CCGCGGTAATACGTAGGGGGCAAGCGTTACTCGGATTTATTGGGCGTAAAGAGAATTAAGGCGGTCATGTAAGTCAGTGGTGAAATCCCCCGGCTCAACTGGGGAATTGCCTTTGATACTGCGTGACTTGAGGACAGGAGAGGAAGGCGGAATTCCCGGTGTAGCGGTGGAATGCGTAGATATCGGGAGGAACACCTGAGGCGAAGGCGGCTTTCTGGACTGGTCCTGACGCTGATATTCGAAAGCTAGGGGAGCAAACAGGATTAGAAACC	0	0	0	0	0	0	0	57	56	0	0	0	0	0	0	0	0	0	0	96	27	0	0	0	0	Bacteria	Aminicenantes	NA	NA	NA	NA
CCGCGGTAATACAGAGACTGCAAGCGTTATTCGGATTCACTGGGCGTAAAGGGTGCGCAGGCGGCCGTGTGTGTGAGGCGTGAAAGCCTGGAGCTTAACTCCAGAATTGCACCTCAAACTACATGGCTAGAGCATTGGAGAGGGTAGCAGAATTCATGGTGTAGCAGTGAAATGCGTAGATATCATGAGGAATACCAGAGGCGAAGGCGGCTACCTGGACAATTGCTGACGCTCAGGCACGAAAGCGTGGGGAGCAAAAGGGATTAGAAACC	0	0	0	66	168	0	0	0	0	0	0	0	0	0	0	0	0	0	0	0	0	0	0	0	0	Bacteria	Verrucomicrobia	Opitutae	Opitutales	Opitutaceae	Opitutus
CCGCGGTAATACGGAGGGTGCAAGCGTTACTCGGAATCACTGGGCGTAAAGGATGCGTAGGCTGGAAATCAAGTCGAAAGTGAAATCCAACGGCTCAACCGTTGAACTGCTTTCGAAACTGGTTACCTAGAATATGGGAGAGGTAGATGGAATTAGTGGTGTAGGGGTAAAATCCGTAGATATCACTAGGAATACCGATTGCGAAGGCGATCTACTGGAACATTATTGACGCTGAGGCATGAAAGCGTGGGGAGCAAACAGGATTAGAAACC	0	0	0	0	0	0	0	117	117	0	0	0	0	0	0	0	0	0	0	0	0	0	0	0	0	Bacteria	Proteobacteria	Epsilonproteobacteria	Campylobacterales	Campylobacteraceae	Sulfurospirillum
CCGCGGTAATACGGAGGGTGCAAGCGTTATCCGGAATCACTGGGTTTAAAGGGTGCGTAGGCGGCTTAATAAGTCAGAGGTGAAAGACTACAGCTTAACTGTGGCACTGCCTTTGATACTGTTGAGCTGGAATCAGGTTGAAGTTAGTGGAATGCGGCATGTAGCGGTGAAATGCATAGATATGTCGTAGAACACCGATTGCGAAGGCAGCTAACTGGGCTTGAATTGACGCTGAGGCACGAAAGCGTGGGGATCGAACAGGATTAGAAACC	0	0	0	0	0	0	0	103	131	0	0	0	0	0	0	0	0	0	0	0	0	0	0	0	0	Bacteria	Bacteroidetes	Sphingobacteriia	Sphingobacteriales	Saprospiraceae	NA
CCGCGGTAATACGTAGGTGGCAAGCGTTGTCCGGAATTACTGGGTGTAAAGGGCGTGTAGGCGGGAAAGAAAGTCAGAAGTGAAATCCCACGGCTTAACTGTGGAGCTGCTTCTGAAACTTCTTTTCTTGAGTGTCGGAGAGGAAAGTGGAATTCCAAGTGTAGCGGTGAAATGCGTAGAGATTTGGAGGAACACCAGTGGCGAAGGCGGCTTTCTGGACGATAACTGACGCTGAGGCGCGAAAGCGTGGGGAGCAAACAGGATTAGAAACC	0	0	233	0	0	0	0	0	0	0	0	0	0	0	0	0	0	0	0	0	0	0	0	0	0	Bacteria	Firmicutes	Clostridia	Clostridiales	Ruminococcaceae	NA
CCGCGGTAATACGGAGGGTGCAAGCGTTATCCGGATTCACTGGGTTTAAAGGGTGCGTAGGCGGGTTGGTAAGTCCGTGGTGAAATCTCCAAGCTTAACTTGGAAACTGCCGTGGATACTATCAATCTTGAATATAGTGGAGGTGAGCGGAATATGTCATGTAGCGGTGAAATGCTTAGATATGACATAGAACACCCATTGCGAAGGCAGCTCGCTACACTATTATTGACGCTGAGGCACGAAAGCGTGGGGATCAAACAGGATTAGAAACC	0	0	0	96	76	0	0	0	0	0	0	0	0	0	0	0	0	0	0	0	0	61	0	0	0	Bacteria	Bacteroidetes	Sphingobacteriia	Sphingobacteriales	Chitinophagaceae	NA
CCGCGGTAATACGAGGGGGGCAAGCGTTGTTCGGAATTATTGGGCGTAAAGGGTGCGTAGGCGGTCTGGCAAGTCTTGTGTGAAATCTTCAGGCTCAACCTGAAGTCTGCATGGGAAACTGCCGGGCTTGAGTATGGGAGAGGTGAGTGGAATTTCCGGTGTAGCGGTGAAATGCGTAGATATCGGAAGGAACACCTGTGGCGAAAGCGGCTCACTGGACCATAACTGACGCTGAGGCACGAAAGCTAGGGGAGCAAACAGGATTAGAAACC	0	0	0	0	0	99	134	0	0	0	0	0	0	0	0	0	0	0	0	0	0	0	0	0	0	Bacteria	Acidobacteria	Acidobacteria	Acidobacteriales	Acidobacteriaceae_(Subgroup_1)	Granulicella
CCGCGGTAAAACGTAGGGGGCGAGCGTTGTCCGGAATTACTGGGCGTAAAGGGCGCGTAGGCGGTTATTTAAGTCAGAGGTGAAAACTACCGGCTCAACCGGTAGCCTGCCTTTGAAACTGGATGACTTGAGGGCAGGAGAGGGGAGTGGAATTCCCAGTGTAGCGGTGAAATGCGTAGATATTGGGAGGAACACCAGTGGCGAAGGCGGCTCTCTGGCCTGTTTCTGACGCTGAGGCGCGAAAGCGTGGGGAGCAAACGGGATTAGAAACC	0	0	0	0	0	0	0	90	143	0	0	0	0	0	0	0	0	0	0	0	0	0	0	0	0	Bacteria	Firmicutes	Clostridia	Clostridiales	Peptococcaceae	Cryptanaerobacter
CCGCGGTAAGACGAGGGGTCCTAGCGTTGTTCGGAATCATTGGGCGTAAAGCGCATGTAGGCGGCCAAATAAGTCAGGTGTGAAAGCCCTGGGCTCAACCCAGGAAGTGCACTTGATACTGCTTGGCTTGAATATGGGAGAGGATAGTGGAATTCCTGGTGTAGTGGTGAAATACGTAGATATCAGGAGGAACACCGGTGGCGAAGGCGGCTATCTGGCCCAATATTGACGTTGAGATGCGAAAGCGTGGGGATCAAACAGGATTAGAAACC	0	161	47	0	0	17	7	0	0	0	0	0	0	0	0	0	0	0	0	0	0	0	0	0	0	Bacteria	Proteobacteria	Deltaproteobacteria	Bdellovibrionales	Bdellovibrionaceae	Bdellovibrio
CCGCGGTAATACGGAGGGGGCTAGCGTTATTCGGAATTACTGGGCGTAAAGCGCACGTAGGCGGATTGGAAAGTTGGAGGTGAAATCCCAGGGCTCAACCTTGGAACTGCCTTCAAAACTCCCAGTCTTGAGGTCGAGAGAGGTGAGTGGAATTCCGAGTGTAGAGGTGAAATTCGTAGATATTCGGAGGAACACCAGTGGCGAAGGCGGCTCACTGGCTCGATACTGACGCTGAGGTGCGAAAGCGTGGGGAGCAAACAGGATTAGAAACC	0	0	0	0	0	0	0	67	49	0	0	0	0	0	0	0	0	0	0	78	38	0	0	0	0	Bacteria	Proteobacteria	Alphaproteobacteria	Rhodobacterales	Rhodobacteraceae	Gemmobacter
CCGCGGTAATACGAAGGGGACTAGCGTTGTTCGGAATTACTGGGCGTAAAGCGCACGTAGGCGGATTTGTAAGTCAGGGGTGAAATCCCGGGGCTCAACCTCGGAACTGCCTTTGATACTGCAAGTCTCGAGTCCGATAGAGGTGGGTGGAATTCCTAGTGTAGAGGTGAAATTCGTAGATATTAGGAAGAACACCGGTGGCGAAGGCGGCCCACTGGATCGGTACTGACGCTGAGGTGCGAAAGCGTGGGGAGCAAACAGGATTAGAAACC	0	0	0	0	0	0	0	0	0	0	0	0	0	0	0	49	83	37	0	0	0	0	0	63	0	Bacteria	Proteobacteria	Alphaproteobacteria	Rhizobiales	Hyphomicrobiaceae	Hyphomicrobium
CCGCGGTAATACGAGGGGGGCAAGCGTTGTTCGGAATTATTGGGCGTAAAGGGTGCGTAGGCGGTTTGACAAGTCTGATGTGAAATCTATGGGCTCAACCCATAGTCTGCATCGGAAACTGTCGGGCTTGAGTATGGGAGAGGTGAGTGGAATTTCCGGTGTAGCGGTGAAATGCGTAGATATCGGAAGGAACACCTGTGGCGAAAGCGGCTCACTGGACCATTACTGACGCTGAGGCACGAAAGCTAGGGGAGCAAACAGGATTAGAAACC	0	0	0	102	101	0	0	0	0	0	0	0	28	0	0	0	0	0	0	0	0	0	0	0	0	Bacteria	Acidobacteria	Acidobacteria	Acidobacteriales	Acidobacteriaceae_(Subgroup_1)	Granulicella
CCGCGGTAATACGTAGGTGGCAAGCGTTATCCGGAATTATTGGGCGTAAAGGGTGCGTAGGCGGTTTATTAAGTCTATGGTGAAAGTGCGGGGCTCAACCCCGTATGGCCATAGAAACTGATAGACTAGAGTGCAGGAGAGGGCAATGGAATTCCATGTGTAGCGGTAAAATGCGTAGATATATGGAGGAACACCAGTGGCGAAGGCGGTTGCCTGGCCTGTAACTGACGCTGAAGCACGAAAGCGTGGGGAGCAAATAGGATTAGAAACC	0	0	0	0	0	0	0	68	94	0	0	0	0	0	0	0	0	0	0	36	33	0	0	0	0	Bacteria	Firmicutes	Erysipelotrichia	Erysipelotrichales	Erysipelotrichaceae	Erysipelothrix
CCGCGGTAACACGTAGGGGGCGAGCGTTGTCCGGATTTATTGGGCGTAAAGAGCTCGTAGGCGGCTCGGTAAGTCAACTGTGAAAGCTCCGGGCTCAACTCGGAGAGGCCAGTTGATACTGCTGTGGCTAGAGTCCGGTAGGGGAGCGTGGAATTCCTGGTGTAGCGGTGAAATGCGCAGATATCAGGAGGAACACCAGCGGCGAAGGCGGCGCTCTGGGCCGGAACTGACGCTGAGGAGCGAAAGCGTGGGTAGCAAACAGGATTAGAAACC	0	0	0	0	0	0	0	23	24	0	0	0	0	0	0	0	0	0	0	0	0	104	80	0	0	Bacteria	Actinobacteria	Acidimicrobiia	Acidimicrobiales	NA	NA
CCGCGGTAATACGGAGGATGCAAGCGTTATCCGGATTTATTAGGTTTAAAGGGTGCGCAGGCGGAAATGTAAGTCAGTGGTGAAAGCCTACAGCTTAACTGTAGAACTGCCATTGATACTGCTTTTCTTGAGTATAGTTGAAGTAGGCGGAATGTGTAGTGTAGCGGTGAAATGCATAGATATTACACAGAACACCGATTGCGAAGGCAGCTTACTAAACTATTACTGACGCTCATGCACGAAAGCGTGGGGAGCGAACAGGATTAGAAACC	0	0	0	0	0	0	0	85	61	0	0	0	0	0	0	0	0	0	0	51	33	0	0	0	0	Bacteria	Bacteroidetes	Flavobacteriia	Flavobacteriales	Flavobacteriaceae	Maritimimonas
CCGCGGTAATACGGGGGGTGCGAGCGTTGTCCGGAATCACTGGGCGTAAAGGGCGCGTAGGTGGTCTGATAAGGGTGTGGTGAAAGTCCGGGGCTCAACCCCGGATCTGCCGTGCCGACTGTCAGACTCGAGGACTGTAGAGGCAGACGGAATTCCGGGTGTAGCGGTGGAATGCGTAGAGATCCGGAGGAAGACCGGTGGCGAAGGCGGTCTGCTGGGCAGTTTCTGACACTGAGGCGCGACAGCGTGGGGAGCAAACAGGATTAGAAACC	0	0	0	0	0	0	0	0	0	0	0	0	0	0	32	89	109	0	0	0	0	0	0	0	0	Bacteria	Gemmatimonadetes	Gemmatimonadetes	Gemmatimonadales	Gemmatimonadaceae	NA
CCGCGGTAAGACATAGGTGGCAAGCGTTATTCGGAATTACTAGGCGTAAAGCGAGTGTAGGCGGGCGTTTAAGTCTATCGTGAAATCTTTCGGCTTAACCGAAAGCGTGCGGTAGATACTGGATGCCTTGAGTGGGGTAGAGGGTGTTGGAATTCCCGGTGTAGCGGTGAAATGCGTAGATATCGGGAGGAACACCAAAGGCGAAGGCAGACACCTGGGCCTTTACTGACGCTGAGACTCGAAAGCTAGGGGAGCAAACAGGATTAGAAACC	0	0	0	0	0	106	121	0	0	0	2	0	0	0	0	0	0	0	0	0	0	0	0	0	0	Bacteria	Elusimicrobia	Elusimicrobia	Lineage_IV	NA	NA
CCGCGGTAATACCAGCACCCCGAGTGGTCGGGACGATTATTGGGCCTAAAGCATCCGTAGCCGGTCCTGCAAGTCCTCCGTTAAATCCACCCGCTCAACGGTTGGGCCGCGGGGGATACTACAGGGCTAGGAGGCGGGAGAGGCAAGCGGTACTCGATGGGTAGGGGTAAAATCCACTGATCCATTGAAGACCACCAGTGGCGAAGGCGGCTTGCCAGAACGCGCTCGACGGTGAGGGATGAAAGCTGGGGGAGCAAACCGGATTAGAAACC	0	0	0	0	0	0	0	73	155	0	0	0	0	0	0	0	0	0	0	0	0	0	0	0	0	Archaea	Thaumarchaeota	Soil_Crenarchaeotic_Group(SCG)	NA	NA	NA
CCGCGGTAATACGTAGGGGGCGAGCGTTGTCCGGAATCACTGGGTGTAAAGGGTCTGCAAGCGGACTGGCAAGTCAGAGGTGAAATCCTGCAGCTCAACTGCAGAACTGCCTTTGAAACTGCTGGTCTTGAGTTCGGGAGAGGATGGCGGAATTCCTGGTGTAGCGGTGAAATGCGTAGATATCAGGAAGAACACCGGTGGTGAAGACGGCCATCTGGACCGATACTGACGCCCGGAGACGAAAGCGTGGGTAGCAAACAGGATTAGAAACC	0	37	190	0	0	0	0	0	0	0	0	0	0	0	0	0	0	0	0	0	0	0	0	0	0	Bacteria	Chlorobi	Ignavibacteria	Ignavibacteriales	BSV26	NA
CCGCGGTAATACGGAGGATGCAAGCGTTATCCGGATTCATTGGGTTTAAAGGGTGCGTAGGCGGCTTTTTAAGTCAGTGGTGAAATCTTGCCGCTTAACGGTAAAATTGCCATTGATACTGATAAGCTTGAGTACAATTGAGGTAAGCGGAATGTGTAGTGTAGCGGTGAAATGCTTAGATATTACACAGAACACCGATTGCGAAGGCAGCTTACTAAACTGTTACTGACGCTGATGCACGAAAGCGTGGGGAGCGAACAGGATTAGAAACC	0	0	0	24	0	0	0	68	135	0	0	0	0	0	0	0	0	0	0	0	0	0	0	0	0	Bacteria	Bacteroidetes	WCHB1-32	NA	NA	NA
CCGCGGTAAGACGAGGGATCCTAGCGTTGTTCGGAATTATTGGGCGTAAAGCGGGTGTAGGCGGACTAATAAGTCAGGTGTGAAATCCCAGGGCTCAACCCTGGAAGTGCACTTGATACTGCTAGTCTTGAATGTGGTAGAGGTTACTGGAATTCCTGGTGTAGTGGTGAAATACGTAGATATCAGGAGGAACACCGGAGGCGAAGGCGGGTAACTGGGCCAACATTGACGCTGAGACCCGAAAGCGTGGGGATCAAACAGGATTAGAAACC	0	0	0	0	0	0	0	0	0	0	0	114	89	24	0	0	0	0	0	0	0	0	0	0	0	Bacteria	Proteobacteria	Deltaproteobacteria	Bdellovibrionales	Bdellovibrionaceae	Bdellovibrio
CCGCGGTAACACCGGCGGCTCGAGTGGTAACCGTTATTATTGGGTCTAAAGGGTCTGTAGCCGGCCAGATAAGTCTCTTGAGAAATCCAGCAGCTCAACTGTTGGGCTTTCAGGAGATACTGTCTGGCTCGAGGCCGGGAGAGGTGAGAGGTACTTCAGGGGTAGGGGTGAAATCTTGTAATCCTTGAAGGACCACCAGTGGCGAAGGCGTCTCACCAGAACGGACCTGACGGCAAGGGACGAAAGCTAGGGGCACGAACCGGATTAGAAACC	0	0	0	0	0	0	0	113	113	0	0	0	0	0	0	0	0	0	0	0	0	0	0	0	0	Archaea	Euryarchaeota	Methanomicrobia	Methanosarcinales	Methanosaetaceae	Methanosaeta
CCGCGGTAATACGGAGGGTGCAAGCGTTATTCGGATTTACTGGGCGTAAAGGGCGCGTAGGCGGCTTGATAAGTCAGTCGTGAAAGCCCGGGGCTCAACCCCGGAAGTGCGATTGAAACTATCAGGCTTGAGTATGGTAGAGGGAAGTGGAATTCCAGGTGTAGCGGTGAAATGCGTAGATATCTGGAGGAACACCGGTGGCGAAGGCGACTTCCTGGACCAATACTGACGCTGATGCGCGAAGGTGTGGGTAGCAAACAGGATTAGAAACC	0	0	0	0	0	0	0	85	65	0	0	0	0	0	0	0	0	0	0	47	29	0	0	0	0	Bacteria	Proteobacteria	Deltaproteobacteria	Desulfobacterales	Desulfobacteraceae	Desulfonatronobacter
CCGCGGTAATACGGAGGGTGCGAGCGTTAATCGGAATTACTGGGCGTAAAGGGCGCGTAGGCGGCCGATCAAGTCAGATGTGAAAGCCCACGGCTTAACCGTGTGAAGTGCATCTGAAACTGGTCGGCTTGAGTATCGGAGAGGAAAGTGGAATTCCCGGTGTAGAGGTGAAATTCGTAGATATCGGGAGGAATACCGGTGGCGAAGGCGACTTTCTGGACGAATACTGACGCTGAGGCGCGAAAGCGTGGGGAGCAAACAGGATTAGAAACC	0	0	0	0	0	0	0	0	0	0	0	0	0	0	0	0	0	0	0	140	25	0	0	28	33	Bacteria	Proteobacteria	Deltaproteobacteria	Desulfobacterales	Desulfobulbaceae	Desulfurivibrio
CCGCGGTAATACCAGCTCTCCGAGTGGTGTGGATGTTTATTGGGCCTAAAGCATCCGTAGCTGGCTAAGTTAGTCCCTTGTTAAATCCACCGAATTAATCGTTGGATTGCGGGGGATACTGCTTGGCTAGGGGACGAGAGAGGCAGACGGTATTTCCGGGGTAGGGGTGAAATCCTATAATCCCGGGAAGACCACCAGTGGCGAAGGCTGTCTGCTAGAACGCGCCCGACGGTGAGGGATGAAAGCTGGGGGAGCGAACCGGATTAGAAACC	0	0	37	12	0	0	0	57	90	0	0	0	0	0	0	0	0	29	0	0	0	0	0	0	0	Archaea	Miscellaneous_Crenarchaeotic_Group	NA	NA	NA	NA
CCGCGGTAATACGTAGGGGGCGAGCGTTGTCCGGATTTATTGGGCGTAAAGAGCTCGTAGGCGGTTTGGTAAGTTGGATGTGAAATCTCCAGGCTCAACTTGGAGGGGTCATTCGATACTGCCATGACTAGAGTTCGGTAGGGGAGTGTGGAATTCCTGGTGGAGCGGTGAAATGCGCAGATATCAGGAGGAACACCCGTAGCGAAGGCGGCACTCTGGGCCGGAACTGACGCTGAGGAGCGAAAGCGTGGGGAGCGAACAGGATTAGAAACC	0	0	0	0	0	0	0	0	0	0	0	0	0	0	0	50	52	0	0	0	0	56	67	0	0	Bacteria	Actinobacteria	Acidimicrobiia	Acidimicrobiales	NA	NA
CCGCGGTAATACCGGCAGTTCGAGTGATGGCCGCTCTTATTGGGCCTAAAGCGTTCGTAGCTGGCCGTTCAAGTCCGTCGGGAAATCTGCCCGCTTAACGGGCAGGCGTCCGGCGGAAACTGAACGGCTTGGGACCGGGAGACTCGAGGAGTACGTTCGGGGTAGGAGTGAAATCCCATAATCCCGAACGGACTACCGATGGCGAAAGCACCTCGAGAGCACGGATCCGACAGTGAGGAACGAAAGCTGGGGTCTCGAACCGGATTAGAAACC	224	0	0	0	0	0	0	0	0	0	0	0	0	0	0	0	0	0	0	0	0	0	0	0	0	Archaea	Euryarchaeota	Halobacteria	Halobacteriales	Halobacteriaceae	Halovenus
CCGCGGTAAAACGTAGGAGGCGAGCGTTATCCGGATTTACTGGGCGTAAAGCGCGTGCAGGTGGTTTGGTAAGTTGGATGTGAAAGCTCCTGGCTTAACTGGGAGAGGTCGTTCAATACTACTAAACTTGAGTGTGGGAGAGGGAGGCGGAATTCCGGGTGTAGTGGTGAAATGCGTAGATATCCGGAGGAACACCAGTGGCGAAAGCGGCCTCCTGGCCCATTACTGACACTCAGACGCGAAAGCTAGGGGAGCAAACGGGATTAGAAACC	0	0	0	0	0	0	0	55	128	0	0	0	0	0	0	0	0	0	0	19	22	0	0	0	0	Bacteria	Chloroflexi	Anaerolineae	Anaerolineales	Anaerolineaceae	NA
CCGCGGTAATACGGAGGGTGCAAGCGTTGTTCGGAATTACTGGGCGTAAAGCGCGCGTAGGCGGTTTGTTAAGTCAGATGTGAAAGCCCAGGGCTTAACCTTGGACGTGCATTTGAAACTGTCAGACTTGAGTATTGGAGGGGGTGGTGGAATTCCCGGTGTAGAGGTGAAATTCGTAGATATCGGGAGGAATACCGGTGGCGAAGGCGACCACCTGGCCAAATACTGACGCTGAGGTGCGAAGGCGTGGGGAGCAAACAGGATTAGAAACC	0	0	0	0	0	0	0	25	59	0	0	0	0	0	0	0	0	0	0	74	66	0	0	0	0	Bacteria	Proteobacteria	Deltaproteobacteria	Desulfobacterales	Desulfobulbaceae	Desulfocapsa
CCGCGGTAATACAGAGGGTGCGAGCGTTGTTCGGAATTATTGGGCGTAAAGGGCGCGTAGGCGGCGCGGTAAGTCACTTGTGAAATCTCCCGGCTCAACCGGGAGTCTGCAGGCGAAACTGCCGTGCTGGAGTATGGGAGAGGTGCGTGGAATTCCCGGTGTAGCGGTGAAATGCGTAGATATCGGGAGGAACACCTGTGGCGAAAGCGGCGCACTGGACCATAACTGACGCTGAGGCGCGAAAGCTAGGGGAGCAAACAGGATTAGAAACC	0	0	0	44	179	0	0	0	0	0	0	0	0	0	0	0	0	0	0	0	0	0	0	0	0	Bacteria	Acidobacteria	Acidobacteria	Acidobacteriales	Acidobacteriaceae_(Subgroup_1)	NA
CCGCGGTAATACGTAGGGGGCAAGCGCTGTCCGGATTTACTGGGCGTAAAGGGTGTGCAGGCGGTCTGGCGTGTCGATGGTGAAAGCTCCCGGCTTAACCGGGAAAGTGCTGTCGAAACTACCAGACTTGAGGACGGAAGAGGAAACTGGAACTTCTGGTGTAGCGGTAAAATGCGTAGATATCAGAAGGAACGCCGATAGCGAAGGCAGGTTTCTGGGACGTTCCTGACGCTGAAACACGAAAGCTAGGGGAGCAAACAGGATTAGAAACC	0	0	0	0	0	0	0	80	143	0	0	0	0	0	0	0	0	0	0	0	0	0	0	0	0	Bacteria	TA06	NA	NA	NA	NA
CCGCGGTAATACAGAGAGGGCGAGCGTTATTCATCCTAACTGGGCGTAAAGGGTGCGTAGGCGGGTGTTACAGATAAGACTAGATAGGTAATTACTGCGTTATTGGGTAGAGGTTTCTAGCAACTGGCATCTAGAGGCACAAAGAAGTTATTAGTATACGTGAGGGTTCAAGGTTTAGGAAACCCTCGATCTCACGGGGACTACCGACCGCGAAGGCATTTAACAAGTTGTGTTCTGACGCTAAGGCACGAAAACATGGGGAGCAAAAGGGATTAGAAACC	0	217	5	0	0	0	0	0	0	0	0	0	0	0	0	0	0	0	0	0	0	0	0	0	0	Bacteria	NA	NA	NA	NA	NA
CCGCGGTAATACGAGGGGGGCAAGCGTTGTTCGGATTTATTGGGCGTAAAGGGTGCGTAGGCGGTTTGGCAAGTCTTGTGTGAAATCTTCGGGCTCAACCCGAAGCCTGCACGAGAAACTACCGGGCTTGAGTGATGGAGAGGTGAGTGGAATTTCCGGTGTAGCGGTGAAATGCGTAGATATCGGAAGGAACACCTGTGGCGAAAGCGGCTCACTGGACATTAACTGACGCTGATGCACGAAAGCTAGGGGAGCAAACAGGATTAGAAACC	0	0	0	124	98	0	0	0	0	0	0	0	0	0	0	0	0	0	0	0	0	0	0	0	0	Bacteria	Acidobacteria	Acidobacteria	Acidobacteriales	Acidobacteriaceae_(Subgroup_1)	Granulicella
[truncated: 14,968 more rows]

## Sheet: Supplementary Table 3_Archaea
Supplementary Table 3: RSV table resulted by the "Archaea" primer approach. The symbol * marks PMA treatment
[truncated: 1,501 more rows]

[truncated: 8 more sheets: Supplementary Table 4 uni_w con, Supplementary Table 5 Arc_w con, Supplementary Table 6, Supplementary Table 7, Supplementary Table 8, Supplementary Table 9, Supplementary Table 10, Supplementary Table 11]
